# Supplementary material for: A flexible copper MOF as a carboxylate-specific crystalline sponge for structure solution using X-ray and electron diffraction
Source: Chem Sci. 2025 Nov 10;17(2):1116–26. doi: 10.1039/d5sc05651a (PMC12628275; doi:10.1039/d5sc05651a)
Supplement: SC-017-D5SC05651A-s002 [file SC-017-D5SC05651A-s002.cif]

# Supplementary Information (SI) for Chemical Science.
# This journal is © The Royal Society of Chemistry 2025

####################################################################### 
# 
# This file contains crystal structure data downloaded from the 
# Cambridge Structural Database (CSD) hosted by the Cambridge 
# Crystallographic Data Centre (CCDC).
# 
# Full information about CCDC data access policies and citation 
# guidelines are available at http://www.ccdc.cam.ac.uk/access/V1 
# 
# Audit and citation data items may have been added by the CCDC. 
# Please retain this information to preserve the provenance of 
# this file and to allow appropriate attribution of the data. 
# 
#######################################################################

data_shelxt
_database_code_depnum_ccdc_archive 'CCDC 2404308'
loop_
_audit_author_name
_audit_author_address
'Russell Main'
;University of St Andrews
United Kingdom
;
_audit_update_record             
;
2025-10-16 deposited with the CCDC.	2025-11-07 downloaded from the CCDC.
;
_audit_creation_date             2025-09-30
_audit_creation_method           

# start Validation Reply Form
#_vrf_RINTA01_shelxt
#;
#PROBLEM: The value of Rint is greater than 0.25
#RESPONSE: Desolvated crystal. Drying causes unit cell change therefore significant crystal damage. Hence weak diffraction and low data quality.
#;
#_vrf_PLAT020_shelxt
#;
#PROBLEM: The Value of Rint is Greater Than 0.12 .........      1.485 Report
#RESPONSE: Desolvated crystal. Drying causes unit cell change therefore significant crystal damage. Hence weak diffraction and low data quality.
#;
#_vrf_PLAT026_shelxt
#;
#PROBLEM: Ratio Observed / Unique Reflections (too) Low ..         5% Check 
#RESPONSE: Desolvated crystal. Drying causes unit cell change therefore significant crystal damage. Hence weak diffraction and low data quality.
#;
#_vrf_PLAT201_shelxt
#;
#PROBLEM: Isotropic non-H Atoms in Main Residue(s) .......         90 Report
#RESPONSE: Due to low data quality organic residues can only be refeined istropically.
#;
#_vrf_PLAT602_shelxt
#;
#PROBLEM: Solvent Accessible VOID(S) in the Unit Cell ....          ! Check 
#RESPONSE: Sample is a MOF, voids are expected.
#;
# end Validation Reply Form
;
Olex2 1.5
(compiled 2025.07.13 svn.rb7424aed for OlexSys, GUI svn.r7314)
;
_shelx_SHELXL_version_number     2019/3
_chemical_name_common            SIMOF-5
_chemical_name_systematic        ?
_chemical_formula_moiety         'C57 H10 Cu12 O48, C'
_chemical_formula_sum            'C58 H10 Cu12 O48'
_chemical_formula_weight         2237.14
_chemical_absolute_configuration ?
_chemical_melting_point          ?
loop_
_atom_type_symbol
_atom_type_description
_atom_type_scat_dispersion_real
_atom_type_scat_dispersion_imag
_atom_type_scat_source
C C 0.0019 0.0015 'International Tables Vol C Tables 4.2.6.8 and 6.1.1.4'
H H 0.0000 0.0000 'International Tables Vol C Tables 4.2.6.8 and 6.1.1.4'
Cu Cu 0.2709 1.2017 'International Tables Vol C Tables 4.2.6.8 and 6.1.1.4'
O O 0.0071 0.0057 'International Tables Vol C Tables 4.2.6.8 and 6.1.1.4'

_shelx_space_group_comment       
;
The symmetry employed for this shelxl refinement is uniquely defined
by the following loop, which should always be used as a source of
symmetry information in preference to the above space-group names.
They are only intended as comments.
;
_space_group_crystal_system      monoclinic
_space_group_IT_number           4
_space_group_name_H-M_alt        'P 1 21 1'
_space_group_name_Hall           'P 2yb'
loop_
_space_group_symop_operation_xyz
'x, y, z'
'-x, y+1/2, -z'

_cell_length_a                   15.660(4)
_cell_length_b                   15.511(5)
_cell_length_c                   17.028(3)
_cell_angle_alpha                90
_cell_angle_beta                 116.83(2)
_cell_angle_gamma                90
_cell_volume                     3690.5(19)
_cell_formula_units_Z            2
_cell_measurement_reflns_used    814
_cell_measurement_temperature    293(2)
_cell_measurement_theta_max      14.43581043868466
_cell_measurement_theta_min      1.8097284187519582
_shelx_estimated_absorpt_T_max   ?
_shelx_estimated_absorpt_T_min   ?
_exptl_absorpt_coefficient_mu    3.215
_exptl_absorpt_correction_T_max  1.0
_exptl_absorpt_correction_T_min  0.9706354068639151
_exptl_absorpt_correction_type   empirical
_exptl_absorpt_process_details   
;
DIALS 3.18.1-gafd9b17f2-release
Scaling & analysis of unmerged intensities, absorption correction using spherical harmonics
;
_exptl_absorpt_special_details   ?
_exptl_crystal_colour            brown
_exptl_crystal_colour_primary    brown
_exptl_crystal_density_diffrn    2.013
_exptl_crystal_density_meas      ?
_exptl_crystal_density_method    ?
_exptl_crystal_description       prism
_exptl_crystal_F_000             2180
_exptl_crystal_size_max          0.02
_exptl_crystal_size_mid          0.01
_exptl_crystal_size_min          0.01
_exptl_transmission_factor_max   ?
_exptl_transmission_factor_min   ?
_diffrn_reflns_av_R_equivalents  1.4853
_diffrn_reflns_av_unetI/netI     18.9714
_diffrn_reflns_Laue_measured_fraction_full 0.993
_diffrn_reflns_Laue_measured_fraction_max 0.908
_diffrn_reflns_limit_h_max       26
_diffrn_reflns_limit_h_min       -26
_diffrn_reflns_limit_k_max       25
_diffrn_reflns_limit_k_min       -25
_diffrn_reflns_limit_l_max       28
_diffrn_reflns_limit_l_min       -28
_diffrn_reflns_number            81669
_diffrn_reflns_point_group_measured_fraction_full 0.986
_diffrn_reflns_point_group_measured_fraction_max 0.859
_diffrn_reflns_theta_full        24.415
_diffrn_reflns_theta_max         36.186
_diffrn_reflns_theta_min         1.423
_diffrn_ambient_temperature      293(2)
_diffrn_detector_area_resol_mean ?
_diffrn_measured_fraction_theta_full 0.993
_diffrn_measured_fraction_theta_max 0.908
_diffrn_detector                 'Photon counting pixel array'
_diffrn_detector_type            'Dectris PILATUS 2M'
_diffrn_source                   Synchrotron
_diffrn_measurement_device       'Fixed \c 3-circle diffractometer'
_diffrn_measurement_device_type  'Fluid Film Devices'
_diffrn_measurement_method       'shutterless scans'
_diffrn_measurement_specimen_support 'MiTeGen MicroMount'
_diffrn_radiation_monochromator  'Silicon 111'
_diffrn_source_details           'Allan et al. (2017)'
_diffrn_source_type              'Diamond Light Source Beamline I19-1'
_diffrn_radiation_wavelength     0.6889
_reflns_Friedel_coverage         0.839
_reflns_Friedel_fraction_full    0.977
_reflns_Friedel_fraction_max     0.806
_reflns_number_gt                1756
_reflns_number_total             33458
_reflns_special_details          
;
 Reflections were merged by SHELXL according to the crystal
 class for the calculation of statistics and refinement.
 
 _reflns_Friedel_fraction is defined as the number of unique
 Friedel pairs measured divided by the number that would be
 possible theoretically, ignoring centric projections and
 systematic absences.
;
_reflns_threshold_expression     'I > 2\s(I)'
_computing_cell_refinement       
;
DIALS 3.10.2-1-g02720afcd-release (Winter, G. et al., 2018)
XIA2 3.10.1 (Winter, G., 2010)
;
_computing_data_collection       'GDA 9.20; generic data acquisition software'
_computing_data_reduction        
;
DIALS 3.10.2-1-g02720afcd-release (Winter, G. et al., 2018)
dials.scale (Beilsten-Edmands, J. et al., 2020)
XIA2 3.10.1 (Winter, G., 2010)
;
_computing_molecular_graphics    'Olex2 1.5 (Dolomanov et al., 2009)'
_computing_publication_material  'Olex2 1.5 (Dolomanov et al., 2009)'
_computing_structure_refinement  'SHELXL 2019/3 (Sheldrick, 2015)'
_computing_structure_solution    'SHELXT 2018/2 (Sheldrick, 2018)'
_refine_diff_density_max         1.814
_refine_diff_density_min         -1.058
_refine_diff_density_rms         0.264
_refine_ls_abs_structure_details 
;
 Classical Flack method preferred over Parsons because s.u. lower.
;
_refine_ls_abs_structure_Flack   0.35(6)
_refine_ls_extinction_coef       .
_refine_ls_extinction_method     none
_refine_ls_goodness_of_fit_ref   0.501
_refine_ls_hydrogen_treatment    constr
_refine_ls_matrix_type           full
_refine_ls_number_parameters     473
_refine_ls_number_reflns         33458
_refine_ls_number_restraints     68
_refine_ls_R_factor_all          0.7362
_refine_ls_R_factor_gt           0.1574
_refine_ls_restrained_S_all      0.515
_refine_ls_shift/su_max          0.001
_refine_ls_shift/su_mean         0.000
_refine_ls_structure_factor_coef Fsqd
_refine_ls_weighting_details     
'w=1/[\s^2^(Fo^2^)+(0.1500P)^2^] where P=(Fo^2^+2Fc^2^)/3'
_refine_ls_weighting_scheme      calc
_refine_ls_wR_factor_gt          0.3384
_refine_ls_wR_factor_ref         0.4470
_refine_special_details          ?
_olex2_refinement_description    
;
1. Fixed Uiso
 At 1.2 times of:
  All C(H) groups
2. Restrained distances
 C20-O01T
 1.3 with sigma of 0.02
 C57-C58
 1.23 with sigma of 0.02
 O020-C21 = O00D-C11 = O00P-C10
 1.3 with sigma of 0.02
 C57_$1-C50
 1.3 with sigma of 0.02
 C51-C49 = C51-C50 = C49-C48 = C56_$1-C48 = C57-C56 = C57_$1-C50
 1.39 with sigma of 0.001
 C33-C32
 1.39 with sigma of 0.02
 O02I-C37
 1.3 with sigma of 0.02
 C21-C20 = C21-C22 = C21-O020
 1.3 with sigma of 0.02
 C24-C25
 1.39 with sigma of 0.02
 Cu6_$2-O18
 2.1 with sigma of 0.02
 C28-C31
 1.4 with sigma of 0.02
 C39-C38
 1.4 with sigma of 0.02
 C36-O9
 1.2 with sigma of 0.02
 O44-C35
 1.2 with sigma of 0.02
 Cu5-O27
 1.9 with sigma of 0.04
 Cu3A-O7
 1.9 with sigma of 0.02
 O7-C55 = O013-C55
 1.3 with sigma of 0.02
 C1-O18
 1.3 with sigma of 0.02
 C1-O5
 1.14 with sigma of 0.02
 O1_$4-C32_$4
 1.14 with sigma of 0.02
 C56-C58
 1.33 with sigma of 0.01
 C44-C47
 1.33 with sigma of 0.01
 O036-C58
 1.4 with sigma of 0.02
 C58-O01V
 1.4 with sigma of 0.02
 C51_$5-C50_$5 = C57-C50_$5 = C57-C56 = C56-C48_$5 = C49_$5-C48_$5 = C51_$5-
 C49_$5
 1.39 with sigma of 0.02
 O2-C57
 1.5 with sigma of 0.02
 C57-C58
 2.8 with sigma of 0.04
 C56-C51_$5
 2.78 with sigma of 0.04
 C57-C49_$5
 2.78 with sigma of 0.04
 C50_$5-C48_$5
 2.78 with sigma of 0.04
3. Restrained planarity
 C56_$1, C57_$1, C50, C51, C49, C48
 with sigma of 0.1
 O2_$1, C57_$1, C50, C56_$1
 with sigma of 0.1
 C40, C42, C43, C46, C44, C41, C45, C47
 with sigma of 0.1
 C43, C44, C46, C47
 with sigma of 0.1
 C40, C41, C42, C45, C46, C43
 with sigma of 0.1
 C46, C44, C43, O27_$3, O4_$3
 with sigma of 0.1
 O10, C43, C42, C41
 with sigma of 0.1
 O00Z, C64, O00O, C22
 with sigma of 0.1
 C19, C65, O00J, O00K
 with sigma of 0.1
 O02I, C37, C34, C38
 with sigma of 0.1
 O52, C50, C57_$1, C51
 with sigma of 0.1
 C1, O18, C2, C7, C3
 with sigma of 0.1
4. Uiso/Uaniso restraints and constraints
O00O \\sim Cu3A: within 1.7A with sigma of 0.04 and sigma for terminal atoms of
0.08 within 1.7A
O02P \\sim Cu3: within 1.7A with sigma of 0.04 and sigma for terminal atoms of
0.08 within 1.7A
5. Others
 Fixed Sof: O02I(0.5) O3(0.5) O44(0.5) O9(0.5) O10(0.5) O14(0.5)
 Fixed Uiso: O00J(0.1) O00L(0.06) C3(0.08) C2(0.08) O00O(0.08) O(0.06)
 C20(0.09) C21(0.09) C22(0.08) C59(0.09) C23(0.09) C55(0.08) C51(0.08)
 C50(0.08) O52(0.08) C26(0.08) C25(0.08) C30(0.08) C29(0.08) C28(0.08)
 C38(0.08) C33(0.08) C34(0.08) C37(0.08) C57(0.08) C31(0.08633) O02I(0.05)
 C58(0.08) O02P(0.08) C15(0.08) C12(0.08) O036(0.08) O44(0.05) C1(0.05)
 O18(0.08) O4(0.1) C39(0.08) O9(0.08) O10(0.05) C46(0.08) C45(0.08) C41(0.08)
 C42(0.08) C43(0.08) C44(0.08) C40(0.08) C64(0.05) O62(0.1) O63(0.1) C49(0.08)
 C48(0.08) O14(0.05) O27(0.1) C47(0.08) C61(0.08) C56(0.08) C65(0.05) O2(0.05)
 O5(0.05) O1(0.08)
6.a Aromatic/amide H refined with riding coordinates:
 C7(H7), C6(H6), C59(H59), C23(H23), C30(H30), C29(H29), C14(H14), C15(H15),
 C49(H49), C48(H48)
6.b Fitted hexagon refined as free rotating group:
 C3(C2,C7,C6,C5,C4), C19(C20,C21,C22,C59,C23), C27(C26,C25,C30,C29,C28),
 C38(C36,C35,C33,C34,C37), C14(C15,C12,C11,C10,C16), C46(C45,C41,C42,C43,C44)
;
_atom_sites_solution_hydrogens   geom
_atom_sites_solution_primary     ?
_atom_sites_solution_secondary   ?
loop_
_atom_site_label
_atom_site_type_symbol
_atom_site_fract_x
_atom_site_fract_y
_atom_site_fract_z
_atom_site_U_iso_or_equiv
_atom_site_adp_type
_atom_site_occupancy
_atom_site_site_symmetry_order
_atom_site_calc_flag
_atom_site_refinement_flags_posn
_atom_site_refinement_flags_adp
_atom_site_refinement_flags_occupancy
_atom_site_disorder_assembly
_atom_site_disorder_group
Cu6A Cu 0.5734(4) 0.5143(10) 1.1833(3) 0.132(3) Uani 1 1 d . . . . .
Cu4A Cu 0.5951(4) 0.5144(10) 1.5639(3) 0.107(2) Uani 1 1 d . . . . .
Cu1A Cu 0.8596(4) 0.5087(10) 0.8097(3) 0.130(3) Uani 1 1 d . . . . .
Cu3A Cu 0.8494(4) 0.5225(10) 1.1755(3) 0.123(3) Uani 1 1 d D . . . .
Cu1 Cu 0.5744(4) 0.7578(11) 2.0586(3) 0.126(3) Uani 1 1 d . . . . .
Cu2A Cu 0.9214(5) 0.5713(11) 1.0184(4) 0.154(4) Uani 1 1 d . . . . .
Cu3 Cu 0.5898(4) 0.7476(10) 1.6958(3) 0.103(2) Uani 1 1 d . . . . .
Cu5A Cu 0.6350(6) 0.4486(11) 1.3888(4) 0.162(3) Uani 1 1 d . . . . .
Cu2 Cu 0.5200(5) 0.6928(10) 1.8530(4) 0.131(3) Uani 1 1 d . . . . .
Cu4 Cu 0.8604(5) 0.7479(11) 1.6861(4) 0.149(3) Uani 1 1 d . . . . .
Cu6 Cu 0.8341(5) 0.7563(11) 1.3066(4) 0.151(3) Uani 1 1 d . . . . .
Cu5 Cu 0.8006(9) 0.8045(11) 1.4906(5) 0.211(5) Uani 1 1 d D . . . .
O00D O 0.8083(15) 0.546(2) 1.0512(12) 0.122(14) Uani 1 1 d D . . . .
O00E O 0.720(2) 0.487(2) 1.1461(16) 0.124(13) Uani 1 1 d . . . . .
O00F O 0.5577(18) 0.496(2) 1.0656(16) 0.117(13) Uani 1 1 d . . . . .
O00G O 0.601(2) 0.529(2) 1.4604(14) 0.114(12) Uani 1 1 d . . . . .
O00H O 0.712(2) 0.518(2) 0.7270(17) 0.111(9) Uiso 1 1 d . . . . .
O00I O 0.5727(14) 0.4915(19) 1.6655(12) 0.052(6) Uiso 1 1 d . . . . .
O00J O 0.8887(18) 0.484(2) 1.7072(16) 0.100 Uiso 1 1 d . U . . .
O00K O 0.876(2) 0.636(3) 1.7178(19) 0.124(11) Uiso 1 1 d . . . . .
O00L O 0.5924(14) 0.5338(19) 1.3013(12) 0.060 Uiso 1 1 d . U . . .
O00M O 0.9834(16) 0.5035(19) 1.0588(13) 0.058(7) Uiso 1 1 d . . . . .
C3 C 0.6929(14) 0.752(2) 1.9646(17) 0.080 Uiso 1 1 d G U . . .
C2 C 0.7721(18) 0.7660(19) 2.0452(13) 0.080 Uiso 1 1 d G U . . .
C7 C 0.8609(15) 0.7826(19) 2.0485(12) 0.056(9) Uiso 1 1 d G . . . .
H7 H 0.913886 0.792109 2.102426 0.067 Uiso 1 1 calc R U . . .
C6 C 0.8705(16) 0.785(2) 1.9713(17) 0.16(2) Uiso 1 1 d G . . . .
H6 H 0.929908 0.796149 1.973515 0.192 Uiso 1 1 calc R U . . .
C5 C 0.791(2) 0.771(2) 1.8907(13) 0.096(13) Uiso 1 1 d G . . . .
C4 C 0.7025(17) 0.754(2) 1.8874(12) 0.109(15) Uiso 1 1 d G . . . .
O00O O 0.8765(16) 0.497(2) 1.2943(14) 0.080 Uiso 1 1 d . U . . .
O00P O 0.8224(17) 0.530(3) 0.8996(17) 0.136(14) Uani 1 1 d D . . . .
C9 C 0.728(3) 0.523(3) 0.817(2) 0.086(12) Uiso 1 1 d . . . . .
O O 0.6036(15) 0.7223(18) 1.9721(12) 0.060 Uiso 1 1 d . U . . .
O00Z O 0.836(2) 0.619(2) 1.2809(17) 0.108(10) Uiso 1 1 d . . . . .
O010 O 0.5809(19) 0.363(2) 1.2028(15) 0.097(9) Uiso 1 1 d . . . . .
O011 O 0.5953(19) 0.622(3) 1.5830(14) 0.088(10) Uani 1 1 d . . . . .
C8 C 0.780(2) 0.770(3) 1.7942(18) 0.052(9) Uiso 1 1 d . . . . .
O013 O 1.012(2) 0.635(2) 1.1494(17) 0.117(10) Uiso 1 1 d D . . . .
O014 O 0.8047(19) 0.868(2) 1.2976(16) 0.096(9) Uiso 1 1 d . . . . .
O015 O 0.6880(19) 0.771(2) 1.3055(16) 0.103(9) Uiso 1 1 d . . . . .
O018 O 0.6022(19) 0.7216(19) 1.8100(12) 0.085(9) Uani 1 1 d . . . . .
O019 O 0.8634(17) 0.7625(19) 1.8023(13) 0.076(7) Uiso 1 1 d . . . . .
O01A O 0.440(2) 0.752(3) 1.996(2) 0.139(12) Uiso 1 1 d . . . . .
C24 C 0.552(2) 0.741(3) 1.1822(17) 0.069(10) Uiso 1 1 d D . . . .
O01K O 0.425(2) 0.634(2) 1.8877(13) 0.117(11) Uani 1 1 d . . . . .
C19 C 0.8664(19) 0.572(2) 1.5791(11) 0.122(17) Uiso 1 1 d G . . . .
C20 C 0.850(2) 0.6496(18) 1.5346(18) 0.090 Uiso 1 1 d DG U . . .
C21 C 0.8395(18) 0.6518(17) 1.4490(17) 0.090 Uiso 1 1 d DG U . . .
C22 C 0.8444(17) 0.576(2) 1.4078(11) 0.080 Uiso 1 1 d DG U . . .
C59 C 0.8603(17) 0.4978(17) 1.4522(16) 0.090 Uiso 1 1 d G U . . .
H59 H 0.863602 0.447062 1.424686 0.108 Uiso 1 1 calc R U . . .
C23 C 0.8713(16) 0.4956(18) 1.5379(16) 0.090 Uiso 1 1 d G U . . .
H23 H 0.881918 0.443410 1.567666 0.108 Uiso 1 1 calc R U . . .
C55 C 1.053(2) 0.612(3) 1.2408(19) 0.080 Uiso 1 1 d D U . . .
C51 C 1.0871(17) 0.6944(18) 1.2552(13) 0.080 Uiso 1 1 d D U . . .
C50 C 1.1151(16) 0.7192(13) 1.3418(12) 0.080 Uiso 1 1 d D U . . .
O52 O 1.0412(17) 0.6734(19) 1.3604(14) 0.080 Uiso 1 1 d . U . . .
O7 O 0.9783(16) 0.574(2) 1.2241(16) 0.107(10) Uiso 1 1 d D . . . .
C27 C 0.585(2) 0.6213(18) 1.4017(16) 0.120(17) Uiso 1 1 d G . . . .
C26 C 0.5866(19) 0.6296(19) 1.3209(17) 0.080 Uiso 1 1 d G U . . .
C25 C 0.5582(17) 0.707(2) 1.2744(11) 0.080 Uiso 1 1 d DG U . . .
C30 C 0.5285(16) 0.7752(18) 1.3085(14) 0.080 Uiso 1 1 d G U . . .
H30 H 0.509582 0.826661 1.277385 0.096 Uiso 1 1 calc R U . . .
C29 C 0.5272(16) 0.7669(19) 1.3893(15) 0.080 Uiso 1 1 d G U . . .
H29 H 0.507371 0.812819 1.412118 0.096 Uiso 1 1 calc R U . . .
C28 C 0.5556(18) 0.690(2) 1.4358(11) 0.080 Uiso 1 1 d DG U . . .
C17 C 0.646(3) 0.500(3) 1.065(2) 0.073(11) Uiso 1 1 d . . . . .
O01S O 0.996(2) 0.511(3) 0.878(2) 0.133(12) Uiso 1 1 d . . . . .
O01T O 0.826(3) 0.700(2) 1.5798(19) 0.19(2) Uani 1 1 d D . . . .
C38 C 0.2968(16) 0.654(2) 1.9332(16) 0.080 Uiso 1 1 d DG U . . .
C36 C 0.250(2) 0.582(2) 1.8848(17) 0.20(3) Uiso 1 1 d DG . . . .
C35 C 0.166(2) 0.5538(18) 1.8856(15) 0.092(13) Uiso 1 1 d DG . . . .
C33 C 0.1292(15) 0.598(2) 1.9348(16) 0.080 Uiso 1 1 d DG U . . .
C34 C 0.1763(18) 0.670(2) 1.9832(14) 0.080 Uiso 1 1 d G U . . .
C37 C 0.2601(18) 0.6984(17) 1.9824(14) 0.080 Uiso 1 1 d DG U . . .
O01V O 0.630(3) 0.370(3) 1.555(2) 0.187(16) Uiso 1 1 d D . . . .
C57 C 0.8136(14) 0.2653(13) 1.5903(12) 0.080 Uiso 1 1 d D U . . .
O020 O 0.8177(17) 0.7304(18) 1.4148(14) 0.088(8) Uiso 1 1 d D . . . .
O021 O 0.706(2) 0.376(2) 1.3393(17) 0.106(9) Uiso 1 1 d . . . . .
O022 O 0.588(2) 0.755(3) 1.5748(12) 0.141(15) Uani 1 1 d . . . . .
O027 O 0.435(2) 0.633(4) 1.7502(19) 0.29(3) Uani 1 1 d . . . . .
O029 O 0.892(2) 0.380(3) 1.168(2) 0.147(13) Uiso 1 1 d . . . . .
O02A O 0.5521(17) 0.640(2) 1.1618(14) 0.071(7) Uiso 1 1 d . . . . .
O02B O 0.455(3) 0.717(3) 1.6343(18) 0.19(2) Uani 1 1 d . . . . .
C31 C 0.563(3) 0.675(3) 1.525(2) 0.086 Uiso 1 1 d D U . . .
O02I O 0.312(2) 0.756(2) 2.0364(19) 0.050 Uiso 0.5 1 d D U P . .
C58 C 0.712(2) 0.319(2) 1.5553(15) 0.080 Uiso 1 1 d D U . . .
O02P O 0.7146(18) 0.738(2) 1.7304(15) 0.080 Uiso 1 1 d . U . . .
C14 C 0.5747(12) 0.4723(19) 0.8315(11) 0.056(9) Uiso 1 1 d G . . . .
H14 H 0.519843 0.458981 0.780312 0.067 Uiso 1 1 calc R U . . .
C15 C 0.5707(12) 0.4783(19) 0.9112(14) 0.080 Uiso 1 1 d G U . . .
H15 H 0.513179 0.468939 0.913382 0.096 Uiso 1 1 calc R U . . .
C12 C 0.6528(16) 0.4982(19) 0.9877(11) 0.080 Uiso 1 1 d G U . . .
C11 C 0.7388(13) 0.5121(19) 0.9845(11) 0.069(10) Uiso 1 1 d DG . . . .
C10 C 0.7428(12) 0.5062(19) 0.9048(14) 0.054(8) Uiso 1 1 d DG . . . .
C16 C 0.6608(15) 0.4863(19) 0.8283(10) 0.066(10) Uiso 1 1 d G . . . .
O3 O 0.144(4) 0.743(5) 2.039(4) 0.13(2) Uiso 0.5 1 d . . P . .
O036 O 0.6879(17) 0.3507(19) 1.4684(13) 0.080 Uiso 1 1 d D U . . .
O44 O 0.151(3) 0.477(2) 1.860(2) 0.050 Uiso 0.5 1 d D U P . .
C1 C 0.7087(18) 0.767(2) 2.1435(16) 0.050 Uiso 1 1 d D U . . .
C32 C 0.039(2) 0.568(3) 1.930(2) 0.099(14) Uiso 1 1 d D . . . .
O18 O 0.8048(16) 0.7804(18) 2.1628(11) 0.080 Uiso 1 1 d D U . . .
O4 O 0.826(2) 0.874(2) 1.6204(17) 0.100 Uiso 1 1 d . U . . .
C60 C 0.735(3) 0.294(3) 1.245(3) 0.116(16) Uiso 1 1 d . . . . .
C39 C 0.391(2) 0.689(3) 1.947(2) 0.080 Uiso 1 1 d D U . . .
O9 O 0.285(3) 0.540(3) 1.843(3) 0.080 Uiso 0.5 1 d D U P . .
O10 O 0.368(3) 0.667(3) 1.506(2) 0.050 Uiso 0.5 1 d . U P . .
C46 C 0.2803(16) 0.4568(17) 1.5557(17) 0.080 Uiso 1 1 d G U . . .
C45 C 0.3287(16) 0.519(2) 1.6186(11) 0.080 Uiso 1 1 d G U . . .
C41 C 0.3580(13) 0.5951(18) 1.5944(15) 0.080 Uiso 1 1 d G U . . .
C42 C 0.3388(16) 0.6084(16) 1.5073(17) 0.080 Uiso 1 1 d G U . . .
C43 C 0.2903(16) 0.546(2) 1.4443(11) 0.080 Uiso 1 1 d G U . . .
C44 C 0.2611(13) 0.4700(18) 1.4685(14) 0.080 Uiso 1 1 d DG U . . .
C40 C 0.414(2) 0.658(3) 1.673(3) 0.080 Uiso 1 1 d . U . . .
C64 C 0.8584(17) 0.551(3) 1.3301(17) 0.050 Uiso 1 1 d . U . . .
O62 O 0.9664(18) 0.785(2) 1.4001(16) 0.100 Uiso 1 1 d . U . . .
O63 O 0.970(2) 0.834(2) 1.5608(16) 0.100 Uiso 1 1 d . U . . .
C49 C 1.1584(16) 0.7347(14) 1.2412(17) 0.080 Uiso 1 1 d D U . . .
H49 H 1.147982 0.724393 1.183750 0.096 Uiso 1 1 calc R U . . .
C48 C 1.2400(17) 0.7851(16) 1.2839(11) 0.080 Uiso 1 1 d D U . . .
H48 H 1.282951 0.807336 1.265259 0.096 Uiso 1 1 calc R U . . .
O14 O 0.344(3) 0.500(3) 1.692(2) 0.050 Uiso 0.5 1 d . U P . .
O27 O 0.7305(18) 0.858(2) 1.3892(15) 0.100 Uiso 1 1 d D U . . .
C47 C 0.230(2) 0.421(2) 1.3950(17) 0.080 Uiso 1 1 d D U . . .
C61 C 0.582(3) 0.402(3) 1.664(2) 0.080 Uiso 1 1 d . U . . .
C56 C 0.7641(15) 0.2912(17) 1.6365(11) 0.080 Uiso 1 1 d D U . . .
C65 C 0.8769(15) 0.565(3) 1.6781(17) 0.050 Uiso 1 1 d . U . . .
O2 O 0.8328(13) 0.2617(16) 1.5109(10) 0.050 Uiso 1 1 d D U . . .
O5 O 0.6417(17) 0.7163(18) 2.1079(13) 0.050 Uiso 1 1 d D U . . .
O1 O 0.0143(18) 0.603(2) 1.9808(15) 0.080 Uiso 1 1 d . U . . .

loop_
_atom_site_aniso_label
_atom_site_aniso_U_11
_atom_site_aniso_U_22
_atom_site_aniso_U_33
_atom_site_aniso_U_23
_atom_site_aniso_U_13
_atom_site_aniso_U_12
Cu6A 0.107(4) 0.241(10) 0.076(3) -0.020(5) 0.065(3) -0.015(6)
Cu4A 0.131(5) 0.138(7) 0.082(3) 0.014(4) 0.075(3) 0.008(6)
Cu1A 0.107(4) 0.232(9) 0.079(3) -0.010(5) 0.066(3) -0.019(6)
Cu3A 0.125(5) 0.186(8) 0.082(3) -0.023(5) 0.068(3) -0.021(6)
Cu1 0.094(4) 0.240(10) 0.056(3) 0.032(4) 0.043(3) 0.036(6)
Cu2A 0.125(6) 0.272(12) 0.099(4) -0.019(6) 0.081(4) -0.027(7)
Cu3 0.124(5) 0.129(7) 0.080(3) -0.012(4) 0.067(3) -0.008(5)
Cu5A 0.186(7) 0.245(10) 0.106(4) 0.024(5) 0.112(5) 0.049(7)
Cu2 0.124(5) 0.211(9) 0.094(4) -0.005(4) 0.081(4) -0.009(5)
Cu4 0.174(6) 0.214(10) 0.109(4) 0.041(5) 0.108(4) 0.053(7)
Cu6 0.178(7) 0.220(10) 0.083(4) 0.003(5) 0.083(4) 0.011(8)
Cu5 0.363(14) 0.194(11) 0.151(6) 0.008(6) 0.183(8) 0.043(10)
O00D 0.074(18) 0.24(4) 0.053(13) -0.02(2) 0.031(13) 0.03(2)
O00E 0.13(2) 0.20(4) 0.104(18) -0.01(2) 0.109(18) -0.01(2)
O00F 0.075(18) 0.18(4) 0.104(19) 0.04(2) 0.052(16) 0.01(2)
O00G 0.24(3) 0.08(3) 0.081(14) -0.025(17) 0.116(19) -0.03(2)
O00P 0.086(19) 0.24(4) 0.12(2) -0.03(2) 0.084(18) -0.04(3)
O011 0.10(2) 0.11(3) 0.064(15) -0.034(19) 0.049(15) -0.05(2)
O018 0.15(2) 0.08(2) 0.043(10) 0.016(13) 0.057(13) 0.03(2)
O01K 0.14(3) 0.16(3) 0.051(13) -0.020(17) 0.041(15) 0.00(2)
O01T 0.39(6) 0.08(3) 0.11(2) 0.00(2) 0.12(3) 0.11(4)
O022 0.14(3) 0.23(5) 0.024(10) -0.01(2) 0.008(13) -0.03(3)
O027 0.10(3) 0.71(11) 0.09(2) 0.05(4) 0.08(2) 0.13(4)
O02B 0.32(5) 0.20(5) 0.09(2) 0.08(2) 0.13(3) 0.08(4)

_geom_special_details            
;
 All esds (except the esd in the dihedral angle between two l.s. planes)
 are estimated using the full covariance matrix.  The cell esds are taken
 into account individually in the estimation of esds in distances, angles
 and torsion angles; correlations between esds in cell parameters are only
 used when they are defined by crystal symmetry.  An approximate (isotropic)
 treatment of cell esds is used for estimating esds involving l.s. planes.
;
loop_
_geom_bond_atom_site_label_1
_geom_bond_atom_site_label_2
_geom_bond_distance
_geom_bond_site_symmetry_2
_geom_bond_publ_flag
Cu6A O00F 1.93(3) . ?
Cu6A O00L 1.918(18) . ?
Cu6A O010 2.36(3) . ?
Cu6A O02A 1.99(3) . ?
Cu4A O00G 1.817(18) . ?
Cu4A O00I 1.947(18) . ?
Cu4A O011 1.69(3) . ?
Cu4A O01V 2.32(4) . ?
Cu4A C61 2.51(4) . ?
Cu1A O00H 2.10(3) . ?
Cu1A O00J 2.03(3) 1_554 ?
Cu1A O00P 1.90(2) . ?
Cu1A C9 2.14(4) . ?
Cu1A O01S 1.92(3) . ?
Cu1A C65 2.53(3) 1_554 ?
Cu3A O00D 1.95(2) . ?
Cu3A O00E 1.93(3) . ?
Cu3A O00O 1.91(2) . ?
Cu3A O00Z 2.41(3) . ?
Cu3A O7 1.97(2) . ?
Cu3A O029 2.34(4) . ?
Cu1 O 1.81(2) . ?
Cu1 O01A 1.88(3) . ?
Cu1 C24 2.29(2) 1_556 ?
Cu1 C1 1.95(3) . ?
Cu1 O5 1.20(2) . ?
Cu2A O00D 2.12(2) . ?
Cu2A O00M 1.39(2) . ?
Cu2A O00P 2.02(3) . ?
Cu2A O013 2.26(3) . ?
Cu2A O1 1.90(3) 1_654 ?
Cu3 O018 1.908(17) . ?
Cu3 O022 2.05(2) . ?
Cu3 O02B 1.94(5) . ?
Cu3 O02P 1.77(3) . ?
Cu5A O00G 1.98(2) . ?
Cu5A O00L 1.87(2) . ?
Cu5A O021 2.02(3) . ?
Cu5A O036 1.95(2) . ?
Cu2 O 1.91(2) . ?
Cu2 O018 1.80(2) . ?
Cu2 O01K 2.05(3) . ?
Cu2 O027 1.89(5) . ?
Cu4 O00K 1.80(4) . ?
Cu4 O019 1.97(2) . ?
Cu4 O01T 1.80(3) . ?
Cu4 O4 2.19(3) . ?
Cu6 O00Z 2.18(4) . ?
Cu6 O014 1.78(3) . ?
Cu6 O015 2.29(3) . ?
Cu6 O020 2.01(2) . ?
Cu6 O18 2.310(16) 1_554 ?
Cu6 O62 2.01(3) . ?
Cu5 C20 2.53(3) . ?
Cu5 O01T 2.13(3) . ?
Cu5 O020 1.84(3) . ?
Cu5 O4 2.32(3) . ?
Cu5 O63 2.41(3) . ?
Cu5 O27 1.78(2) . ?
O00D C11 1.28(2) . ?
O00E C17 1.36(4) . ?
O00F C17 1.40(4) . ?
O00G C27 1.70(3) . ?
O00H C9 1.45(4) . ?
O00I C61 1.39(4) . ?
O00J C65 1.33(4) . ?
O00K C65 1.30(4) . ?
O00L C26 1.53(3) . ?
C3 C2 1.3900 . ?
C3 C4 1.3900 . ?
C3 O 1.53(3) . ?
C2 C7 1.3900 . ?
C2 O18 1.84(2) . ?
C7 H7 0.9300 . ?
C7 C6 1.3900 . ?
C6 H6 0.9300 . ?
C6 C5 1.3900 . ?
C5 C4 1.3900 . ?
C5 C8 1.57(3) . ?
C4 O018 1.61(3) . ?
O00O C64 1.14(4) . ?
O00P C9 1.51(4) . ?
O00P C10 1.338(19) . ?
C9 C10 1.42(4) . ?
C9 C16 1.27(4) . ?
O00Z C64 1.29(4) . ?
O011 C31 1.22(4) . ?
C8 O019 1.26(3) . ?
C8 O02P 1.21(3) . ?
O013 C55 1.44(2) . ?
O013 C51 1.89(3) . ?
O01A C38 2.50(4) . ?
O01A C39 1.29(4) . ?
C24 C25 1.62(2) . ?
C24 O02A 1.60(4) . ?
O01K C38 2.47(4) . ?
O01K C39 1.57(4) . ?
C19 C20 1.3900 . ?
C19 C23 1.3900 . ?
C19 C65 1.62(3) . ?
C20 C21 1.3900 . ?
C20 O01T 1.27(2) . ?
C21 C22 1.3900 . ?
C21 O020 1.327(17) . ?
C22 C59 1.3900 . ?
C22 C64 1.48(3) . ?
C59 H59 0.9300 . ?
C59 C23 1.3900 . ?
C23 H23 0.9300 . ?
C55 C51 1.37(4) . ?
C55 O7 1.22(2) . ?
C51 C50 1.3901(14) . ?
C51 C49 1.3901(14) . ?
C50 O52 1.51(3) . ?
C50 C57 1.3899(15) 2_758 ?
C27 C26 1.3900 . ?
C27 C28 1.3900 . ?
C26 C25 1.3900 . ?
C25 C30 1.3900 . ?
C30 H30 0.9300 . ?
C30 C29 1.3900 . ?
C29 H29 0.9300 . ?
C29 C28 1.3900 . ?
C28 C31 1.48(2) . ?
C17 C12 1.36(4) . ?
O01S C32 1.22(4) 1_654 ?
C38 C36 1.3900 . ?
C38 C37 1.3900 . ?
C38 C39 1.49(2) . ?
C36 C35 1.3900 . ?
C36 O9 1.25(2) . ?
C35 C33 1.3900 . ?
C35 O44 1.25(2) . ?
C33 C34 1.3900 . ?
C33 C32 1.45(2) . ?
C34 C37 1.3900 . ?
C34 O3 1.70(6) . ?
C37 O02I 1.28(2) . ?
O01V C58 1.51(2) . ?
C57 C58 1.65(2) . ?
C57 C56 1.3898(14) . ?
C57 O2 1.512(18) . ?
O022 C31 1.46(6) . ?
O027 C40 1.25(4) . ?
O02B C40 1.44(5) . ?
C58 O036 1.44(2) . ?
C58 C56 1.321(13) . ?
C14 H14 0.9300 . ?
C14 C15 1.3900 . ?
C14 C16 1.3900 . ?
C15 H15 0.9300 . ?
C15 C12 1.3900 . ?
C12 C11 1.3900 . ?
C11 C10 1.3900 . ?
C10 C16 1.3900 . ?
C1 O18 1.40(2) . ?
C1 O5 1.23(2) . ?
C32 O1 1.22(2) . ?
O4 C47 1.08(4) 2_658 ?
O10 C42 1.03(4) . ?
C46 C45 1.3900 . ?
C46 C44 1.3900 . ?
C46 O27 1.84(3) 2_648 ?
C45 C41 1.3900 . ?
C45 O14 1.20(3) . ?
C41 C42 1.3900 . ?
C41 C40 1.57(4) . ?
C42 C43 1.3900 . ?
C43 C44 1.3900 . ?
C44 C47 1.351(13) . ?
C49 H49 0.9300 . ?
C49 C48 1.3901(15) . ?
C48 H48 0.9300 . ?
C48 C56 1.3899(14) 2_758 ?

loop_
_geom_angle_atom_site_label_1
_geom_angle_atom_site_label_2
_geom_angle_atom_site_label_3
_geom_angle
_geom_angle_site_symmetry_1
_geom_angle_site_symmetry_3
_geom_angle_publ_flag
O00F Cu6A O010 88.8(12) . . ?
O00F Cu6A O02A 91.0(13) . . ?
O00L Cu6A O00F 178.3(12) . . ?
O00L Cu6A O010 92.0(10) . . ?
O00L Cu6A O02A 88.3(10) . . ?
O02A Cu6A O010 173.9(10) . . ?
O00G Cu4A O00I 172.4(12) . . ?
O00G Cu4A O01V 86.7(13) . . ?
O00G Cu4A C61 143.2(14) . . ?
O00I Cu4A O01V 91.4(12) . . ?
O00I Cu4A C61 33.6(10) . . ?
O011 Cu4A O00G 93.7(12) . . ?
O011 Cu4A O00I 89.7(11) . . ?
O011 Cu4A O01V 167.9(14) . . ?
O011 Cu4A C61 123.1(12) . . ?
O01V Cu4A C61 58.0(13) . . ?
O00H Cu1A C9 40.0(11) . . ?
O00H Cu1A C65 84.7(9) . 1_554 ?
O00J Cu1A O00H 92.4(10) 1_554 . ?
O00J Cu1A C9 132.1(13) 1_554 . ?
O00J Cu1A C65 31.6(10) 1_554 1_554 ?
O00P Cu1A O00H 83.4(11) . . ?
O00P Cu1A O00J 175.6(11) . 1_554 ?
O00P Cu1A C9 43.6(12) . . ?
O00P Cu1A O01S 100.1(13) . . ?
O00P Cu1A C65 148.3(15) . 1_554 ?
C9 Cu1A C65 120.8(12) . 1_554 ?
O01S Cu1A O00H 173.2(14) . . ?
O01S Cu1A O00J 84.3(12) . 1_554 ?
O01S Cu1A C9 143.6(14) . . ?
O01S Cu1A C65 89.4(11) . 1_554 ?
O00D Cu3A O00Z 126.5(13) . . ?
O00D Cu3A O7 98.8(11) . . ?
O00D Cu3A O029 94.8(12) . . ?
O00E Cu3A O00D 88.8(10) . . ?
O00E Cu3A O00Z 86.3(10) . . ?
O00E Cu3A O7 167.9(12) . . ?
O00E Cu3A O029 90.5(13) . . ?
O00O Cu3A O00D 174.3(10) . . ?
O00O Cu3A O00E 85.6(10) . . ?
O00O Cu3A O00Z 52.5(11) . . ?
O00O Cu3A O7 86.7(10) . . ?
O00O Cu3A O029 86.0(12) . . ?
O7 Cu3A O00Z 81.7(11) . . ?
O7 Cu3A O029 98.2(13) . . ?
O029 Cu3A O00Z 138.5(11) . . ?
O Cu1 O01A 98.9(12) . . ?
O Cu1 C24 155.2(14) . 1_556 ?
O Cu1 C1 92.3(10) . . ?
O01A Cu1 C24 85.3(13) . 1_556 ?
O01A Cu1 C1 168.5(12) . . ?
C1 Cu1 C24 83.5(11) . 1_556 ?
O5 Cu1 O 86.5(12) . . ?
O5 Cu1 O01A 140.7(18) . . ?
O5 Cu1 C24 75.3(13) . 1_556 ?
O5 Cu1 C1 37.1(12) . . ?
O00D Cu2A O013 92.5(9) . . ?
O00M Cu2A O00D 102.1(13) . . ?
O00M Cu2A O00P 107.6(16) . . ?
O00M Cu2A O013 81.9(13) . . ?
O00M Cu2A O1 83.7(12) . 1_654 ?
O00P Cu2A O00D 81.3(8) . . ?
O00P Cu2A O013 169.5(13) . . ?
O1 Cu2A O00D 174.0(13) 1_654 . ?
O1 Cu2A O00P 95.9(9) 1_654 . ?
O1 Cu2A O013 89.3(11) 1_654 . ?
O018 Cu3 O022 170.1(15) . . ?
O018 Cu3 O02B 94.8(11) . . ?
O02B Cu3 O022 87.3(11) . . ?
O02P Cu3 O018 93.1(11) . . ?
O02P Cu3 O022 81.6(11) . . ?
O02P Cu3 O02B 157.5(15) . . ?
O00G Cu5A O021 164.4(13) . . ?
O00L Cu5A O00G 86.9(11) . . ?
O00L Cu5A O021 97.2(10) . . ?
O00L Cu5A O036 170.6(10) . . ?
O036 Cu5A O00G 102.3(11) . . ?
O036 Cu5A O021 73.4(10) . . ?
O Cu2 O01K 92.3(9) . . ?
O018 Cu2 O 95.7(10) . . ?
O018 Cu2 O01K 166.9(12) . . ?
O018 Cu2 O027 94.5(12) . . ?
O027 Cu2 O 163.5(19) . . ?
O027 Cu2 O01K 75.5(13) . . ?
O00K Cu4 O019 82.7(13) . . ?
O00K Cu4 O4 168.3(13) . . ?
O019 Cu4 O4 107.4(11) . . ?
O01T Cu4 O00K 81.0(15) . . ?
O01T Cu4 O019 156.9(18) . . ?
O01T Cu4 O4 87.6(13) . . ?
O00Z Cu6 O015 101.6(12) . . ?
O00Z Cu6 O18 87.7(10) . 1_554 ?
O014 Cu6 O00Z 163.8(11) . . ?
O014 Cu6 O015 71.4(12) . . ?
O014 Cu6 O020 97.9(11) . . ?
O014 Cu6 O18 80.3(10) . 1_554 ?
O014 Cu6 O62 89.4(13) . . ?
O015 Cu6 O18 104.8(9) . 1_554 ?
O020 Cu6 O00Z 90.4(10) . . ?
O020 Cu6 O015 59.3(10) . . ?
O020 Cu6 O18 163.1(10) . 1_554 ?
O62 Cu6 O00Z 105.8(12) . . ?
O62 Cu6 O015 130.7(10) . . ?
O62 Cu6 O020 80.2(10) . . ?
O62 Cu6 O18 116.4(10) . 1_554 ?
O01T Cu5 C20 30.0(7) . . ?
O01T Cu5 O4 77.0(10) . . ?
O01T Cu5 O63 88.8(15) . . ?
O020 Cu5 C20 59.4(9) . . ?
O020 Cu5 O01T 89.1(11) . . ?
O020 Cu5 O4 160.2(12) . . ?
O020 Cu5 O63 89.5(11) . . ?
O4 Cu5 C20 105.0(10) . . ?
O4 Cu5 O63 76.2(10) . . ?
O63 Cu5 C20 84.9(10) . . ?
O27 Cu5 C20 134.7(12) . . ?
O27 Cu5 O01T 152.0(17) . . ?
O27 Cu5 O020 80.3(11) . . ?
O27 Cu5 O4 118.3(13) . . ?
O27 Cu5 O63 116.8(11) . . ?
Cu3A O00D Cu2A 114.6(10) . . ?
C11 O00D Cu3A 128(2) . . ?
C11 O00D Cu2A 108.6(16) . . ?
C17 O00E Cu3A 122(2) . . ?
C17 O00F Cu6A 110(2) . . ?
Cu4A O00G Cu5A 131.3(16) . . ?
C27 O00G Cu4A 128.6(18) . . ?
C27 O00G Cu5A 100.0(13) . . ?
C9 O00H Cu1A 72(2) . . ?
C61 O00I Cu4A 95.8(18) . . ?
C65 O00J Cu1A 95(2) . 1_556 ?
C65 O00K Cu4 134(3) . . ?
Cu5A O00L Cu6A 123.6(13) . . ?
C26 O00L Cu6A 112.6(16) . . ?
C26 O00L Cu5A 123.0(16) . . ?
C2 C3 C4 120.0 . . ?
C2 C3 O 114.0(19) . . ?
C4 C3 O 125.4(19) . . ?
C3 C2 O18 141.1(16) . . ?
C7 C2 C3 120.0 . . ?
C7 C2 O18 98.7(16) . . ?
C2 C7 H7 120.0 . . ?
C2 C7 C6 120.0 . . ?
C6 C7 H7 120.0 . . ?
C7 C6 H6 120.0 . . ?
C5 C6 C7 120.0 . . ?
C5 C6 H6 120.0 . . ?
C6 C5 C4 120.0 . . ?
C6 C5 C8 132(2) . . ?
C4 C5 C8 108(2) . . ?
C3 C4 O018 107(2) . . ?
C5 C4 C3 120.0 . . ?
C5 C4 O018 133(2) . . ?
C64 O00O Cu3A 115(3) . . ?
Cu1A O00P Cu2A 119.1(11) . . ?
C9 O00P Cu1A 76.8(19) . . ?
C9 O00P Cu2A 159(3) . . ?
C10 O00P Cu1A 130(2) . . ?
C10 O00P Cu2A 109.8(17) . . ?
C10 O00P C9 59.3(19) . . ?
O00H C9 Cu1A 68.4(19) . . ?
O00H C9 O00P 128(3) . . ?
O00P C9 Cu1A 59.6(16) . . ?
C10 C9 Cu1A 110(2) . . ?
C10 C9 O00H 167(4) . . ?
C10 C9 O00P 54.1(16) . . ?
C16 C9 Cu1A 147(4) . . ?
C16 C9 O00H 112(3) . . ?
C16 C9 O00P 115(3) . . ?
C16 C9 C10 61.9(18) . . ?
Cu1 O Cu2 129.2(12) . . ?
C3 O Cu1 123.4(17) . . ?
C3 O Cu2 101.4(14) . . ?
Cu6 O00Z Cu3A 140.0(14) . . ?
C64 O00Z Cu3A 84(2) . . ?
C64 O00Z Cu6 134(2) . . ?
C31 O011 Cu4A 123(3) . . ?
O019 C8 C5 105(3) . . ?
O02P C8 C5 127(3) . . ?
O02P C8 O019 119(3) . . ?
C55 O013 Cu2A 137(3) . . ?
C55 O013 C51 46.2(18) . . ?
C51 O013 Cu2A 177(2) . . ?
Cu2 O018 Cu3 134.7(15) . . ?
C4 O018 Cu3 112.4(18) . . ?
C4 O018 Cu2 110.9(14) . . ?
C8 O019 Cu4 110.4(19) . . ?
Cu1 O01A C38 146(2) . . ?
C39 O01A Cu1 126(3) . . ?
C39 O01A C38 27.6(19) . . ?
C25 C24 Cu1 163(3) . 1_554 ?
O02A C24 Cu1 84.1(16) . 1_554 ?
O02A C24 C25 83(2) . . ?
Cu2 O01K C38 146.2(17) . . ?
C39 O01K Cu2 116(2) . . ?
C39 O01K C38 35.0(13) . . ?
C20 C19 C23 120.0 . . ?
C20 C19 C65 122(2) . . ?
C23 C19 C65 118(2) . . ?
C19 C20 Cu5 160.6(14) . . ?
C19 C20 C21 120.0 . . ?
C21 C20 Cu5 77.9(14) . . ?
O01T C20 Cu5 57.0(19) . . ?
O01T C20 C19 104(3) . . ?
O01T C20 C21 134(3) . . ?
C22 C21 C20 120.0 . . ?
O020 C21 C20 112(2) . . ?
O020 C21 C22 128(2) . . ?
C21 C22 C59 120.0 . . ?
C21 C22 C64 137(2) . . ?
C59 C22 C64 101(2) . . ?
C22 C59 H59 120.0 . . ?
C22 C59 C23 120.0 . . ?
C23 C59 H59 120.0 . . ?
C19 C23 H23 120.0 . . ?
C59 C23 C19 120.0 . . ?
C59 C23 H23 120.0 . . ?
C51 C55 O013 84(2) . . ?
O7 C55 O013 87(2) . . ?
O7 C55 C51 138(4) . . ?
C55 C51 O013 49.3(13) . . ?
C55 C51 C50 111(2) . . ?
C55 C51 C49 132(3) . . ?
C50 C51 O013 155(2) . . ?
C50 C51 C49 100(2) . . ?
C49 C51 O013 105.1(17) . . ?
C51 C50 O52 100.9(18) . . ?
C57 C50 C51 141(2) 2_758 . ?
C57 C50 O52 118.2(19) 2_758 . ?
C55 O7 Cu3A 170(2) . . ?
C26 C27 O00G 126.9(19) . . ?
C26 C27 C28 120.0 . . ?
C28 C27 O00G 112.5(19) . . ?
C27 C26 O00L 98.9(19) . . ?
C27 C26 C25 120.0 . . ?
C25 C26 O00L 137.9(19) . . ?
C26 C25 C24 134(2) . . ?
C30 C25 C24 106(2) . . ?
C30 C25 C26 120.0 . . ?
C25 C30 H30 120.0 . . ?
C25 C30 C29 120.0 . . ?
C29 C30 H30 120.0 . . ?
C30 C29 H29 120.0 . . ?
C28 C29 C30 120.0 . . ?
C28 C29 H29 120.0 . . ?
C27 C28 C31 115(3) . . ?
C29 C28 C27 120.0 . . ?
C29 C28 C31 125(3) . . ?
O00E C17 O00F 112(3) . . ?
O00E C17 C12 126(3) . . ?
C12 C17 O00F 121(3) . . ?
C32 O01S Cu1A 124(3) 1_654 . ?
Cu4 O01T Cu5 106.3(16) . . ?
C20 O01T Cu4 146(3) . . ?
C20 O01T Cu5 93(2) . . ?
O01K C38 O01A 61.2(12) . . ?
C36 C38 O01A 150.7(16) . . ?
C36 C38 O01K 89.9(16) . . ?
C36 C38 C37 120.0 . . ?
C36 C38 C39 127(2) . . ?
C37 C38 O01A 88.9(16) . . ?
C37 C38 O01K 150.0(16) . . ?
C37 C38 C39 113(2) . . ?
C39 C38 O01A 23.8(18) . . ?
C39 C38 O01K 37.4(18) . . ?
C38 C36 C35 120.0 . . ?
O9 C36 C38 120(3) . . ?
O9 C36 C35 120(3) . . ?
C36 C35 C33 120.0 . . ?
O44 C35 C36 109(3) . . ?
O44 C35 C33 128(3) . . ?
C35 C33 C32 118(3) . . ?
C34 C33 C35 120.0 . . ?
C34 C33 C32 122(3) . . ?
C33 C34 O3 131(3) . . ?
C37 C34 C33 120.0 . . ?
C37 C34 O3 109(3) . . ?
C34 C37 C38 120.0 . . ?
O02I C37 C38 119(3) . . ?
O02I C37 C34 121(3) . . ?
C58 O01V Cu4A 137(3) . . ?
C50 C57 C58 147.2(19) 2_748 . ?
C50 C57 O2 108.4(16) 2_748 . ?
C56 C57 C50 97.0(19) . 2_748 ?
C56 C57 C58 50.5(7) . . ?
C56 C57 O2 154.6(17) . . ?
O2 C57 C58 104.3(16) . . ?
Cu5 O020 Cu6 129.7(13) . . ?
C21 O020 Cu6 118(2) . . ?
C21 O020 Cu5 111.0(19) . . ?
C31 O022 Cu3 115(3) . . ?
C40 O027 Cu2 124(5) . . ?
C24 O02A Cu6A 159.4(17) . . ?
C40 O02B Cu3 121(2) . . ?
O011 C31 C28 138(4) . . ?
O011 C31 O022 102(3) . . ?
O022 C31 C28 110(3) . . ?
O01V C58 C57 162(2) . . ?
O036 C58 O01V 89(2) . . ?
O036 C58 C57 107(2) . . ?
C56 C58 O01V 108(2) . . ?
C56 C58 C57 54.3(6) . . ?
C56 C58 O036 159(3) . . ?
C8 O02P Cu3 129(3) . . ?
C15 C14 H14 120.0 . . ?
C15 C14 C16 120.0 . . ?
C16 C14 H14 120.0 . . ?
C14 C15 H15 120.0 . . ?
C12 C15 C14 120.0 . . ?
C12 C15 H15 120.0 . . ?
C17 C12 C15 118(2) . . ?
C17 C12 C11 122(2) . . ?
C11 C12 C15 120.0 . . ?
O00D C11 C12 118.7(19) . . ?
O00D C11 C10 120.0(19) . . ?
C12 C11 C10 120.0 . . ?
O00P C10 C9 67(2) . . ?
O00P C10 C11 120.0(19) . . ?
O00P C10 C16 119.5(19) . . ?
C11 C10 C9 162(2) . . ?
C16 C10 C9 54.0(19) . . ?
C16 C10 C11 120.0 . . ?
C9 C16 C14 162(3) . . ?
C9 C16 C10 64(2) . . ?
C10 C16 C14 120.0 . . ?
C58 O036 Cu5A 144(2) . . ?
O18 C1 Cu1 150.5(18) . . ?
O5 C1 Cu1 36.0(14) . . ?
O5 C1 O18 143(3) . . ?
O01S C32 C33 118(3) 1_456 . ?
O01S C32 O1 126(3) 1_456 . ?
O1 C32 C33 116(3) . . ?
C2 O18 Cu6 163.2(15) . 1_556 ?
C1 O18 Cu6 84.4(13) . 1_556 ?
C1 O18 C2 89.1(16) . . ?
Cu4 O4 Cu5 88.5(12) . . ?
C47 O4 Cu4 136(3) 2_658 . ?
C47 O4 Cu5 108(3) 2_658 . ?
O01A C39 O01K 124(3) . . ?
O01A C39 C38 129(4) . . ?
C38 C39 O01K 108(3) . . ?
C45 C46 C44 120.0 . . ?
C45 C46 O27 109.3(18) . 2_648 ?
C44 C46 O27 129.9(18) . 2_648 ?
C41 C45 C46 120.0 . . ?
O14 C45 C46 114(3) . . ?
O14 C45 C41 126(3) . . ?
C45 C41 C40 114(2) . . ?
C42 C41 C45 120.0 . . ?
C42 C41 C40 126(2) . . ?
O10 C42 C41 105(3) . . ?
O10 C42 C43 135(3) . . ?
C41 C42 C43 120.0 . . ?
C44 C43 C42 120.0 . . ?
C43 C44 C46 120.0 . . ?
C47 C44 C46 136(3) . . ?
C47 C44 C43 103(3) . . ?
O027 C40 O02B 135(4) . . ?
O027 C40 C41 119(4) . . ?
O02B C40 C41 101(3) . . ?
O00O C64 O00Z 108(3) . . ?
O00O C64 C22 147(4) . . ?
O00Z C64 C22 105(3) . . ?
C51 C49 H49 109.3 . . ?
C48 C49 C51 141(2) . . ?
C48 C49 H49 109.3 . . ?
C49 C48 H48 131.8 . . ?
C56 C48 C49 96(2) 2_758 . ?
C56 C48 H48 131.8 2_758 . ?
Cu5 O27 C46 93.0(14) . 2_658 ?
O4 C47 C44 121(3) 2_648 . ?
O00I C61 Cu4A 50.6(15) . . ?
C57 C56 C48 145(2) . 2_748 ?
C58 C56 C57 75.2(11) . . ?
C58 C56 C48 140(2) . 2_748 ?
O00J C65 Cu1A 53.0(15) . 1_556 ?
O00J C65 C19 112(3) . . ?
O00K C65 Cu1A 79(2) . 1_556 ?
O00K C65 O00J 130(3) . . ?
O00K C65 C19 118(3) . . ?
C19 C65 Cu1A 160(2) . 1_556 ?
Cu1 O5 C1 107(2) . . ?
C32 O1 Cu2A 132(3) . 1_456 ?

loop_
_geom_torsion_atom_site_label_1
_geom_torsion_atom_site_label_2
_geom_torsion_atom_site_label_3
_geom_torsion_atom_site_label_4
_geom_torsion
_geom_torsion_site_symmetry_1
_geom_torsion_site_symmetry_2
_geom_torsion_site_symmetry_3
_geom_torsion_site_symmetry_4
_geom_torsion_publ_flag
Cu6A O00F C17 O00E 19(5) . . . . ?
Cu6A O00F C17 C12 -173(3) . . . . ?
Cu6A O00L C26 C27 169.7(12) . . . . ?
Cu6A O00L C26 C25 12(3) . . . . ?
Cu4A O00G C27 C26 -177.5(17) . . . . ?
Cu4A O00G C27 C28 -7(3) . . . . ?
Cu4A O011 C31 C28 -36(7) . . . . ?
Cu4A O011 C31 O022 -175(2) . . . . ?
Cu4A O01V C58 C57 85(12) . . . . ?
Cu4A O01V C58 O036 -72(4) . . . . ?
Cu4A O01V C58 C56 96(4) . . . . ?
Cu1A O00H C9 O00P 8(4) . . . . ?
Cu1A O00H C9 C10 -84(15) . . . . ?
Cu1A O00H C9 C16 -145(4) . . . . ?
Cu1A O00J C65 O00K 18(3) 1_556 . . . ?
Cu1A O00J C65 C19 -164.8(15) 1_556 . . . ?
Cu1A O00P C9 O00H -9(5) . . . . ?
Cu1A O00P C9 C10 155(3) . . . . ?
Cu1A O00P C9 C16 144(4) . . . . ?
Cu1A O00P C10 C9 -33(3) . . . . ?
Cu1A O00P C10 C11 166(2) . . . . ?
Cu1A O00P C10 C16 -22(4) . . . . ?
Cu1A C9 C10 O00P 23(2) . . . . ?
Cu1A C9 C10 C11 138(5) . . . . ?
Cu1A C9 C10 C16 -145(4) . . . . ?
Cu1A C9 C16 C14 -170(3) . . . . ?
Cu1A C9 C16 C10 83(5) . . . . ?
Cu3A O00D C11 C12 41(4) . . . . ?
Cu3A O00D C11 C10 -152.0(17) . . . . ?
Cu3A O00E C17 O00F -160(3) . . . . ?
Cu3A O00E C17 C12 33(6) . . . . ?
Cu3A O00O C64 O00Z -8(3) . . . . ?
Cu3A O00O C64 C22 166(3) . . . . ?
Cu3A O00Z C64 O00O 6(2) . . . . ?
Cu3A O00Z C64 C22 -171.1(15) . . . . ?
Cu1 O01A C39 O01K -36(5) . . . . ?
Cu1 O01A C39 C38 145(3) . . . . ?
Cu1 C24 C25 C26 -19(10) 1_554 . . . ?
Cu1 C24 C25 C30 160(8) 1_554 . . . ?
Cu1 C24 O02A Cu6A 147(5) 1_554 . . . ?
Cu1 C1 O18 Cu6 -179(4) . . . 1_556 ?
Cu1 C1 O18 C2 -14(4) . . . . ?
Cu2A O00D C11 C12 -173.4(13) . . . . ?
Cu2A O00D C11 C10 -7(3) . . . . ?
Cu2A O00P C9 Cu1A 143(7) . . . . ?
Cu2A O00P C9 O00H 134(5) . . . . ?
Cu2A O00P C9 C10 -62(7) . . . . ?
Cu2A O00P C9 C16 -74(9) . . . . ?
Cu2A O00P C10 C9 161(3) . . . . ?
Cu2A O00P C10 C11 -1(3) . . . . ?
Cu2A O00P C10 C16 171.4(15) . . . . ?
Cu2A O013 C55 C51 180(3) . . . . ?
Cu2A O013 C55 O7 -41(5) . . . . ?
Cu3 O022 C31 O011 -32(4) . . . . ?
Cu3 O022 C31 C28 175(2) . . . . ?
Cu3 O02B C40 O027 23(6) . . . . ?
Cu3 O02B C40 C41 -132(2) . . . . ?
Cu5A O00G C27 C26 7(3) . . . . ?
Cu5A O00G C27 C28 177.2(13) . . . . ?
Cu5A O00L C26 C27 -20(2) . . . . ?
Cu5A O00L C26 C25 -178.6(17) . . . . ?
Cu2 O01K C39 O01A -23(5) . . . . ?
Cu2 O01K C39 C38 156(2) . . . . ?
Cu2 O027 C40 O02B 17(7) . . . . ?
Cu2 O027 C40 C41 168.9(19) . . . . ?
Cu4 O00K C65 Cu1A -165(3) . . . 1_556 ?
Cu4 O00K C65 O00J -179(3) . . . . ?
Cu4 O00K C65 C19 4(4) . . . . ?
Cu6 O00Z C64 O00O -158(2) . . . . ?
Cu6 O00Z C64 C22 25(3) . . . . ?
Cu5 C20 C21 C22 -171.9(15) . . . . ?
Cu5 C20 C21 O020 3.3(16) . . . . ?
Cu5 C20 O01T Cu4 -125(7) . . . . ?
O00D C11 C10 O00P 5(3) . . . . ?
O00D C11 C10 C9 -102(7) . . . . ?
O00D C11 C10 C16 -167(3) . . . . ?
O00E C17 C12 C15 155(3) . . . . ?
O00E C17 C12 C11 -22(6) . . . . ?
O00F C17 C12 C15 -11(5) . . . . ?
O00F C17 C12 C11 172(3) . . . . ?
O00G Cu4A O011 C31 29(3) . . . . ?
O00G Cu5A O00L Cu6A -168.9(15) . . . . ?
O00G Cu5A O00L C26 22(2) . . . . ?
O00G C27 C26 O00L 7(2) . . . . ?
O00G C27 C26 C25 170(3) . . . . ?
O00G C27 C28 C29 -171(2) . . . . ?
O00G C27 C28 C31 12(3) . . . . ?
O00H Cu1A O00P Cu2A -161(2) . . . . ?
O00H Cu1A O00P C9 5(3) . . . . ?
O00H Cu1A O00P C10 33(3) . . . . ?
O00H C9 C10 O00P 102(15) . . . . ?
O00H C9 C10 C11 -142(13) . . . . ?
O00H C9 C10 C16 -66(15) . . . . ?
O00H C9 C16 C14 -85(8) . . . . ?
O00H C9 C16 C10 167(4) . . . . ?
O00I Cu4A O011 C31 -144(3) . . . . ?
O00K Cu4 O01T Cu5 -176(2) . . . . ?
O00K Cu4 O01T C20 -54(6) . . . . ?
O00L C26 C25 C24 -27(4) . . . . ?
O00L C26 C25 C30 155(3) . . . . ?
C3 C2 C7 C6 0.0 . . . . ?
C3 C2 O18 Cu6 70(5) . . . 1_556 ?
C3 C2 O18 C1 3(2) . . . . ?
C3 C4 O018 Cu3 165.2(13) . . . . ?
C3 C4 O018 Cu2 -1(2) . . . . ?
C2 C3 C4 C5 0.0 . . . . ?
C2 C3 C4 O018 172(2) . . . . ?
C2 C3 O Cu1 34(3) . . . . ?
C2 C3 O Cu2 -171.3(13) . . . . ?
C2 C7 C6 C5 0.0 . . . . ?
C7 C2 O18 Cu6 -116(5) . . . 1_556 ?
C7 C2 O18 C1 176.7(15) . . . . ?
C7 C6 C5 C4 0.0 . . . . ?
C7 C6 C5 C8 180(3) . . . . ?
C6 C5 C4 C3 0.0 . . . . ?
C6 C5 C4 O018 -169(3) . . . . ?
C6 C5 C8 O019 16(4) . . . . ?
C6 C5 C8 O02P 162(3) . . . . ?
C5 C4 O018 Cu3 -25(3) . . . . ?
C5 C4 O018 Cu2 168.8(19) . . . . ?
C5 C8 O019 Cu4 174(2) . . . . ?
C5 C8 O02P Cu3 46(6) . . . . ?
C4 C3 C2 C7 0.0 . . . . ?
C4 C3 C2 O18 173(3) . . . . ?
C4 C3 O Cu1 -154.8(15) . . . . ?
C4 C3 O Cu2 0(2) . . . . ?
C4 C5 C8 O019 -164(3) . . . . ?
C4 C5 C8 O02P -18(5) . . . . ?
O00P C9 C10 C11 115(7) . . . . ?
O00P C9 C10 C16 -168(3) . . . . ?
O00P C9 C16 C14 118(6) . . . . ?
O00P C9 C16 C10 10(3) . . . . ?
O00P C10 C16 C9 -12(3) . . . . ?
O00P C10 C16 C14 -172(3) . . . . ?
C9 Cu1A O00P Cu2A -166(4) . . . . ?
C9 Cu1A O00P C10 28(3) . . . . ?
C9 O00P C10 C11 -161(3) . . . . ?
C9 O00P C10 C16 11(3) . . . . ?
C9 C10 C16 C14 -160(3) . . . . ?
O Cu1 O01A C38 74(3) . . . . ?
O Cu1 O01A C39 46(4) . . . . ?
O Cu1 O5 C1 98.4(19) . . . . ?
O Cu2 O018 Cu3 -161(2) . . . . ?
O Cu2 O018 C4 1(2) . . . . ?
O Cu2 O027 C40 -167(3) . . . . ?
O C3 C2 C7 172(2) . . . . ?
O C3 C2 O18 -15(3) . . . . ?
O C3 C4 C5 -171(3) . . . . ?
O C3 C4 O018 1(2) . . . . ?
O011 Cu4A O00G Cu5A 163(2) . . . . ?
O011 Cu4A O00G C27 -12(3) . . . . ?
C8 C5 C4 C3 -180(3) . . . . ?
C8 C5 C4 O018 11(3) . . . . ?
O013 C55 C51 C50 162(2) . . . . ?
O013 C55 C51 C49 -72(4) . . . . ?
O013 C55 O7 Cu3A -5(19) . . . . ?
O013 C51 C50 O52 -2(6) . . . . ?
O013 C51 C50 C57 174(5) . . . 2_758 ?
O013 C51 C49 C48 -177(4) . . . . ?
O018 Cu3 O02P C8 -48(3) . . . . ?
O018 Cu2 O027 C40 -39(3) . . . . ?
O019 Cu4 O00K C65 174(3) . . . . ?
O019 Cu4 O01T Cu5 138(3) . . . . ?
O019 Cu4 O01T C20 -100(8) . . . . ?
O019 C8 O02P Cu3 -173(2) . . . . ?
O01A Cu1 O Cu2 2(2) . . . . ?
O01A Cu1 O C3 150(2) . . . . ?
O01A Cu1 O5 C1 -162(2) . . . . ?
O01A C38 C36 C35 169(3) . . . . ?
O01A C38 C36 O9 -8(4) . . . . ?
O01A C38 C37 C34 -174.6(14) . . . . ?
O01A C38 C37 O02I -5(2) . . . . ?
O01A C38 C39 O01K -179(6) . . . . ?
C24 Cu1 O Cu2 101(3) 1_556 . . . ?
C24 Cu1 O C3 -112(3) 1_556 . . . ?
C24 Cu1 O01A C38 -82(3) 1_556 . . . ?
C24 Cu1 O01A C39 -110(4) 1_556 . . . ?
C24 Cu1 O5 C1 -99(2) 1_556 . . . ?
C24 C25 C30 C29 -179(2) . . . . ?
O01K Cu2 O018 Cu3 71(6) . . . . ?
O01K Cu2 O018 C4 -126(5) . . . . ?
O01K Cu2 O027 C40 150(4) . . . . ?
O01K C38 C36 C35 177.3(14) . . . . ?
O01K C38 C36 O9 0(3) . . . . ?
O01K C38 C37 C34 -175(3) . . . . ?
O01K C38 C37 O02I -5(4) . . . . ?
O01K C38 C39 O01A 179(6) . . . . ?
C19 C20 C21 C22 0.0 . . . . ?
C19 C20 C21 O020 175(2) . . . . ?
C19 C20 O01T Cu4 58(7) . . . . ?
C19 C20 O01T Cu5 -176.6(14) . . . . ?
C20 Cu5 O020 Cu6 -164(2) . . . . ?
C20 Cu5 O020 C21 2.8(14) . . . . ?
C20 Cu5 O27 C46 165.5(13) . . . 2_658 ?
C20 C19 C23 C59 0.0 . . . . ?
C20 C19 C65 Cu1A 140(5) . . . 1_556 ?
C20 C19 C65 O00J 178.0(18) . . . . ?
C20 C19 C65 O00K -4(3) . . . . ?
C20 C21 C22 C59 0.0 . . . . ?
C20 C21 C22 C64 -163(3) . . . . ?
C20 C21 O020 Cu6 163.4(13) . . . . ?
C20 C21 O020 Cu5 -5(2) . . . . ?
C21 C20 O01T Cu4 -141(4) . . . . ?
C21 C20 O01T Cu5 -15(4) . . . . ?
C21 C22 C59 C23 0.0 . . . . ?
C21 C22 C64 O00O 164(4) . . . . ?
C21 C22 C64 O00Z -21(3) . . . . ?
C22 C21 O020 Cu6 -22(3) . . . . ?
C22 C21 O020 Cu5 170.0(16) . . . . ?
C22 C59 C23 C19 0.0 . . . . ?
C59 C22 C64 O00O -1(4) . . . . ?
C59 C22 C64 O00Z 174.0(19) . . . . ?
C23 C19 C20 Cu5 156(4) . . . . ?
C23 C19 C20 C21 0.0 . . . . ?
C23 C19 C20 O01T 164(3) . . . . ?
C23 C19 C65 Cu1A -39(6) . . . 1_556 ?
C23 C19 C65 O00J 0(2) . . . . ?
C23 C19 C65 O00K 177(2) . . . . ?
C55 O013 C51 C50 -43(6) . . . . ?
C55 O013 C51 C49 133(3) . . . . ?
C55 C51 C50 O52 -35(3) . . . . ?
C55 C51 C50 C57 141(3) . . . 2_758 ?
C55 C51 C49 C48 -129(4) . . . . ?
C51 O013 C55 O7 139(4) . . . . ?
C51 C55 O7 Cu3A 74(20) . . . . ?
C51 C49 C48 C56 -1(5) . . . 2_758 ?
C50 C51 C49 C48 1(5) . . . . ?
C50 C57 C58 O01V 23(14) 2_748 . . . ?
C50 C57 C58 O036 178(3) 2_748 . . . ?
C50 C57 C58 C56 9(5) 2_748 . . . ?
C50 C57 C56 C58 -175(3) 2_748 . . . ?
C50 C57 C56 C48 -3(3) 2_748 . . 2_748 ?
O7 C55 C51 O013 -80(4) . . . . ?
O7 C55 C51 C50 83(5) . . . . ?
O7 C55 C51 C49 -152(4) . . . . ?
C27 C26 C25 C24 178(3) . . . . ?
C27 C26 C25 C30 0.0 . . . . ?
C27 C28 C31 O011 8(7) . . . . ?
C27 C28 C31 O022 145(3) . . . . ?
C26 C27 C28 C29 0.0 . . . . ?
C26 C27 C28 C31 -177(3) . . . . ?
C26 C25 C30 C29 0.0 . . . . ?
C25 C24 O02A Cu6A -23(6) . . . . ?
C25 C30 C29 C28 0.0 . . . . ?
C30 C29 C28 C27 0.0 . . . . ?
C30 C29 C28 C31 176(3) . . . . ?
C29 C28 C31 O011 -168(5) . . . . ?
C29 C28 C31 O022 -31(4) . . . . ?
C28 C27 C26 O00L -163(2) . . . . ?
C28 C27 C26 C25 0.0 . . . . ?
C17 C12 C11 O00D -16(3) . . . . ?
C17 C12 C11 C10 177(3) . . . . ?
O01S Cu1A O00P Cu2A 13(3) . . . . ?
O01S Cu1A O00P C9 179(2) . . . . ?
O01S Cu1A O00P C10 -153(3) . . . . ?
O01S C32 O1 Cu2A 15(7) 1_456 . . 1_456 ?
O01T Cu4 O00K C65 10(3) . . . . ?
O01T Cu5 O020 Cu6 -168(2) . . . . ?
O01T Cu5 O020 C21 -2(2) . . . . ?
O01T Cu5 O27 C46 123(2) . . . 2_658 ?
O01T C20 C21 C22 -159(4) . . . . ?
O01T C20 C21 O020 17(4) . . . . ?
C38 O01A C39 O01K 179(7) . . . . ?
C38 O01K C39 O01A -179(6) . . . . ?
C38 C36 C35 C33 0.0 . . . . ?
C38 C36 C35 O44 -162(3) . . . . ?
C36 C38 C37 C34 0.0 . . . . ?
C36 C38 C37 O02I 170(2) . . . . ?
C36 C38 C39 O01A -174(3) . . . . ?
C36 C38 C39 O01K 6(4) . . . . ?
C36 C35 C33 C34 0.0 . . . . ?
C36 C35 C33 C32 177(3) . . . . ?
C35 C33 C34 C37 0.0 . . . . ?
C35 C33 C34 O3 172(3) . . . . ?
C35 C33 C32 O01S -6(5) . . . 1_456 ?
C35 C33 C32 O1 173(3) . . . . ?
C33 C34 C37 C38 0.0 . . . . ?
C33 C34 C37 O02I -169(2) . . . . ?
C33 C32 O1 Cu2A -164(2) . . . 1_456 ?
C34 C33 C32 O01S 171(3) . . . 1_456 ?
C34 C33 C32 O1 -10(5) . . . . ?
C37 C38 C36 C35 0.0 . . . . ?
C37 C38 C36 O9 -177(4) . . . . ?
C37 C38 C39 O01A -1(5) . . . . ?
C37 C38 C39 O01K -180(2) . . . . ?
O01V Cu4A O00G Cu5A -5(2) . . . . ?
O01V Cu4A O00G C27 -179(3) . . . . ?
O01V Cu4A O011 C31 121(6) . . . . ?
O01V C58 O036 Cu5A 31(5) . . . . ?
O01V C58 C56 C57 -175(3) . . . . ?
O01V C58 C56 C48 11(6) . . . 2_748 ?
C57 C58 O036 Cu5A -141(3) . . . . ?
C57 C58 C56 C48 -173(4) . . . 2_748 ?
O020 Cu5 O27 C46 -167.9(14) . . . 2_658 ?
O020 C21 C22 C59 -174(3) . . . . ?
O020 C21 C22 C64 23(3) . . . . ?
O021 Cu5A O00L Cu6A 26.2(16) . . . . ?
O021 Cu5A O00L C26 -143(2) . . . . ?
O022 Cu3 O02P C8 140(4) . . . . ?
O027 Cu2 O018 Cu3 32(3) . . . . ?
O027 Cu2 O018 C4 -166(2) . . . . ?
O02A C24 C25 C26 21(3) . . . . ?
O02A C24 C25 C30 -160.6(16) . . . . ?
O02B Cu3 O02P C8 -158(3) . . . . ?
C58 C57 C56 C48 172(5) . . . 2_748 ?
O02P C8 O019 Cu4 25(5) . . . . ?
C14 C15 C12 C17 -177(3) . . . . ?
C14 C15 C12 C11 0.0 . . . . ?
C15 C14 C16 C9 -98(7) . . . . ?
C15 C14 C16 C10 0.0 . . . . ?
C15 C12 C11 O00D 167(3) . . . . ?
C15 C12 C11 C10 0.0 . . . . ?
C12 C11 C10 O00P 172(3) . . . . ?
C12 C11 C10 C9 65(7) . . . . ?
C12 C11 C10 C16 0.0 . . . . ?
C11 C10 C16 C9 160(3) . . . . ?
C11 C10 C16 C14 0.0 . . . . ?
C10 O00P C9 Cu1A -155(3) . . . . ?
C10 O00P C9 O00H -163(5) . . . . ?
C10 O00P C9 C16 -11(3) . . . . ?
C10 C9 C16 C14 108(6) . . . . ?
C16 C9 C10 O00P 168(3) . . . . ?
C16 C9 C10 C11 -76(7) . . . . ?
C16 C14 C15 C12 0.0 . . . . ?
O3 C34 C37 C38 -174(3) . . . . ?
O3 C34 C37 O02I 17(3) . . . . ?
O036 C58 C56 C57 -30(10) . . . . ?
O036 C58 C56 C48 156(8) . . . 2_748 ?
O44 C35 C33 C34 158(3) . . . . ?
O44 C35 C33 C32 -25(4) . . . . ?
C1 Cu1 O Cu2 179.9(18) . . . . ?
C1 Cu1 O C3 -33(2) . . . . ?
C1 Cu1 O01A C38 -94(9) . . . . ?
C1 Cu1 O01A C39 -122(8) . . . . ?
C32 C33 C34 C37 -177(3) . . . . ?
C32 C33 C34 O3 -5(4) . . . . ?
O18 C2 C7 C6 -175.6(16) . . . . ?
O18 C1 O5 Cu1 -129(4) . . . . ?
O4 Cu4 O00K C65 23(9) . . . . ?
O4 Cu4 O01T Cu5 6.6(18) . . . . ?
O4 Cu4 O01T C20 129(6) . . . . ?
O4 Cu5 O020 Cu6 -123(3) . . . . ?
O4 Cu5 O020 C21 44(4) . . . . ?
O4 Cu5 O27 C46 4.8(16) . . . 2_658 ?
C39 C38 C36 C35 174(3) . . . . ?
C39 C38 C36 O9 -4(4) . . . . ?
C39 C38 C37 C34 -174(2) . . . . ?
C39 C38 C37 O02I -5(3) . . . . ?
O9 C36 C35 C33 177(4) . . . . ?
O9 C36 C35 O44 16(3) . . . . ?
O10 C42 C43 C44 178(4) . . . . ?
C46 C45 C41 C42 0.0 . . . . ?
C46 C45 C41 C40 -178.4(8) . . . . ?
C46 C44 C47 O4 40(5) . . . 2_648 ?
C45 C46 C44 C43 0.0 . . . . ?
C45 C46 C44 C47 168(2) . . . . ?
C45 C41 C42 O10 -179(3) . . . . ?
C45 C41 C42 C43 0.0 . . . . ?
C45 C41 C40 O027 6(3) . . . . ?
C45 C41 C40 O02B 166(2) . . . . ?
C41 C42 C43 C44 0.0 . . . . ?
C42 C41 C40 O027 -172(3) . . . . ?
C42 C41 C40 O02B -12(3) . . . . ?
C42 C43 C44 C46 0.0 . . . . ?
C42 C43 C44 C47 -171.6(16) . . . . ?
C43 C44 C47 O4 -151(4) . . . 2_648 ?
C44 C46 C45 C41 0.0 . . . . ?
C44 C46 C45 O14 -178(3) . . . . ?
C40 C41 C42 O10 -1(3) . . . . ?
C40 C41 C42 C43 178.2(9) . . . . ?
C64 C22 C59 C23 168.3(18) . . . . ?
O63 Cu5 O020 Cu6 -79.2(17) . . . . ?
O63 Cu5 O020 C21 87(2) . . . . ?
O63 Cu5 O27 C46 -83.4(14) . . . 2_658 ?
C49 C51 C50 O52 -178(2) . . . . ?
C49 C51 C50 C57 -2(3) . . . 2_758 ?
O14 C45 C41 C42 178(3) . . . . ?
O14 C45 C41 C40 -1(3) . . . . ?
O27 Cu5 O020 Cu6 38.1(18) . . . . ?
O27 Cu5 O020 C21 -156(2) . . . . ?
O27 C46 C45 C41 170.7(15) 2_648 . . . ?
O27 C46 C45 O14 -7(2) 2_648 . . . ?
O27 C46 C44 C43 -168.5(18) 2_648 . . . ?
O27 C46 C44 C47 0(3) 2_648 . . . ?
C61 Cu4A O00G Cu5A -21(4) . . . . ?
C61 Cu4A O00G C27 165(2) . . . . ?
C61 Cu4A O011 C31 -148(3) . . . . ?
C56 C57 C58 O01V 14(10) . . . . ?
C56 C57 C58 O036 169(4) . . . . ?
C56 C58 O036 Cu5A -116(9) . . . . ?
C65 Cu1A O00P Cu2A -93(3) 1_554 . . . ?
C65 Cu1A O00P C9 73(3) 1_554 . . . ?
C65 Cu1A O00P C10 102(4) 1_554 . . . ?
C65 C19 C20 Cu5 -23(4) . . . . ?
C65 C19 C20 C21 -178(2) . . . . ?
C65 C19 C20 O01T -14(3) . . . . ?
C65 C19 C23 C59 178(2) . . . . ?
O2 C57 C58 O01V -163(11) . . . . ?
O2 C57 C58 O036 -7(3) . . . . ?
O2 C57 C58 C56 -176.7(19) . . . . ?
O2 C57 C56 C58 7(4) . . . . ?
O2 C57 C56 C48 180(4) . . . 2_748 ?
O5 Cu1 O Cu2 143(2) . . . . ?
O5 Cu1 O C3 -69(2) . . . . ?
O5 Cu1 O01A C38 -22(4) . . . . ?
O5 Cu1 O01A C39 -50(4) . . . . ?
O5 C1 O18 Cu6 -111(4) . . . 1_556 ?
O5 C1 O18 C2 53(4) . . . . ?

_shelx_res_file                  
;
TITL shelxt_a.res in P2(1)
    shelxt.res
    created by SHELXL-2019/3 at 16:11:00 on 30-Sep-2025
REM Old TITL shelxt_a.res in P2(1)
REM SHELXT solution in P2(1): R1 0.352, Rweak 0.015, Alpha 0.136
REM <I/s> 0.378 for 6 systematic absences, Orientation as input
REM Flack x = 0.391 ( 0.066 ) from 495 Parsons' quotients
REM Formula found by SHELXT: Cu11 C67 O36
CELL 0.6889 15.6595 15.511 17.0277 90 116.835 90
ZERR 2 0.0038 0.0054 0.0034 0 0.024 0
LATT -1
SYMM -X,0.5+Y,-Z
SFAC C H Cu O
DISP C 0.0019 0.0015 10.8482
DISP Cu 0.2709 1.2017 4770.0792
DISP H 0 0 0.6228
DISP O 0.0071 0.0057 30.1916
UNIT 116 20 24 96
EQIV $1 2-X,0.5+Y,3-Z
EQIV $2 +X,+Y,1+Z
EQIV $3 1-X,-0.5+Y,3-Z
EQIV $4 1+X,+Y,-1+Z
EQIV $5 2-X,-0.5+Y,3-Z
DFIX 1.3 C20 O01T
DFIX 1.23 C57 C58
DFIX 1.3 O020 C21 O00D C11 O00P C10
FLAT C56_$1 C57_$1 C50 C51 C49 C48
DFIX 1.3 C57_$1 C50
DFIX 1.39 0.001 C51 C49 C51 C50 C49 C48 C56_$1 C48 C57 C56 C57_$1 C50
FLAT O2_$1 C57_$1 C50 C56_$1
DFIX 1.39 C33 C32
DFIX 1.3 O02I C37
DFIX 1.3 C21 C20 C21 C22 C21 O020
DFIX 1.39 C24 C25
DFIX 2.1 Cu6_$2 O18
DFIX 1.4 C28 C31
DFIX 1.4 C39 C38
DFIX 1.2 C36 O9
DFIX 1.2 O44 C35
DFIX 1.9 0.04 Cu5 O27
FLAT C40 C42 C43 C46 C44 C41 C45 C47
FLAT C43 C44 C46 C47
FLAT C40 C41 C42 C45 C46 C43
FLAT C46 C44 C43 O27_$3 O4_$3
FLAT O10 C43 C42 C41
FLAT O00Z C64 O00O C22
FLAT C19 C65 O00J O00K
FLAT O02I C37 C34 C38
FLAT O52 C50 C57_$1 C51
DFIX 1.9 Cu3A O7
DFIX 1.3 O7 C55 O013 C55
DFIX 1.3 C1 O18
FLAT C1 O18 C2 C7 C3
SIMU 0.04 0.08 1.7 O00O Cu3A
SIMU 0.04 0.08 1.7 O02P Cu3
DFIX 1.14 C1 O5
DFIX 1.14 O1_$4 C32_$4
DFIX 1.33 0.01 C56 C58
DFIX 1.33 0.01 C44 C47
DFIX 1.4 O036 C58
DFIX 1.4 C58 O01V
DFIX 1.39 C51_$5 C50_$5 C57 C50_$5 C57 C56 C56 C48_$5 C49_$5 C48_$5 C51_$5 =
 C49_$5
DANG 2.8 C57 C58
DANG 2.78 C56 C51_$5
DANG 2.78 C57 C49_$5
DANG 2.78 C50_$5 C48_$5
DFIX 1.5 O2 C57

L.S. 4 0 0
PLAN  28
CONF
BIND C38 O01A
BIND O01K C38
list 4
MORE -1
BOND $H
fmap 2 53
acta
OMIT -26 -3 10
OMIT -26 -1 10
OMIT -26 1 9
OMIT -26 1 10
OMIT -26 2 9
OMIT -25 -7 11
OMIT -25 -7 16
OMIT -24 -7 7
OMIT -24 -7 14
OMIT -24 -2 8
OMIT -24 1 11
OMIT -24 2 11
OMIT -23 -9 20
OMIT -23 -6 7
OMIT -23 -6 20
OMIT -23 -5 7
OMIT -23 -5 10
OMIT -23 -5 19
OMIT -23 -3 16
OMIT -22 -11 6
OMIT -22 -10 6
OMIT -22 -10 12
OMIT -22 -6 8
OMIT -21 -12 16
OMIT -21 -11 6
OMIT -21 -10 7
OMIT -20 -14 10
OMIT -20 -11 22
OMIT -20 -8 5
OMIT -19 -15 4
OMIT -19 -12 2
OMIT -19 -9 21
OMIT -19 -8 20
OMIT -18 -12 9
OMIT -18 -12 18
OMIT -18 -8 26
OMIT -18 -7 20
OMIT -18 -7 25
OMIT -18 -3 21
OMIT -17 -17 8
OMIT -17 -16 16
OMIT -17 -12 19
OMIT -16 -18 2
OMIT -12 -22 4
OMIT -12 -21 2
OMIT -12 -19 15
OMIT -9 -24 1
OMIT -9 -23 1
OMIT -9 -23 8
OMIT -8 -23 8
OMIT -8 7 18
OMIT -7 -1 4
OMIT -7 1 4
OMIT -6 -25 6
OMIT -6 -25 7
OMIT -6 -21 4
OMIT -6 -1 7
OMIT -6 1 7
OMIT -6 23 1
OMIT -5 -25 5
OMIT -5 -25 6
OMIT -5 -24 5
OMIT -4 -25 5
OMIT -4 -25 8
OMIT -4 -24 5
OMIT -4 2 3
OMIT -3 25 3
OMIT -2 -13 12
OMIT -2 -4 1
OMIT -2 -1 1
OMIT -2 0 2
OMIT -2 1 1
OMIT -2 4 1
OMIT -1 -23 2
OMIT -1 0 2
OMIT -1 0 3
OMIT 0 -1 1
OMIT 0 -1 10
OMIT 0 0 7
OMIT 0 0 12
OMIT 0 1 1
OMIT 1 0 0
OMIT 1 0 1
OMIT 2 1 6
OMIT 4 24 1
OMIT 5 23 5
OMIT 5 24 5
OMIT 7 -23 1
OMIT 7 22 6
OMIT 7 24 2
OMIT 8 -21 4
OMIT 8 21 5
OMIT 8 23 3
OMIT 8 24 1
OMIT 9 -22 1
OMIT 9 -21 4
OMIT 9 21 2
OMIT 9 21 3
OMIT 10 -23 0
OMIT 10 20 3
OMIT 10 22 4
OMIT 11 -22 3
OMIT 11 -18 9
OMIT 13 -17 9
OMIT 13 -16 5
OMIT 16 -17 3
OMIT 16 -16 4
OMIT 19 -14 0
REM <olex2.extras>
REM <HklSrc "%.\\shelxt.hkl">
REM </olex2.extras>

WGHT    0.150000
FVAR       0.06495
CU6A  3    0.573358    0.514260    1.183273    11.00000    0.10681    0.24065 =
         0.07563   -0.01975    0.06489   -0.01475
CU4A  3    0.595123    0.514395    1.563909    11.00000    0.13082    0.13836 =
         0.08202    0.01420    0.07535    0.00850
CU1A  3    0.859587    0.508650    0.809710    11.00000    0.10708    0.23242 =
         0.07879   -0.01049    0.06561   -0.01948
CU3A  3    0.849366    0.522513    1.175531    11.00000    0.12460    0.18557 =
         0.08208   -0.02259    0.06837   -0.02067
CU1   3    0.574370    0.757801    2.058611    11.00000    0.09371    0.24014 =
         0.05590    0.03229    0.04313    0.03606
CU2A  3    0.921429    0.571345    1.018401    11.00000    0.12535    0.27201 =
         0.09868   -0.01860    0.08089   -0.02673
CU3   3    0.589802    0.747578    1.695769    11.00000    0.12394    0.12948 =
         0.08024   -0.01191    0.06741   -0.00782
CU5A  3    0.634967    0.448638    1.388806    11.00000    0.18583    0.24524 =
         0.10616    0.02449    0.11163    0.04862
CU2   3    0.519991    0.692824    1.853028    11.00000    0.12444    0.21097 =
         0.09450   -0.00486    0.08126   -0.00949
CU4   3    0.860420    0.747926    1.686144    11.00000    0.17426    0.21404 =
         0.10899    0.04137    0.10758    0.05335
CU6   3    0.834096    0.756252    1.306642    11.00000    0.17785    0.22037 =
         0.08334    0.00269    0.08333    0.01091
CU5   3    0.800568    0.804503    1.490564    11.00000    0.36325    0.19425 =
         0.15123    0.00758    0.18277    0.04290
O00D  4    0.808334    0.546140    1.051211    11.00000    0.07398    0.24219 =
         0.05267   -0.01817    0.03139    0.02770
O00E  4    0.720232    0.486966    1.146136    11.00000    0.13217    0.19889 =
         0.10442   -0.01041    0.10908   -0.00658
O00F  4    0.557749    0.496459    1.065629    11.00000    0.07519    0.18369 =
         0.10432    0.03985    0.05222    0.01061
O00G  4    0.600581    0.529345    1.460424    11.00000    0.23656    0.07656 =
         0.08068   -0.02543    0.11633   -0.02568
O00H  4    0.712269    0.517855    0.727015    11.00000    0.11115
O00I  4    0.572709    0.491458    1.665493    11.00000    0.05244
O00J  4    0.888715    0.483931    1.707184    11.00000   10.10000
O00K  4    0.876431    0.636060    1.717801    11.00000    0.12385
O00L  4    0.592421    0.533817    1.301306    11.00000   10.06000
O00M  4    0.983394    0.503459    1.058791    11.00000    0.05786
AFIX  66
C3    1    0.692891    0.751885    1.964650    11.00000   10.08000
C2    1    0.772093    0.766049    2.045206    11.00000   10.08000
C7    1    0.860894    0.782632    2.048528    11.00000    0.05572
AFIX  43
H7    2    0.913886    0.792109    2.102426    11.00000   -1.20000
AFIX  65
C6    1    0.870494    0.785053    1.971292    11.00000    0.15991
AFIX  43
H6    2    0.929908    0.796149    1.973515    11.00000   -1.20000
AFIX  65
C5    1    0.791292    0.770890    1.890735    11.00000    0.09579
C4    1    0.702490    0.754306    1.887413    11.00000    0.10869
AFIX   0
O00O  4    0.876536    0.497382    1.294293    11.00000   10.08000
O00P  4    0.822356    0.529586    0.899610    11.00000    0.08598    0.24266 =
         0.12123   -0.02751    0.08380   -0.04427
C9    1    0.727706    0.522705    0.817484    11.00000    0.08592
O     4    0.603639    0.722253    1.972135    11.00000   10.06000
O00Z  4    0.835696    0.618510    1.280870    11.00000    0.10771
O010  4    0.580930    0.363230    1.202789    11.00000    0.09667
O011  4    0.595313    0.621658    1.582994    11.00000    0.10010    0.11336 =
         0.06384   -0.03372    0.04926   -0.05355
C8    1    0.779794    0.769564    1.794192    11.00000    0.05185
O013  4    1.011500    0.635422    1.149441    11.00000    0.11732
O014  4    0.804708    0.868127    1.297634    11.00000    0.09589
O015  4    0.687986    0.771403    1.305476    11.00000    0.10269
O018  4    0.602234    0.721617    1.810003    11.00000    0.14590    0.08289 =
         0.04334    0.01617    0.05746    0.02825
O019  4    0.863447    0.762525    1.802290    11.00000    0.07589
O01A  4    0.439966    0.751536    1.996407    11.00000    0.13940
C24   1    0.552447    0.741260    1.182220    11.00000    0.06856
O01K  4    0.424574    0.633942    1.887733    11.00000    0.13699    0.16273 =
         0.05062   -0.01969    0.04126    0.00273
AFIX  66
C19   1    0.866382    0.571543    1.579095    11.00000    0.12178
C20   1    0.850498    0.649620    1.534616    11.00000   10.09000
C21   1    0.839524    0.651807    1.448951    11.00000   10.09000
C22   1    0.844434    0.575917    1.407765    11.00000   10.08000
C59   1    0.860317    0.497838    1.452243    11.00000   10.09000
AFIX  43
H59   2    0.863602    0.447062    1.424686    11.00000   -1.20000
AFIX  65
C23   1    0.871291    0.495650    1.537908    11.00000   10.09000
AFIX  43
H23   2    0.881918    0.443410    1.567666    11.00000   -1.20000
AFIX   0
C55   1    1.053029    0.611775    1.240804    11.00000   10.08000
C51   1    1.087147    0.694400    1.255193    11.00000   10.08000
C50   1    1.115055    0.719152    1.341825    11.00000   10.08000
O52   4    1.041219    0.673371    1.360450    11.00000   10.08000
O7    4    0.978312    0.574231    1.224128    11.00000    0.10695
AFIX  66
C27   1    0.585239    0.621302    1.401654    11.00000    0.12006
C26   1    0.586563    0.629597    1.320930    11.00000   10.08000
C25   1    0.558217    0.706537    1.274371    11.00000   10.08000
C30   1    0.528547    0.775183    1.308536    11.00000   10.08000
AFIX  43
H30   2    0.509582    0.826661    1.277385    11.00000   -1.20000
AFIX  65
C29   1    0.527223    0.766890    1.389260    11.00000   10.08000
AFIX  43
H29   2    0.507371    0.812819    1.412118    11.00000   -1.20000
AFIX  65
C28   1    0.555568    0.689950    1.435819    11.00000   10.08000
AFIX   0
C17   1    0.646399    0.499547    1.064809    11.00000    0.07320
O01S  4    0.996058    0.511417    0.877562    11.00000    0.13276
O01T  4    0.826452    0.700273    1.579772    11.00000    0.39123    0.08378 =
         0.11453   -0.00093    0.12465    0.10647
AFIX  66
C38   1    0.296828    0.654492    1.933213    11.00000   10.08000
C36   1    0.249765    0.582176    1.884818    11.00000    0.19681
C35   1    0.165963    0.553798    1.885614    11.00000    0.09155
C33   1    0.129225    0.597735    1.934805    11.00000   10.08000
C34   1    0.176288    0.670051    1.983201    11.00000   10.08000
C37   1    0.260089    0.698430    1.982405    11.00000   10.08000
AFIX   0
O01V  4    0.629520    0.370411    1.554629    11.00000    0.18684
C57   1    0.813604    0.265322    1.590260    11.00000   10.08000
O020  4    0.817732    0.730413    1.414825    11.00000    0.08828
O021  4    0.706353    0.376133    1.339339    11.00000    0.10644
O022  4    0.587740    0.755405    1.574754    11.00000    0.13950    0.22885 =
         0.02373   -0.00946    0.00841   -0.02611
O027  4    0.434846    0.633406    1.750157    11.00000    0.10247    0.70594 =
         0.08824    0.04750    0.07773    0.12789
O029  4    0.892420    0.379543    1.168367    11.00000    0.14736
O02A  4    0.552063    0.640227    1.161799    11.00000    0.07144
O02B  4    0.455117    0.716772    1.634271    11.00000    0.32069    0.20071 =
         0.09098    0.07737    0.13076    0.07511
C31   1    0.562537    0.675241    1.524675    11.00000   10.08633
O02I  4    0.311665    0.756364    2.036352    10.50000   10.05000
C58   1    0.711594    0.318894    1.555321    11.00000   10.08000
O02P  4    0.714581    0.738282    1.730429    11.00000   10.08000
AFIX  66
C14   1    0.574740    0.472305    0.831497    11.00000    0.05603
AFIX  43
H14   2    0.519843    0.458981    0.780312    11.00000   -1.20000
AFIX  65
C15   1    0.570748    0.478270    0.911224    11.00000   10.08000
AFIX  43
H15   2    0.513179    0.468939    0.913382    11.00000   -1.20000
AFIX  65
C12   1    0.652799    0.498184    0.987727    11.00000   10.08000
C11   1    0.738843    0.512131    0.984502    11.00000    0.06896
C10   1    0.742836    0.506166    0.904776    11.00000    0.05450
C16   1    0.660786    0.486252    0.828273    11.00000    0.06601
AFIX   0
O3    4    0.143681    0.742775    2.039188    10.50000    0.13107
O036  4    0.687873    0.350695    1.468351    11.00000   10.08000
O44   4    0.150994    0.477291    1.859736    10.50000   10.05000
C1    1    0.708725    0.766658    2.143456    11.00000   10.05000
C32   1    0.039068    0.568139    1.929878    11.00000    0.09933
O18   4    0.804805    0.780401    2.162806    11.00000   10.08000
O4    4    0.825917    0.873549    1.620387    11.00000   10.10000

C60   1    0.734551    0.293613    1.244800    11.00000    0.11607
C39   1    0.391268    0.688521    1.946899    11.00000   10.08000
O9    4    0.284651    0.540433    1.843275    10.50000   10.08000
O10   4    0.368479    0.667493    1.506433    10.50000   10.05000
AFIX  66
C46   1    0.280309    0.456757    1.555664    11.00000   10.08000
C45   1    0.328731    0.519321    1.618625    11.00000   10.08000
C41   1    0.357961    0.595129    1.594434    11.00000   10.08000
C42   1    0.338770    0.608375    1.507283    11.00000   10.08000
C43   1    0.290348    0.545812    1.444322    11.00000   10.08000
C44   1    0.261117    0.470003    1.468511    11.00000   10.08000
AFIX   0
C40   1    0.413976    0.657738    1.673431    11.00000   10.08000
C64   1    0.858362    0.551078    1.330110    11.00000   10.05000
O62   4    0.966359    0.784567    1.400097    11.00000   10.10000
O63   4    0.969784    0.834303    1.560837    11.00000   10.10000
C49   1    1.158416    0.734675    1.241204    11.00000   10.08000
AFIX  43
H49   2    1.147982    0.724393    1.183750    11.00000   -1.20000
AFIX   0
C48   1    1.239968    0.785085    1.283857    11.00000   10.08000
AFIX  43
H48   2    1.282951    0.807336    1.265259    11.00000   -1.20000
AFIX   0
O14   4    0.343863    0.499642    1.692098    10.50000   10.05000
O27   4    0.730519    0.858017    1.389235    11.00000   10.10000
C47   1    0.230009    0.421196    1.395013    11.00000   10.08000
C61   1    0.581786    0.402118    1.663683    11.00000   10.08000
C56   1    0.764093    0.291176    1.636462    11.00000   10.08000
C65   1    0.876930    0.564998    1.678058    11.00000   10.05000
O2    4    0.832793    0.261700    1.510905    11.00000   10.05000
O5    4    0.641748    0.716293    2.107885    11.00000   10.05000
O1    4    0.014308    0.602755    1.980801    11.00000   10.08000
HKLF 4


REM  shelxt_a.res in P2(1)
REM wR2 = 0.4470, GooF = S = 0.501, Restrained GooF = 0.515 for all data
REM R1 = 0.1574 for 1756 Fo > 4sig(Fo) and 0.7362 for all 33458 data
REM 473 parameters refined using 68 restraints

END

WGHT      0.1500      0.0000

REM Highest difference peak  1.814,  deepest hole -1.058,  1-sigma level  0.264
Q1    1   0.9832  0.7573  1.9390  11.00000  0.05    1.81
Q2    1   0.9866  0.5151  1.4357  11.00000  0.05    1.77
Q3    1   0.9670  0.7588  1.5616  11.00000  0.05    1.43
Q4    1   0.6964  0.5161  1.4465  11.00000  0.05    1.36
Q5    1   1.0573  0.5799  1.2828  11.00000  0.05    1.34
Q6    1   0.5836  0.7756  1.1793  11.00000  0.05    1.27
Q7    1   0.9053  0.8218  1.7207  11.00000  0.05    1.15
Q8    1   0.8708  0.7841  2.2088  11.00000  0.05    1.11
Q9    1   0.7448  0.7577  2.0969  11.00000  0.05    1.09
Q10   1   0.6746  0.5068  0.7642  11.00000  0.05    1.02
Q11   1   0.5914  0.5171  0.8203  11.00000  0.05    0.96
Q12   1   1.0161  0.7646  1.7216  11.00000  0.05    0.96
Q13   1   0.6577  0.5564  1.4046  11.00000  0.05    0.90
Q14   1   0.5807  0.8471  2.0603  11.00000  0.05    0.88
Q15   1   0.3970  0.4911  1.1291  11.00000  0.05    0.88
Q16   1   0.8379  0.5059  1.6808  11.00000  0.05    0.88
Q17   1   0.5885  0.7403  1.3177  11.00000  0.05    0.87
Q18   1   0.8421  0.5420  1.5425  11.00000  0.05    0.83
Q19   1   0.7388  0.7545  1.4424  11.00000  0.05    0.83
Q20   1   0.7595  0.4813  1.6205  11.00000  0.05    0.83
Q21   1  -0.0055  0.5134  1.9647  11.00000  0.05    0.82
Q22   1   0.4199  0.7700  1.9552  11.00000  0.05    0.81
Q23   1   0.4479  0.7367  1.4344  11.00000  0.05    0.79
Q24   1   0.4281  0.7759  1.2946  11.00000  0.05    0.79
Q25   1   0.9285  0.4823  1.0155  11.00000  0.05    0.78
Q26   1   0.8441  0.5125  1.0576  11.00000  0.05    0.78
Q27   1   0.5950  0.5087  0.9235  11.00000  0.05    0.74
Q28   1   0.8537  0.8602  1.3242  11.00000  0.05    0.72
;
_shelx_res_checksum              86171
_olex2_submission_special_instructions 'No special instructions were received'
####################################################################### 
# 
# This file contains crystal structure data downloaded from the 
# Cambridge Structural Database (CSD) hosted by the Cambridge 
# Crystallographic Data Centre (CCDC).
# 
# Full information about CCDC data access policies and citation 
# guidelines are available at http://www.ccdc.cam.ac.uk/access/V1 
# 
# Audit and citation data items may have been added by the CCDC. 
# Please retain this information to preserve the provenance of 
# this file and to allow appropriate attribution of the data. 
# 
#######################################################################

data_rmm9b
_database_code_depnum_ccdc_archive 'CCDC 2404310'
loop_
_audit_author_name
_audit_author_address
'Russell Main'
;University of St Andrews
United Kingdom
;
_audit_update_record             
;
2024-11-21 deposited with the CCDC.	2025-11-07 downloaded from the CCDC.
;
_audit_creation_date             2024-11-20
_audit_creation_method           
;
Olex2 1.5
(compiled 2024.02.16 svn.r378c4104 for OlexSys, GUI svn.r6928)
;
_shelx_SHELXL_version_number     2018/3
_chemical_name_common            SIMOF-5
_chemical_name_systematic        ?
_chemical_formula_moiety         'C16.5 H9.443 Cu3 N0.5 O14, 0.5(O)'
_chemical_formula_sum            'C16.50 H9.45 Cu3 N0.50 O14.50'
_chemical_formula_weight         637.31
_chemical_melting_point          ?
loop_
_atom_type_symbol
_atom_type_description
_atom_type_scat_dispersion_real
_atom_type_scat_dispersion_imag
_atom_type_scat_source
C C 0.0028 0.0015 'International Tables Vol C Tables 4.2.6.8 and 6.1.1.4'
H H 0.0000 0.0000 'International Tables Vol C Tables 4.2.6.8 and 6.1.1.4'
Cu Cu 0.3307 1.2021 'International Tables Vol C Tables 4.2.6.8 and 6.1.1.4'
N N 0.0056 0.0031 'International Tables Vol C Tables 4.2.6.8 and 6.1.1.4'
O O 0.0101 0.0057 'International Tables Vol C Tables 4.2.6.8 and 6.1.1.4'

_shelx_space_group_comment       
;
The symmetry employed for this shelxl refinement is uniquely defined
by the following loop, which should always be used as a source of
symmetry information in preference to the above space-group names.
They are only intended as comments.
;
_space_group_crystal_system      monoclinic
_space_group_IT_number           14
_space_group_name_H-M_alt        'P 1 21/c 1'
_space_group_name_Hall           '-P 2ybc'
loop_
_space_group_symop_operation_xyz
'x, y, z'
'-x, y+1/2, -z+1/2'
'-x, -y, -z'
'x, -y-1/2, z-1/2'

_cell_length_a                   17.071(3)
_cell_length_b                   20.985(4)
_cell_length_c                   16.560(3)
_cell_angle_alpha                90
_cell_angle_beta                 115.245(3)
_cell_angle_gamma                90
_cell_volume                     5365.8(15)
_cell_formula_units_Z            8
_cell_measurement_reflns_used    9964
_cell_measurement_temperature    100.15
_cell_measurement_theta_max      23.82
_cell_measurement_theta_min      2.27
_shelx_estimated_absorpt_T_max   0.998
_shelx_estimated_absorpt_T_min   0.889
_exptl_absorpt_coefficient_mu    2.228
_exptl_absorpt_correction_T_max  1.0
_exptl_absorpt_correction_T_min  0.9892722514174753
_exptl_absorpt_correction_type   multi-scan
_exptl_absorpt_process_details   
;
CCP4 8.0.010: AIMLESS, version 0.7.9 : 10/06/22
Scaling & analysis of unmerged intensities, absorption correction using
 spherical harmonics
;
_exptl_absorpt_special_details   ?
_exptl_crystal_colour            green
_exptl_crystal_colour_primary    green
_exptl_crystal_density_diffrn    1.578
_exptl_crystal_density_meas      ?
_exptl_crystal_density_method    ?
_exptl_crystal_description       needle
_exptl_crystal_F_000             2520
_exptl_crystal_size_max          0.054
_exptl_crystal_size_mid          0.001
_exptl_crystal_size_min          0.001
_exptl_transmission_factor_max   ?
_exptl_transmission_factor_min   ?
_diffrn_reflns_av_R_equivalents  0.1461
_diffrn_reflns_av_unetI/netI     0.1276
_diffrn_reflns_Laue_measured_fraction_full 0.995
_diffrn_reflns_Laue_measured_fraction_max 0.990
_diffrn_reflns_limit_h_max       20
_diffrn_reflns_limit_h_min       -20
_diffrn_reflns_limit_k_max       25
_diffrn_reflns_limit_k_min       -25
_diffrn_reflns_limit_l_max       19
_diffrn_reflns_limit_l_min       -19
_diffrn_reflns_number            64208
_diffrn_reflns_point_group_measured_fraction_full 0.995
_diffrn_reflns_point_group_measured_fraction_max 0.990
_diffrn_reflns_theta_full        24.415
_diffrn_reflns_theta_max         24.630
_diffrn_reflns_theta_min         1.278
_diffrn_ambient_temperature      100.15
_diffrn_detector_area_resol_mean ?
_diffrn_measured_fraction_theta_full 0.995
_diffrn_measured_fraction_theta_max 0.990
_diffrn_detector                 'Photon counting pixel array'
_diffrn_detector_type            'Dectris PILATUS 2M'
_diffrn_radiation_type           synchrotron
_diffrn_source                   Synchrotron
_diffrn_source_details           'Allan et al. (2017)'
_diffrn_measurement_device       'Fixed \c 3-circle diffractometer'
_diffrn_measurement_device_type  
'Fluid Film Devices diffractometer with Pilatus 2M detector'
_diffrn_measurement_method       'shutterless scans'
_diffrn_source_type              'Diamond Light Source Beamline I19-1'
_diffrn_radiation_probe          X-ray
_diffrn_radiation_monochromator  'Silicon 111'
_diffrn_radiation_wavelength     0.6889
_diffrn_standards_number         0
_reflns_Friedel_coverage         0.000
_reflns_Friedel_fraction_full    .
_reflns_Friedel_fraction_max     .
_reflns_number_gt                5370
_reflns_number_total             9870
_reflns_special_details          
;
 Reflections were merged by SHELXL according to the crystal
 class for the calculation of statistics and refinement.
 
 Structure factors included contributions from the .fab file.
 
 _reflns_Friedel_fraction is defined as the number of unique
 Friedel pairs measured divided by the number that would be
 possible theoretically, ignoring centric projections and
 systematic absences.
;
_reflns_threshold_expression     'I > 2\s(I)'
_computing_cell_refinement       ?
_computing_data_collection       ?
_computing_data_reduction        ?
_computing_molecular_graphics    'Olex2 1.5 (Dolomanov et al., 2009)'
_computing_publication_material  'Olex2 1.5 (Dolomanov et al., 2009)'
_computing_structure_refinement  'SHELXL 2018/3 (Sheldrick, 2015)'
_computing_structure_solution    'SHELXT 2018/2 (Sheldrick, 2018)'
_refine_diff_density_max         2.981
_refine_diff_density_min         -0.984
_refine_diff_density_rms         0.204
_refine_ls_extinction_coef       .
_refine_ls_extinction_method     none
_refine_ls_goodness_of_fit_ref   1.079
_refine_ls_hydrogen_treatment    constr
_refine_ls_matrix_type           full
_refine_ls_number_parameters     646
_refine_ls_number_reflns         9870
_refine_ls_number_restraints     61
_refine_ls_R_factor_all          0.1616
_refine_ls_R_factor_gt           0.1196
_refine_ls_restrained_S_all      1.079
_refine_ls_shift/su_max          0.000
_refine_ls_shift/su_mean         0.000
_refine_ls_structure_factor_coef Fsqd
_refine_ls_weighting_details     
'w=1/[\s^2^(Fo^2^)+(0.2000P)^2^] where P=(Fo^2^+2Fc^2^)/3'
_refine_ls_weighting_scheme      calc
_refine_ls_wR_factor_gt          0.3228
_refine_ls_wR_factor_ref         0.3488
_refine_special_details          ?
_olex2_refinement_description    
;
1. Fixed Uiso
 At 1.2 times of:
  All C(H) groups
 At 1.5 times of:
  All C(H,H,H) groups, All C(H,H,H,H,H) groups, All O(H) groups
2. Restrained distances
 C01K-C01T \\sim C01K-C01U
 with sigma of 0.02
3. Uiso/Uaniso restraints and constraints
O01V \\sim C01O: within 1.7A with sigma of 0.04 and sigma for terminal atoms of
0.08 within 1.7A
C01T \\sim C01U \\sim C01K: within 1.7A with sigma of 0.04 and sigma for
terminal atoms of 0.08 within 1.7A
C3 \\sim N4 \\sim C7 \\sim O01P: within 2.7A with sigma of 0.02 and sigma for
terminal atoms of 0.08 within 2.7A
C19 \\sim N4 \\sim C7 \\sim O01P \\sim C3: within 2.7A with sigma of 0.04 and
sigma for terminal atoms of 0.08 within 2.7A
4. Others
 Sof(C01U)=Sof(H01A)=Sof(H01D)=Sof(H01G)=1-FVAR(1)
 Sof(C01T)=FVAR(1)
 Fixed Sof: H01O(0.5) H01R(0.5) O01S(0.5) O01V(0.5) H01S(0.5) H01V(0.5)
 Fixed X: H01S(0.11069) H01V(0.13111)
 Fixed Y: H01S(0.4667) H01V(0.41384)
 Fixed Z: H01S(0.395081) H01V(0.651561)
5.a Aromatic/amide H refined with riding coordinates:
 C00N(H00N), C00T(H00T), C01B(H01B), C01C(H01C), C01E(H01E), C01F(H01F),
 C01O(H01O), C01R(H01R), C7(H7)
5.b Idealised Me refined as rotating group:
 C01U(H01A,H01D,H01G), C3(H3A,H3B,H3C), C19(H19A,H19B,H19C)
5.c Idealised tetrahedral OH refined as rotating group:
 O011(H011), O01I(H01I)
;
_atom_sites_solution_hydrogens   mixed
_atom_sites_solution_primary     dual
_atom_sites_solution_secondary   ?
loop_
_atom_site_label
_atom_site_type_symbol
_atom_site_fract_x
_atom_site_fract_y
_atom_site_fract_z
_atom_site_U_iso_or_equiv
_atom_site_adp_type
_atom_site_occupancy
_atom_site_site_symmetry_order
_atom_site_calc_flag
_atom_site_refinement_flags_posn
_atom_site_refinement_flags_adp
_atom_site_refinement_flags_occupancy
_atom_site_disorder_assembly
_atom_site_disorder_group
Cu01 Cu 0.23261(8) 0.54990(7) 0.14036(10) 0.0510(4) Uani 1 1 d . . . . .
Cu02 Cu -0.13288(9) 0.58882(8) 0.15532(12) 0.0624(5) Uani 1 1 d . . . . .
Cu03 Cu 0.06814(10) 0.53175(8) 0.20610(11) 0.0641(5) Uani 1 1 d . . . . .
Cu04 Cu 0.74078(9) 0.09523(8) 0.60330(11) 0.0612(5) Uani 1 1 d . . . . .
Cu05 Cu 0.53340(10) 0.14358(7) 0.52297(12) 0.0646(5) Uani 1 1 d . . . . .
Cu06 Cu 0.36010(9) 0.12299(8) 0.57662(13) 0.0674(5) Uani 1 1 d . . . . .
O007 O 0.6189(5) 0.0793(4) 0.5754(6) 0.056(2) Uani 1 1 d . . . . .
O008 O 0.1075(5) 0.5513(4) 0.1137(5) 0.051(2) Uani 1 1 d . . . . .
O009 O 0.4628(5) 0.0904(4) 0.5634(6) 0.058(2) Uani 1 1 d . . . . .
O00A O 0.3551(5) -0.0550(4) 0.6614(6) 0.059(2) Uani 1 1 d . . . . .
O00B O -0.0364(5) 0.5723(4) 0.1260(6) 0.061(2) Uani 1 1 d . . . . .
O00C O 0.1393(5) 0.6055(5) -0.1168(6) 0.069(2) Uani 1 1 d . . . . .
O00D O 0.2072(5) 0.5751(4) 0.0198(6) 0.063(2) Uani 1 1 d . . . . .
O00E O -0.2533(5) 0.6488(4) -0.0983(6) 0.061(2) Uani 1 1 d . . . . .
O00F O 0.7719(5) 0.0090(4) 0.6422(6) 0.061(2) Uani 1 1 d . . . . .
O00G O 0.3335(5) 0.0400(4) 0.6029(7) 0.073(3) Uani 1 1 d . . . . .
O00H O -0.0717(6) 0.5769(5) 0.2819(7) 0.079(3) Uani 1 1 d . . . . .
O00I O 0.7611(6) -0.0886(4) 0.6772(7) 0.071(3) Uani 1 1 d . . . . .
O00J O 0.2691(5) 0.4894(4) 0.2435(6) 0.067(2) Uani 1 1 d . . . . .
O00K O -0.2071(5) 0.6118(5) 0.0382(7) 0.076(3) Uani 1 1 d . . . . .
O00L O 0.1562(6) 0.4732(4) 0.2739(6) 0.068(2) Uani 1 1 d . . . . .
O00M O 0.3546(5) 0.2068(4) 0.5232(7) 0.079(3) Uani 1 1 d . . . . .
C00N C 0.5193(7) -0.0683(6) 0.6729(8) 0.053(3) Uani 1 1 d . . . . .
H00N H 0.496572 -0.101250 0.696101 0.063 Uiso 1 1 calc R U . . .
C00O C 0.4687(7) -0.0111(5) 0.6349(8) 0.050(3) Uani 1 1 d . . . . .
O00P O 0.4482(7) 0.2071(5) 0.4631(8) 0.096(4) Uani 1 1 d . . . . .
O00Q O 0.0216(7) 0.5015(5) 0.2889(7) 0.086(3) Uani 1 1 d . . . . .
C00R C 0.3829(8) -0.0081(6) 0.6351(8) 0.055(3) Uani 1 1 d . . . . .
C00S C 0.0484(6) 0.5779(5) 0.0440(8) 0.042(3) Uani 1 1 d . . . . .
C00T C 0.5983(8) -0.0740(6) 0.6748(10) 0.066(4) Uani 1 1 d . . . . .
H00T H 0.629001 -0.112847 0.695396 0.080 Uiso 1 1 calc R U . . .
C00U C 0.5911(7) 0.0308(6) 0.6089(8) 0.052(3) Uani 1 1 d . . . . .
C00V C -0.1940(8) 0.6275(6) -0.0267(11) 0.063(4) Uani 1 1 d . . . . .
C00W C 0.2747(8) 0.4046(6) 0.3330(8) 0.057(3) Uani 1 1 d . . . . .
C00X C 0.7260(8) -0.0352(7) 0.6536(10) 0.065(4) Uani 1 1 d . . . . .
O00Y O 0.5880(8) 0.1853(5) 0.4587(9) 0.102(4) Uani 1 1 d . . . . .
C00Z C 0.1358(8) 0.5922(6) -0.0464(10) 0.059(3) Uani 1 1 d . . . . .
C010 C 0.5038(9) 0.0385(6) 0.6022(10) 0.062(4) Uani 1 1 d . . . . .
O011 O 0.4672(9) 0.3092(6) 0.3884(12) 0.132(6) Uani 1 1 d . . . . .
H011 H 0.465029 0.269564 0.380223 0.198 Uiso 1 1 calc R U . . .
O012 O 0.7275(8) 0.1811(6) 0.5623(11) 0.115(5) Uani 1 1 d . . . . .
C013 C -0.1057(6) 0.6160(5) -0.0275(8) 0.049(3) Uani 1 1 d . . . . .
O014 O 0.2531(7) 0.6411(5) 0.2208(8) 0.096(3) Uani 1 1 d . . . . .
C015 C -0.0330(7) 0.5909(6) 0.0478(9) 0.056(3) Uani 1 1 d . . . . .
O016 O 0.1378(10) 0.6187(6) 0.2985(10) 0.125(5) Uani 1 1 d . . . . .
C017 C 0.0571(7) 0.5942(5) -0.0326(9) 0.053(3) Uani 1 1 d . . . . .
C018 C 0.3865(9) 0.2305(7) 0.4774(10) 0.073(4) Uani 1 1 d . . . . .
C019 C 0.2336(8) 0.4611(6) 0.2804(10) 0.064(4) Uani 1 1 d . . . . .
C01A C 0.3544(8) 0.3843(7) 0.3412(9) 0.064(4) Uani 1 1 d . . . . .
C01B C -0.0175(7) 0.6213(6) -0.1084(9) 0.059(3) Uani 1 1 d . . . . .
H01B H -0.012031 0.632888 -0.161257 0.071 Uiso 1 1 calc R U . . .
C01C C -0.0958(8) 0.6301(6) -0.1035(9) 0.054(3) Uani 1 1 d . . . . .
H01C H -0.143865 0.646315 -0.153941 0.065 Uiso 1 1 calc R U . . .
C01D C 0.3924(8) 0.3292(7) 0.3877(9) 0.063(3) Uani 1 1 d . . . . .
C01E C 0.2291(9) 0.3664(7) 0.3706(12) 0.086(5) Uani 1 1 d . . . . .
H01E H 0.172370 0.377963 0.362304 0.103 Uiso 1 1 calc R U . . .
C01F C 0.2690(8) 0.3115(7) 0.4199(10) 0.075(4) Uani 1 1 d . . . . .
H01F H 0.240530 0.287818 0.448427 0.090 Uiso 1 1 calc R U . . .
C01G C 0.6386(7) -0.0235(6) 0.6466(8) 0.050(3) Uani 1 1 d . . . . .
C01H C -0.0231(10) 0.5324(7) 0.3237(11) 0.077(4) Uani 1 1 d . . . . .
O01I O 0.4013(8) 0.4181(7) 0.3104(10) 0.122(5) Uani 1 1 d . . . . .
H01I H 0.378687 0.416339 0.254333 0.183 Uiso 1 1 calc R U . . .
C01J C -0.0093(8) 0.5166(7) 0.4152(11) 0.074(4) Uani 1 1 d . . . . .
C01K C 0.6675(15) 0.2021(9) 0.4895(18) 0.119(7) Uani 1 1 d D U . . .
C01L C 0.3488(10) 0.2918(6) 0.4274(11) 0.080(5) Uani 1 1 d . . . . .
O01M O 0.5912(8) 0.1962(6) 0.6588(8) 0.108(4) Uani 1 1 d . . . . .
O01N O 0.4592(8) 0.1682(7) 0.7146(9) 0.123(5) Uani 1 1 d . . . . .
C01O C 0.0659(12) 0.4614(9) 0.5553(12) 0.094(5) Uani 1 1 d . U . . .
H01O H 0.111944 0.434440 0.592486 0.112 Uiso 0.5 1 calc R U P A 4
O01P O 0.7608(10) 0.1417(9) 0.7412(10) 0.147(5) Uani 1 1 d . U . . .
C01R C 0.0577(12) 0.4780(10) 0.4679(12) 0.103(6) Uani 1 1 d . . . . .
H01R H 0.098070 0.462589 0.447104 0.124 Uiso 0.5 1 calc R U P B 5
O01S O 0.1216(14) 0.4566(14) 0.4483(17) 0.120(9) Uani 0.5 1 d . . P C 4
C01T C 0.700(4) 0.260(2) 0.554(4) 0.139(16) Uani 0.37(3) 1 d D U P D 1
O01V O 0.134(2) 0.4241(15) 0.6043(18) 0.144(12) Uani 0.5 1 d . U P E 3
N4 N 0.8918(17) 0.1960(15) 0.8346(17) 0.186(7) Uani 1 1 d . U . . .
C7 C 0.8054(19) 0.2036(17) 0.7720(19) 0.180(8) Uani 1 1 d . U . . .
H7 H 0.778683 0.243801 0.751741 0.216 Uiso 1 1 calc R U . . .
O5 O -0.0891(15) 0.7005(13) 0.1896(17) 0.278(14) Uani 1 1 d . . . F 1
C01U C 0.693(2) 0.2485(16) 0.432(3) 0.151(16) Uani 0.63(3) 1 d D U P D 2
H01A H 0.659806 0.237672 0.368388 0.226 Uiso 0.63(3) 1 calc R U P D 2
H01D H 0.754744 0.244799 0.447835 0.226 Uiso 0.63(3) 1 calc R U P D 2
H01G H 0.679099 0.292263 0.441905 0.226 Uiso 0.63(3) 1 calc R U P D 2
C3 C 0.938(2) 0.2546(17) 0.864(3) 0.32(2) Uani 1 1 d . U . . .
H3A H 0.896021 0.289904 0.848222 0.477 Uiso 1 1 calc R U . . .
H3B H 0.976062 0.260821 0.834308 0.477 Uiso 1 1 calc R U . . .
H3C H 0.971831 0.253455 0.928553 0.477 Uiso 1 1 calc R U . . .
C19 C 0.970(3) 0.139(2) 0.838(3) 0.33(2) Uani 1 1 d . U . . .
H19A H 1.024382 0.160886 0.849027 0.497 Uiso 1 1 calc R U . . .
H19B H 0.948916 0.116278 0.781316 0.497 Uiso 1 1 calc R U . . .
H19C H 0.980123 0.108699 0.886687 0.497 Uiso 1 1 calc R U . . .
H01S H 0.110690 0.466700 0.395081 0.497 Uiso 0.5 1 d . U P G 4
H01V H 0.131110 0.413840 0.651561 0.497 Uiso 0.5 1 d . U P H 3

loop_
_atom_site_aniso_label
_atom_site_aniso_U_11
_atom_site_aniso_U_22
_atom_site_aniso_U_33
_atom_site_aniso_U_23
_atom_site_aniso_U_13
_atom_site_aniso_U_12
Cu01 0.0313(7) 0.0565(9) 0.0796(11) 0.0039(7) 0.0375(7) 0.0051(6)
Cu02 0.0348(8) 0.0777(11) 0.0923(13) 0.0040(8) 0.0439(9) 0.0015(7)
Cu03 0.0429(9) 0.0832(11) 0.0886(12) 0.0181(9) 0.0493(9) 0.0183(7)
Cu04 0.0402(8) 0.0734(10) 0.0910(12) -0.0009(8) 0.0479(9) -0.0020(7)
Cu05 0.0467(9) 0.0643(10) 0.1052(14) 0.0104(8) 0.0539(9) 0.0054(7)
Cu06 0.0384(8) 0.0635(10) 0.1201(15) 0.0134(9) 0.0527(10) 0.0034(7)
O007 0.038(4) 0.057(5) 0.091(6) 0.010(4) 0.045(5) 0.005(4)
O008 0.039(4) 0.062(5) 0.070(6) 0.005(4) 0.042(4) 0.013(4)
O009 0.046(5) 0.057(5) 0.088(6) 0.008(4) 0.045(5) 0.012(4)
O00A 0.032(4) 0.069(5) 0.086(6) -0.001(4) 0.034(4) -0.004(4)
O00B 0.029(4) 0.079(6) 0.089(6) 0.011(5) 0.039(4) 0.010(4)
O00C 0.043(5) 0.100(7) 0.083(7) 0.009(5) 0.045(5) 0.010(5)
O00D 0.044(5) 0.087(6) 0.084(6) 0.022(5) 0.054(5) 0.019(4)
O00E 0.027(4) 0.073(6) 0.090(7) 0.010(5) 0.030(5) 0.011(4)
O00F 0.037(4) 0.070(5) 0.100(7) 0.012(5) 0.050(5) 0.002(4)
O00G 0.049(5) 0.059(5) 0.140(9) 0.009(5) 0.068(6) -0.002(4)
O00H 0.063(6) 0.106(8) 0.092(7) 0.023(6) 0.056(6) 0.015(6)
O00I 0.051(5) 0.067(6) 0.122(8) 0.014(5) 0.063(6) 0.014(4)
O00J 0.052(5) 0.070(6) 0.099(7) 0.026(5) 0.051(5) 0.007(4)
O00K 0.041(5) 0.096(7) 0.113(8) 0.002(6) 0.053(5) 0.004(5)
O00L 0.049(5) 0.089(6) 0.081(6) 0.027(5) 0.042(5) 0.024(4)
O00M 0.044(5) 0.082(6) 0.128(8) 0.038(6) 0.053(6) 0.016(4)
C00N 0.025(5) 0.061(7) 0.083(9) -0.013(6) 0.033(6) -0.009(5)
C00O 0.033(6) 0.057(7) 0.065(8) -0.010(6) 0.026(6) -0.013(5)
O00P 0.096(8) 0.077(6) 0.161(10) 0.055(7) 0.099(8) 0.045(6)
O00Q 0.075(7) 0.114(8) 0.098(8) 0.021(6) 0.065(6) 0.026(6)
C00R 0.043(7) 0.057(7) 0.071(9) -0.003(6) 0.030(6) 0.003(6)
C00S 0.028(5) 0.042(6) 0.064(8) 0.011(5) 0.027(6) 0.004(5)
C00T 0.046(7) 0.066(8) 0.104(11) -0.010(7) 0.049(8) 0.009(6)
C00U 0.041(6) 0.067(8) 0.059(8) 0.014(6) 0.034(6) 0.008(6)
C00V 0.044(8) 0.061(8) 0.098(11) -0.011(7) 0.043(8) -0.008(6)
C00W 0.048(7) 0.084(9) 0.052(8) 0.008(6) 0.033(6) 0.015(6)
C00X 0.033(6) 0.085(9) 0.098(11) 0.009(8) 0.048(7) 0.014(6)
O00Y 0.091(8) 0.078(7) 0.182(12) 0.025(7) 0.100(9) 0.006(6)
C00Z 0.036(7) 0.056(7) 0.092(10) 0.000(7) 0.035(7) -0.003(5)
C010 0.060(8) 0.060(8) 0.094(10) -0.005(7) 0.059(8) -0.008(6)
O011 0.100(9) 0.126(10) 0.232(15) 0.071(11) 0.131(11) 0.054(8)
O012 0.082(9) 0.109(10) 0.183(14) 0.030(9) 0.086(10) 0.016(7)
C013 0.018(5) 0.050(6) 0.080(9) -0.007(6) 0.022(6) -0.003(4)
O014 0.093(8) 0.060(6) 0.153(10) -0.026(6) 0.071(8) 0.006(5)
C015 0.029(6) 0.071(8) 0.083(9) 0.022(7) 0.039(6) 0.013(5)
O016 0.174(14) 0.097(9) 0.170(13) -0.007(8) 0.136(12) -0.019(9)
C017 0.043(6) 0.039(6) 0.092(9) -0.008(6) 0.042(7) 0.007(5)
C018 0.061(8) 0.071(9) 0.110(12) 0.009(8) 0.060(9) 0.017(7)
C019 0.054(8) 0.071(8) 0.087(10) -0.012(7) 0.050(8) 0.002(6)
C01A 0.048(7) 0.080(9) 0.083(10) 0.008(7) 0.048(7) -0.004(6)
C01B 0.041(7) 0.063(8) 0.084(9) -0.003(7) 0.036(7) 0.004(6)
C01C 0.040(6) 0.062(7) 0.068(8) 0.013(6) 0.031(6) 0.001(5)
C01D 0.048(7) 0.085(9) 0.070(9) 0.019(7) 0.038(7) 0.011(7)
C01E 0.053(8) 0.078(10) 0.149(15) 0.038(10) 0.064(10) 0.017(7)
C01F 0.051(8) 0.082(10) 0.111(12) 0.034(8) 0.053(8) 0.017(7)
C01G 0.027(5) 0.072(8) 0.062(8) -0.002(6) 0.029(5) -0.005(5)
C01H 0.085(11) 0.080(10) 0.101(12) 0.020(8) 0.074(10) 0.025(8)
O01I 0.090(9) 0.131(10) 0.157(12) 0.080(10) 0.063(9) 0.032(8)
C01J 0.044(7) 0.083(9) 0.118(12) 0.032(9) 0.056(8) 0.033(7)
C01K 0.125(16) 0.079(11) 0.23(2) -0.007(13) 0.151(18) -0.018(11)
C01L 0.088(10) 0.056(8) 0.141(14) 0.030(8) 0.092(11) 0.023(7)
O01M 0.098(9) 0.116(9) 0.150(11) -0.040(8) 0.091(9) -0.016(7)
O01N 0.080(8) 0.156(12) 0.140(11) -0.038(9) 0.054(8) -0.043(8)
C01O 0.102(12) 0.122(13) 0.096(12) 0.027(10) 0.080(11) 0.044(10)
O01P 0.120(10) 0.190(14) 0.151(11) -0.034(10) 0.077(9) -0.048(10)
C01R 0.096(14) 0.145(16) 0.103(14) -0.011(12) 0.075(12) -0.006(12)
O01S 0.058(14) 0.17(2) 0.119(19) 0.015(16) 0.029(13) 0.073(15)
C01T 0.18(3) 0.11(3) 0.21(4) -0.01(3) 0.16(3) 0.02(3)
O01V 0.17(3) 0.19(3) 0.13(2) 0.098(19) 0.120(19) 0.12(2)
N4 0.141(13) 0.219(16) 0.183(15) -0.007(13) 0.055(12) -0.054(13)
C7 0.136(14) 0.209(17) 0.185(16) 0.001(14) 0.059(13) -0.063(14)
O5 0.17(2) 0.26(3) 0.28(3) 0.05(2) -0.025(18) -0.083(19)
C01U 0.11(2) 0.14(3) 0.24(4) 0.12(3) 0.12(2) 0.014(19)
C3 0.30(3) 0.17(3) 0.28(3) -0.08(2) -0.07(3) -0.10(3)
C19 0.32(4) 0.25(4) 0.24(4) -0.05(3) -0.06(3) 0.05(3)

_geom_special_details            
;
 All esds (except the esd in the dihedral angle between two l.s. planes)
 are estimated using the full covariance matrix.  The cell esds are taken
 into account individually in the estimation of esds in distances, angles
 and torsion angles; correlations between esds in cell parameters are only
 used when they are defined by crystal symmetry.  An approximate (isotropic)
 treatment of cell esds is used for estimating esds involving l.s. planes.
;
loop_
_geom_bond_atom_site_label_1
_geom_bond_atom_site_label_2
_geom_bond_distance
_geom_bond_site_symmetry_2
_geom_bond_publ_flag
Cu01 O008 1.988(7) . ?
Cu01 O00A 1.971(7) 4_565 ?
Cu01 O00D 1.928(8) . ?
Cu01 O00J 2.003(8) . ?
Cu01 O014 2.272(10) . ?
Cu02 O00B 1.937(7) . ?
Cu02 O00H 1.918(10) . ?
Cu02 O00I 1.991(8) 4_465 ?
Cu02 O00K 1.872(11) . ?
Cu03 O008 1.959(7) . ?
Cu03 O00B 1.910(8) . ?
Cu03 O00L 1.895(8) . ?
Cu03 O00Q 1.960(9) . ?
Cu03 O016 2.352(14) . ?
Cu04 O007 1.958(7) . ?
Cu04 O00C 1.975(8) 2_645 ?
Cu04 O00F 1.919(8) . ?
Cu04 O012 1.905(13) . ?
Cu04 O01P 2.370(15) . ?
Cu05 O007 1.903(8) . ?
Cu05 O009 1.958(8) . ?
Cu05 O00P 1.910(9) . ?
Cu05 O00Y 1.901(10) . ?
Cu05 O01M 2.315(12) . ?
Cu06 O009 1.980(7) . ?
Cu06 O00E 2.074(8) 2_545 ?
Cu06 O00G 1.897(8) . ?
Cu06 O00M 1.953(9) . ?
Cu06 O01N 2.385(13) . ?
O007 C00U 1.339(13) . ?
O008 C00S 1.292(13) . ?
O009 C010 1.305(15) . ?
O00A C00R 1.249(14) . ?
O00B C015 1.378(14) . ?
O00C C00Z 1.224(15) . ?
O00D C00Z 1.294(15) . ?
O00E C00V 1.268(16) . ?
O00F C00X 1.277(15) . ?
O00G C00R 1.276(14) . ?
O00H C01H 1.246(16) . ?
O00I C00X 1.253(15) . ?
O00J C019 1.187(14) . ?
O00K C00V 1.232(16) . ?
O00L C019 1.304(14) . ?
O00M C018 1.213(15) . ?
C00N H00N 0.9500 . ?
C00N C00O 1.456(16) . ?
C00N C00T 1.341(15) . ?
C00O C00R 1.469(15) . ?
C00O C010 1.418(16) . ?
O00P C018 1.273(14) . ?
O00Q C01H 1.309(15) . ?
C00S C015 1.443(13) . ?
C00S C017 1.383(16) . ?
C00T H00T 0.9500 . ?
C00T C01G 1.445(17) . ?
C00U C010 1.455(15) . ?
C00U C01G 1.385(16) . ?
C00V C013 1.532(15) . ?
C00W C019 1.462(18) . ?
C00W C01A 1.376(16) . ?
C00W C01E 1.431(17) . ?
C00X C01G 1.466(14) . ?
O00Y C01K 1.28(2) . ?
C00Z C017 1.456(15) . ?
O011 H011 0.8400 . ?
O011 C01D 1.339(14) . ?
O012 C01K 1.28(3) . ?
O012 C01T 1.72(5) . ?
C013 C015 1.432(16) . ?
C013 C01C 1.370(16) . ?
C017 C01B 1.469(17) . ?
C018 C01L 1.516(19) . ?
C01A C01D 1.387(18) . ?
C01A O01I 1.325(15) . ?
C01B H01B 0.9500 . ?
C01B C01C 1.387(15) . ?
C01C H01C 0.9500 . ?
C01D C01L 1.420(16) . ?
C01E H01E 0.9500 . ?
C01E C01F 1.407(18) . ?
C01F H01F 0.9500 . ?
C01F C01L 1.378(17) . ?
C01H C01J 1.47(2) . ?
O01I H01I 0.8400 . ?
C01J C01O 1.338(17) 3_566 ?
C01J C01R 1.37(2) . ?
C01K C01T 1.56(3) . ?
C01K C01U 1.55(2) . ?
C01O H01O 0.9500 . ?
C01O C01R 1.44(2) . ?
C01O O01V 1.35(3) . ?
O01P C7 1.48(3) . ?
C01R H01R 0.9500 . ?
C01R O01S 1.34(2) . ?
O01S H01S 0.85(3) . ?
O01V H01V 0.83(2) . ?
N4 C7 1.40(3) . ?
N4 C3 1.43(3) . ?
N4 C19 1.77(4) . ?
C7 H7 0.9500 . ?
C01U H01A 0.9800 . ?
C01U H01D 0.9800 . ?
C01U H01G 0.9800 . ?
C3 H3A 0.9800 . ?
C3 H3B 0.9800 . ?
C3 H3C 0.9800 . ?
C19 H19A 0.9800 . ?
C19 H19B 0.9800 . ?
C19 H19C 0.9800 . ?

loop_
_geom_angle_atom_site_label_1
_geom_angle_atom_site_label_2
_geom_angle_atom_site_label_3
_geom_angle
_geom_angle_site_symmetry_1
_geom_angle_site_symmetry_3
_geom_angle_publ_flag
O008 Cu01 O00J 96.5(3) . . ?
O008 Cu01 O014 90.0(3) . . ?
O00A Cu01 O008 175.4(3) 4_565 . ?
O00A Cu01 O00J 87.9(3) 4_565 . ?
O00A Cu01 O014 87.9(4) 4_565 . ?
O00D Cu01 O008 91.2(3) . . ?
O00D Cu01 O00A 85.5(3) . 4_565 ?
O00D Cu01 O00J 155.3(4) . . ?
O00D Cu01 O014 106.6(4) . . ?
O00J Cu01 O014 96.9(4) . . ?
O00B Cu02 O00I 168.9(4) . 4_465 ?
O00H Cu02 O00B 97.2(4) . . ?
O00H Cu02 O00I 85.1(4) . 4_465 ?
O00K Cu02 O00B 93.4(4) . . ?
O00K Cu02 O00H 168.1(4) . . ?
O00K Cu02 O00I 85.6(4) . 4_465 ?
O008 Cu03 O00Q 172.0(4) . . ?
O008 Cu03 O016 95.7(4) . . ?
O00B Cu03 O008 84.0(3) . . ?
O00B Cu03 O00Q 95.3(4) . . ?
O00B Cu03 O016 99.8(5) . . ?
O00L Cu03 O008 98.6(3) . . ?
O00L Cu03 O00B 166.0(4) . . ?
O00L Cu03 O00Q 80.3(4) . . ?
O00L Cu03 O016 93.7(5) . . ?
O00Q Cu03 O016 92.3(4) . . ?
O007 Cu04 O00C 172.6(4) . 2_645 ?
O007 Cu04 O01P 90.0(4) . . ?
O00C Cu04 O01P 97.4(4) 2_645 . ?
O00F Cu04 O007 91.8(3) . . ?
O00F Cu04 O00C 86.6(3) . 2_645 ?
O00F Cu04 O01P 99.2(5) . . ?
O012 Cu04 O007 97.1(4) . . ?
O012 Cu04 O00C 84.1(4) . 2_645 ?
O012 Cu04 O00F 170.4(4) . . ?
O012 Cu04 O01P 84.3(7) . . ?
O007 Cu05 O009 84.5(3) . . ?
O007 Cu05 O00P 176.2(4) . . ?
O007 Cu05 O01M 88.2(4) . . ?
O009 Cu05 O01M 90.5(4) . . ?
O00P Cu05 O009 97.6(4) . . ?
O00P Cu05 O01M 94.9(5) . . ?
O00Y Cu05 O007 96.8(4) . . ?
O00Y Cu05 O009 166.9(5) . . ?
O00Y Cu05 O00P 80.5(4) . . ?
O00Y Cu05 O01M 102.5(5) . . ?
O009 Cu06 O00E 174.1(3) . 2_545 ?
O009 Cu06 O01N 86.8(4) . . ?
O00E Cu06 O01N 92.7(4) 2_545 . ?
O00G Cu06 O009 91.0(3) . . ?
O00G Cu06 O00E 83.4(3) . 2_545 ?
O00G Cu06 O00M 163.9(4) . . ?
O00G Cu06 O01N 106.7(5) . . ?
O00M Cu06 O009 97.8(3) . . ?
O00M Cu06 O00E 88.1(3) . 2_545 ?
O00M Cu06 O01N 87.3(5) . . ?
Cu05 O007 Cu04 121.2(4) . . ?
C00U O007 Cu04 124.1(7) . . ?
C00U O007 Cu05 112.9(6) . . ?
Cu03 O008 Cu01 121.2(4) . . ?
C00S O008 Cu01 124.1(6) . . ?
C00S O008 Cu03 113.0(6) . . ?
Cu05 O009 Cu06 123.0(4) . . ?
C010 O009 Cu05 111.4(7) . . ?
C010 O009 Cu06 123.2(7) . . ?
C00R O00A Cu01 115.2(8) . 4_566 ?
Cu03 O00B Cu02 123.3(5) . . ?
C015 O00B Cu02 124.5(7) . . ?
C015 O00B Cu03 112.2(6) . . ?
C00Z O00C Cu04 109.6(8) . 2_655 ?
C00Z O00D Cu01 131.9(7) . . ?
C00V O00E Cu06 99.0(7) . 2 ?
C00X O00F Cu04 129.4(7) . . ?
C00R O00G Cu06 129.9(8) . . ?
C01H O00H Cu02 129.0(10) . . ?
C00X O00I Cu02 107.2(7) . 4_666 ?
C019 O00J Cu01 135.6(10) . . ?
C00V O00K Cu02 132.7(9) . . ?
C019 O00L Cu03 134.0(8) . . ?
C018 O00M Cu06 134.8(9) . . ?
C00O C00N H00N 120.4 . . ?
C00T C00N H00N 120.4 . . ?
C00T C00N C00O 119.2(11) . . ?
C00N C00O C00R 116.3(10) . . ?
C010 C00O C00N 120.1(10) . . ?
C010 C00O C00R 123.6(11) . . ?
C018 O00P Cu05 132.9(9) . . ?
C01H O00Q Cu03 129.3(10) . . ?
O00A C00R O00G 119.2(10) . . ?
O00A C00R C00O 119.6(11) . . ?
O00G C00R C00O 121.0(11) . . ?
O008 C00S C015 116.3(9) . . ?
O008 C00S C017 125.3(9) . . ?
C017 C00S C015 118.3(10) . . ?
C00N C00T H00T 118.7 . . ?
C00N C00T C01G 122.7(12) . . ?
C01G C00T H00T 118.7 . . ?
O007 C00U C010 114.6(10) . . ?
O007 C00U C01G 124.7(9) . . ?
C01G C00U C010 120.7(10) . . ?
O00E C00V C013 116.3(12) . . ?
O00K C00V O00E 122.7(11) . . ?
O00K C00V C013 120.8(13) . . ?
C01A C00W C019 120.9(11) . . ?
C01A C00W C01E 118.8(12) . . ?
C01E C00W C019 120.1(11) . . ?
O00F C00X C01G 122.3(11) . . ?
O00I C00X O00F 116.9(10) . . ?
O00I C00X C01G 120.6(11) . . ?
C01K O00Y Cu05 126.4(14) . . ?
O00C C00Z O00D 117.3(10) . . ?
O00C C00Z C017 124.4(12) . . ?
O00D C00Z C017 118.3(12) . . ?
O009 C010 C00O 125.1(11) . . ?
O009 C010 C00U 116.5(10) . . ?
C00O C010 C00U 118.3(12) . . ?
C01D O011 H011 109.5 . . ?
C01K O012 Cu04 126.0(14) . . ?
C01K O012 C01T 60.7(19) . . ?
C01T O012 Cu04 158.7(19) . . ?
C015 C013 C00V 122.7(11) . . ?
C01C C013 C00V 118.7(11) . . ?
C01C C013 C015 118.6(9) . . ?
O00B C015 C00S 114.4(10) . . ?
O00B C015 C013 123.7(9) . . ?
C013 C015 C00S 121.7(10) . . ?
C00S C017 C00Z 127.2(12) . . ?
C00S C017 C01B 119.2(10) . . ?
C00Z C017 C01B 113.5(11) . . ?
O00M C018 O00P 125.9(13) . . ?
O00M C018 C01L 119.4(11) . . ?
O00P C018 C01L 114.7(11) . . ?
O00J C019 O00L 125.6(13) . . ?
O00J C019 C00W 119.4(11) . . ?
O00L C019 C00W 114.8(11) . . ?
C00W C01A C01D 121.4(11) . . ?
O01I C01A C00W 122.1(13) . . ?
O01I C01A C01D 116.4(12) . . ?
C017 C01B H01B 119.8 . . ?
C01C C01B C017 120.5(12) . . ?
C01C C01B H01B 119.8 . . ?
C013 C01C C01B 121.6(12) . . ?
C013 C01C H01C 119.2 . . ?
C01B C01C H01C 119.2 . . ?
O011 C01D C01A 118.9(11) . . ?
O011 C01D C01L 120.6(12) . . ?
C01A C01D C01L 120.3(11) . . ?
C00W C01E H01E 120.3 . . ?
C01F C01E C00W 119.5(12) . . ?
C01F C01E H01E 120.3 . . ?
C01E C01F H01F 119.6 . . ?
C01L C01F C01E 120.9(12) . . ?
C01L C01F H01F 119.6 . . ?
C00T C01G C00X 117.4(11) . . ?
C00U C01G C00T 118.7(10) . . ?
C00U C01G C00X 123.6(10) . . ?
O00H C01H O00Q 120.2(13) . . ?
O00H C01H C01J 121.3(11) . . ?
O00Q C01H C01J 118.4(13) . . ?
C01A O01I H01I 109.5 . . ?
C01O C01J C01H 118.4(13) 3_566 . ?
C01O C01J C01R 120.6(15) 3_566 . ?
C01R C01J C01H 121.0(12) . . ?
O00Y C01K O012 124.5(16) . . ?
O00Y C01K C01T 120(2) . . ?
O00Y C01K C01U 117(2) . . ?
O012 C01K C01T 74(3) . . ?
O012 C01K C01U 119(2) . . ?
C01D C01L C018 122.5(11) . . ?
C01F C01L C018 118.4(11) . . ?
C01F C01L C01D 119.0(12) . . ?
C01J C01O H01O 119.7 3_566 . ?
C01J C01O C01R 120.5(16) 3_566 . ?
C01J C01O O01V 123.7(16) 3_566 . ?
C01R C01O H01O 119.7 . . ?
O01V C01O C01R 115.8(15) . . ?
C7 O01P Cu04 122.3(14) . . ?
C01J C01R C01O 118.9(14) . . ?
C01J C01R H01R 120.6 . . ?
C01O C01R H01R 120.6 . . ?
O01S C01R C01J 126.0(18) . . ?
O01S C01R C01O 115(2) . . ?
C01R O01S H01S 109.1(19) . . ?
C01K C01T O012 45.7(16) . . ?
C01O O01V H01V 109(2) . . ?
C7 N4 C3 114(3) . . ?
C7 N4 C19 130(3) . . ?
C3 N4 C19 106(3) . . ?
O01P C7 H7 123.9 . . ?
N4 C7 O01P 112(3) . . ?
N4 C7 H7 123.9 . . ?
C01K C01U H01A 109.5 . . ?
C01K C01U H01D 109.5 . . ?
C01K C01U H01G 109.5 . . ?
H01A C01U H01D 109.5 . . ?
H01A C01U H01G 109.5 . . ?
H01D C01U H01G 109.5 . . ?
N4 C3 H3A 109.5 . . ?
N4 C3 H3B 109.5 . . ?
N4 C3 H3C 109.5 . . ?
H3A C3 H3B 109.5 . . ?
H3A C3 H3C 109.5 . . ?
H3B C3 H3C 109.5 . . ?
N4 C19 H19A 109.5 . . ?
N4 C19 H19B 109.5 . . ?
N4 C19 H19C 109.5 . . ?
H19A C19 H19B 109.5 . . ?
H19A C19 H19C 109.5 . . ?
H19B C19 H19C 109.5 . . ?

loop_
_geom_torsion_atom_site_label_1
_geom_torsion_atom_site_label_2
_geom_torsion_atom_site_label_3
_geom_torsion_atom_site_label_4
_geom_torsion
_geom_torsion_site_symmetry_1
_geom_torsion_site_symmetry_2
_geom_torsion_site_symmetry_3
_geom_torsion_site_symmetry_4
_geom_torsion_publ_flag
Cu01 O008 C00S C015 -162.4(8) . . . . ?
Cu01 O008 C00S C017 17.8(15) . . . . ?
Cu01 O00A C00R O00G 4.4(16) 4_566 . . . ?
Cu01 O00A C00R C00O -170.7(8) 4_566 . . . ?
Cu01 O00D C00Z O00C -179.6(8) . . . . ?
Cu01 O00D C00Z C017 0.3(17) . . . . ?
Cu01 O00J C019 O00L -16(2) . . . . ?
Cu01 O00J C019 C00W 158.6(10) . . . . ?
Cu02 O00B C015 C00S 175.1(8) . . . . ?
Cu02 O00B C015 C013 -10.2(17) . . . . ?
Cu02 O00H C01H O00Q 29(2) . . . . ?
Cu02 O00H C01H C01J -155.2(11) . . . . ?
Cu02 O00I C00X O00F -15.4(16) 4_666 . . . ?
Cu02 O00I C00X C01G 169.4(10) 4_666 . . . ?
Cu02 O00K C00V O00E -171.3(9) . . . . ?
Cu02 O00K C00V C013 14.5(19) . . . . ?
Cu03 O008 C00S C015 2.7(12) . . . . ?
Cu03 O008 C00S C017 -177.1(9) . . . . ?
Cu03 O00B C015 C00S -1.8(13) . . . . ?
Cu03 O00B C015 C013 172.9(10) . . . . ?
Cu03 O00L C019 O00J 3(2) . . . . ?
Cu03 O00L C019 C00W -171.7(9) . . . . ?
Cu03 O00Q C01H O00H 30(2) . . . . ?
Cu03 O00Q C01H C01J -145.2(11) . . . . ?
Cu04 O007 C00U C010 162.0(8) . . . . ?
Cu04 O007 C00U C01G -18.6(17) . . . . ?
Cu04 O00C C00Z O00D 0.2(14) 2_655 . . . ?
Cu04 O00C C00Z C017 -179.7(9) 2_655 . . . ?
Cu04 O00F C00X O00I 178.0(9) . . . . ?
Cu04 O00F C00X C01G -7(2) . . . . ?
Cu04 O012 C01K O00Y 41(3) . . . . ?
Cu04 O012 C01K C01T 156(2) . . . . ?
Cu04 O012 C01K C01U -136(2) . . . . ?
Cu04 O012 C01T C01K -115(5) . . . . ?
Cu04 O01P C7 N4 -100(2) . . . . ?
Cu05 O007 C00U C010 -2.7(13) . . . . ?
Cu05 O007 C00U C01G 176.6(10) . . . . ?
Cu05 O009 C010 C00O -176.9(11) . . . . ?
Cu05 O009 C010 C00U 0.9(14) . . . . ?
Cu05 O00P C018 O00M -18(3) . . . . ?
Cu05 O00P C018 C01L 165.0(12) . . . . ?
Cu05 O00Y C01K O012 17(3) . . . . ?
Cu05 O00Y C01K C01T -73(3) . . . . ?
Cu05 O00Y C01K C01U -166.6(19) . . . . ?
Cu06 O009 C010 C00O 20.3(18) . . . . ?
Cu06 O009 C010 C00U -162.0(8) . . . . ?
Cu06 O00E C00V O00K -14.5(14) 2 . . . ?
Cu06 O00E C00V C013 159.9(9) 2 . . . ?
Cu06 O00G C00R O00A 167.9(9) . . . . ?
Cu06 O00G C00R C00O -17.1(18) . . . . ?
Cu06 O00M C018 O00P -13(3) . . . . ?
Cu06 O00M C018 C01L 163.6(11) . . . . ?
O007 C00U C010 O009 1.2(17) . . . . ?
O007 C00U C010 C00O 179.1(11) . . . . ?
O007 C00U C01G C00T -175.9(12) . . . . ?
O007 C00U C01G C00X -1(2) . . . . ?
O008 Cu03 O00L C019 19.3(13) . . . . ?
O008 C00S C015 O00B -0.7(16) . . . . ?
O008 C00S C015 C013 -175.4(11) . . . . ?
O008 C00S C017 C00Z -7.9(18) . . . . ?
O008 C00S C017 C01B 176.9(11) . . . . ?
O009 Cu06 O00G C00R 24.7(12) . . . . ?
O00B Cu02 O00K C00V -17.2(13) . . . . ?
O00B Cu03 O00L C019 118.7(16) . . . . ?
O00C C00Z C017 C00S 177.7(12) . . . . ?
O00C C00Z C017 C01B -6.9(17) . . . . ?
O00D C00Z C017 C00S -2.2(18) . . . . ?
O00D C00Z C017 C01B 173.2(11) . . . . ?
O00E Cu06 O00G C00R -153.2(12) 2_545 . . . ?
O00E C00V C013 C015 -178.8(11) . . . . ?
O00E C00V C013 C01C 1.0(16) . . . . ?
O00F C00X C01G C00T -170.2(13) . . . . ?
O00F C00X C01G C00U 15(2) . . . . ?
O00H Cu02 O00K C00V 135.0(19) . . . . ?
O00H C01H C01J C01O 17(3) . . . 3_566 ?
O00H C01H C01J C01R -165.2(17) . . . . ?
O00I Cu02 O00K C00V 173.9(13) 4_465 . . . ?
O00I C00X C01G C00T 5(2) . . . . ?
O00I C00X C01G C00U -170.3(13) . . . . ?
O00K C00V C013 C015 -4.3(18) . . . . ?
O00K C00V C013 C01C 175.6(12) . . . . ?
O00M Cu06 O00G C00R 148.2(14) . . . . ?
O00M C018 C01L C01D 166.8(15) . . . . ?
O00M C018 C01L C01F -14(2) . . . . ?
C00N C00O C00R O00A -4.7(17) . . . . ?
C00N C00O C00R O00G -179.7(11) . . . . ?
C00N C00O C010 O009 176.8(12) . . . . ?
C00N C00O C010 C00U -0.9(18) . . . . ?
C00N C00T C01G C00U -6(2) . . . . ?
C00N C00T C01G C00X 178.8(12) . . . . ?
C00O C00N C00T C01G 5(2) . . . . ?
O00P C018 C01L C01D -16(2) . . . . ?
O00P C018 C01L C01F 163.3(16) . . . . ?
O00Q Cu03 O00L C019 -168.7(13) . . . . ?
O00Q C01H C01J C01O -167.2(17) . . . 3_566 ?
O00Q C01H C01J C01R 10(2) . . . . ?
C00R C00O C010 O009 -5(2) . . . . ?
C00R C00O C010 C00U 177.6(11) . . . . ?
C00S C017 C01B C01C -0.3(17) . . . . ?
C00T C00N C00O C00R -180.0(11) . . . . ?
C00T C00N C00O C010 -1.4(18) . . . . ?
C00V C013 C015 O00B 3.0(19) . . . . ?
C00V C013 C015 C00S 177.2(11) . . . . ?
C00V C013 C01C C01B 179.5(11) . . . . ?
C00W C01A C01D O011 175.3(15) . . . . ?
C00W C01A C01D C01L 1(2) . . . . ?
C00W C01E C01F C01L -4(3) . . . . ?
O00Y C01K C01T O012 121(2) . . . . ?
C00Z C017 C01B C01C -176.1(11) . . . . ?
C010 C00O C00R O00A 176.7(12) . . . . ?
C010 C00O C00R O00G 1.8(19) . . . . ?
C010 C00U C01G C00T 3.4(19) . . . . ?
C010 C00U C01G C00X 178.4(12) . . . . ?
O011 C01D C01L C018 4(3) . . . . ?
O011 C01D C01L C01F -175.3(17) . . . . ?
C015 C00S C017 C00Z 172.3(11) . . . . ?
C015 C00S C017 C01B -2.9(16) . . . . ?
C015 C013 C01C C01B -0.7(18) . . . . ?
O016 Cu03 O00L C019 -77.0(13) . . . . ?
C017 C00S C015 O00B 179.2(10) . . . . ?
C017 C00S C015 C013 4.4(17) . . . . ?
C017 C01B C01C C013 2.1(18) . . . . ?
C019 C00W C01A C01D -177.2(13) . . . . ?
C019 C00W C01A O01I 7(2) . . . . ?
C019 C00W C01E C01F 179.1(14) . . . . ?
C01A C00W C019 O00J 1(2) . . . . ?
C01A C00W C019 O00L 176.4(12) . . . . ?
C01A C00W C01E C01F 4(2) . . . . ?
C01A C01D C01L C018 178.8(14) . . . . ?
C01A C01D C01L C01F -1(2) . . . . ?
C01C C013 C015 O00B -176.9(11) . . . . ?
C01C C013 C015 C00S -2.7(18) . . . . ?
C01E C00W C019 O00J -173.8(14) . . . . ?
C01E C00W C019 O00L 2(2) . . . . ?
C01E C00W C01A C01D -2(2) . . . . ?
C01E C00W C01A O01I -178.0(15) . . . . ?
C01E C01F C01L C018 -176.9(15) . . . . ?
C01E C01F C01L C01D 3(3) . . . . ?
C01G C00U C010 O009 -178.1(12) . . . . ?
C01G C00U C010 C00O -0.2(19) . . . . ?
C01H C01J C01R C01O -177.0(16) . . . . ?
C01H C01J C01R O01S 7(3) . . . . ?
O01I C01A C01D O011 -9(2) . . . . ?
O01I C01A C01D C01L 176.5(15) . . . . ?
C01J C01O C01R C01J 0(3) 3_566 . . . ?
C01J C01O C01R O01S 176(2) 3_566 . . . ?
O01N Cu06 O00G C00R -62.3(12) . . . . ?
C01O C01J C01R C01O 0(3) 3_566 . . . ?
C01O C01J C01R O01S -175(2) 3_566 . . . ?
C01T O012 C01K O00Y -115(3) . . . . ?
O01V C01O C01R C01J -179(2) . . . . ?
C3 N4 C7 O01P 178(3) . . . . ?
C19 N4 C7 O01P 39(4) . . . . ?

_smtbx_masks_special_details     ?
loop_
_smtbx_masks_void_nr
_smtbx_masks_void_average_x
_smtbx_masks_void_average_y
_smtbx_masks_void_average_z
_smtbx_masks_void_volume
_smtbx_masks_void_count_electrons
_smtbx_masks_void_content
1 -0.015 0.000 0.000 782.3 219.8 ?
2 0.175 0.500 0.500 782.3 219.8 ?

_smtbx_masks_void_probe_radius   1.2
_smtbx_masks_void_truncation_radius 1.2
_shelx_res_file                  
;
TITL rmm9b_a.res in P2(1)/c
    rmm9b.res
    created by SHELXL-2018/3 at 10:49:56 on 20-Nov-2024
REM Old TITL rmm9b_p21oc in P2(1)/c
REM SHELXT solution in P2(1)/c: R1 0.324, Rweak 0.037, Alpha 0.089
REM <I/s> 0.858 for 297 systematic absences, Orientation as input
REM Formula found by SHELXT: C39 O15 N7 Cu6
CELL 0.6889 17.0706 20.9854 16.5601 90 115.245 90
ZERR 8 0.0027 0.0035 0.0025 0 0.003 0
LATT 1
SYMM -X,0.5+Y,0.5-Z
SFAC C H Cu N O
DISP C 0.0028 0.0015 10.8482
DISP Cu 0.3307 1.2021 4770.0792
DISP H -0 0 0.6228
DISP N 0.0056 0.0031 18.3366
DISP O 0.0101 0.0057 30.1916
UNIT 132 75.576 24 4 116
SIMU 0.04 0.08 1.7 O01V C01O
SADI C01K C01T C01K C01U
SIMU 0.04 0.08 1.7 C01T C01U C01K
SIMU 0.02 0.08 2.7 C3 N4 C7 O01P
SIMU 0.04 0.08 2.7 C19 N4 C7 O01P C3

L.S. 100 0 0
PLAN  26
SIZE 0.001 0.001 0.054
TEMP -173
CONF
BOND
list 4
MORE -1
BOND $H
ABIN
fmap 2 53
acta
OMIT -4 1 3
OMIT -4 4 6
OMIT -2 2 2
OMIT -1 5 1
OMIT 1 3 0
OMIT 2 2 0
OMIT 3 2 0
REM <olex2.extras>
REM <HklSrc "%.\\rmm9b.hkl">
REM </olex2.extras>

WGHT    0.200000
FVAR       0.17854   0.37127
CU01  3    0.232609    0.549897    0.140361    11.00000    0.03128    0.05654 =
         0.07957    0.00395    0.03750    0.00505
CU02  3   -0.132881    0.588818    0.155324    11.00000    0.03478    0.07765 =
         0.09230    0.00403    0.04393    0.00149
CU03  3    0.068141    0.531753    0.206100    11.00000    0.04285    0.08316 =
         0.08861    0.01811    0.04935    0.01830
CU04  3    0.740779    0.095229    0.603301    11.00000    0.04017    0.07337 =
         0.09100   -0.00093    0.04792   -0.00203
CU05  3    0.533403    0.143575    0.522965    11.00000    0.04673    0.06434 =
         0.10518    0.01038    0.05388    0.00542
CU06  3    0.360099    0.122992    0.576621    11.00000    0.03836    0.06345 =
         0.12006    0.01337    0.05275    0.00338
O007  5    0.618910    0.079312    0.575412    11.00000    0.03771    0.05715 =
         0.09123    0.01028    0.04490    0.00544
O008  5    0.107543    0.551297    0.113724    11.00000    0.03905    0.06195 =
         0.07010    0.00489    0.04156    0.01297
O009  5    0.462849    0.090388    0.563391    11.00000    0.04647    0.05671 =
         0.08817    0.00828    0.04544    0.01239
O00A  5    0.355125   -0.055028    0.661371    11.00000    0.03225    0.06918 =
         0.08550   -0.00077    0.03427   -0.00355
O00B  5   -0.036394    0.572265    0.126008    11.00000    0.02940    0.07863 =
         0.08871    0.01068    0.03888    0.00970
O00C  5    0.139271    0.605541   -0.116804    11.00000    0.04330    0.10038 =
         0.08254    0.00884    0.04546    0.00996
O00D  5    0.207204    0.575135    0.019762    11.00000    0.04424    0.08694 =
         0.08414    0.02151    0.05367    0.01858
O00E  5   -0.253288    0.648792   -0.098264    11.00000    0.02749    0.07255 =
         0.08980    0.01038    0.03021    0.01053
O00F  5    0.771865    0.008963    0.642222    11.00000    0.03656    0.06965 =
         0.10003    0.01242    0.05037    0.00201
O00G  5    0.333487    0.039995    0.602921    11.00000    0.04898    0.05872 =
         0.13983    0.00897    0.06824   -0.00162
O00H  5   -0.071725    0.576909    0.281866    11.00000    0.06294    0.10570 =
         0.09179    0.02261    0.05577    0.01472
O00I  5    0.761148   -0.088594    0.677225    11.00000    0.05108    0.06707 =
         0.12204    0.01414    0.06259    0.01356
O00J  5    0.269113    0.489358    0.243534    11.00000    0.05204    0.07000 =
         0.09868    0.02595    0.05095    0.00693
O00K  5   -0.207085    0.611805    0.038189    11.00000    0.04051    0.09633 =
         0.11291    0.00226    0.05283    0.00378
O00L  5    0.156191    0.473150    0.273890    11.00000    0.04862    0.08860 =
         0.08066    0.02693    0.04213    0.02418
O00M  5    0.354559    0.206824    0.523209    11.00000    0.04352    0.08203 =
         0.12794    0.03791    0.05340    0.01611
C00N  1    0.519292   -0.068328    0.672899    11.00000    0.02474    0.06054 =
         0.08274   -0.01301    0.03266   -0.00938
AFIX  43
H00N  2    0.496572   -0.101250    0.696101    11.00000   -1.20000
AFIX   0
C00O  1    0.468746   -0.011077    0.634890    11.00000    0.03289    0.05664 =
         0.06532   -0.00961    0.02596   -0.01306
O00P  5    0.448153    0.207119    0.463093    11.00000    0.09648    0.07711 =
         0.16061    0.05506    0.09927    0.04486
O00Q  5    0.021601    0.501451    0.288854    11.00000    0.07455    0.11377 =
         0.09794    0.02063    0.06488    0.02588
C00R  1    0.382860   -0.008058    0.635088    11.00000    0.04296    0.05658 =
         0.07059   -0.00344    0.03021    0.00341
C00S  1    0.048406    0.577852    0.044025    11.00000    0.02800    0.04154 =
         0.06358    0.01132    0.02734    0.00373
C00T  1    0.598305   -0.074021    0.674757    11.00000    0.04613    0.06584 =
         0.10409   -0.01010    0.04854    0.00919
AFIX  43
H00T  2    0.629001   -0.112847    0.695396    11.00000   -1.20000
AFIX   0
C00U  1    0.591056    0.030823    0.608897    11.00000    0.04112    0.06727 =
         0.05918    0.01410    0.03369    0.00757
C00V  1   -0.193963    0.627453   -0.026679    11.00000    0.04356    0.06145 =
         0.09815   -0.01082    0.04285   -0.00778
C00W  1    0.274722    0.404551    0.332997    11.00000    0.04817    0.08438 =
         0.05168    0.00823    0.03321    0.01494
C00X  1    0.725982   -0.035153    0.653555    11.00000    0.03341    0.08459 =
         0.09828    0.00928    0.04842    0.01449
O00Y  5    0.587980    0.185267    0.458658    11.00000    0.09109    0.07762 =
         0.18183    0.02540    0.09959    0.00567
C00Z  1    0.135836    0.592212   -0.046404    11.00000    0.03634    0.05594 =
         0.09154    0.00004    0.03452   -0.00251
C010  1    0.503791    0.038502    0.602157    11.00000    0.05976    0.05997 =
         0.09380   -0.00508    0.05901   -0.00754
O011  5    0.467151    0.309153    0.388387    11.00000    0.10046    0.12618 =
         0.23194    0.07073    0.13070    0.05427
AFIX 147
H011  2    0.465029    0.269564    0.380223    11.00000   -1.50000
AFIX   0
O012  5    0.727452    0.181090    0.562273    11.00000    0.08176    0.10892 =
         0.18318    0.03026    0.08552    0.01575
C013  1   -0.105676    0.615963   -0.027532    11.00000    0.01789    0.05012 =
         0.07991   -0.00676    0.02186   -0.00310
O014  5    0.253104    0.641129    0.220778    11.00000    0.09285    0.06024 =
         0.15288   -0.02599    0.07104    0.00586
C015  1   -0.032976    0.590911    0.047758    11.00000    0.02938    0.07057 =
         0.08287    0.02175    0.03909    0.01269
O016  5    0.137763    0.618688    0.298506    11.00000    0.17382    0.09737 =
         0.16972   -0.00692    0.13571   -0.01914
C017  1    0.057133    0.594248   -0.032593    11.00000    0.04258    0.03933 =
         0.09161   -0.00818    0.04220    0.00701
C018  1    0.386452    0.230536    0.477421    11.00000    0.06132    0.07053 =
         0.11007    0.00906    0.05964    0.01677
C019  1    0.233603    0.461076    0.280448    11.00000    0.05435    0.07067 =
         0.08707   -0.01180    0.04970    0.00228
C01A  1    0.354448    0.384272    0.341236    11.00000    0.04840    0.08009 =
         0.08333    0.00755    0.04838   -0.00424
C01B  1   -0.017481    0.621315   -0.108426    11.00000    0.04057    0.06321 =
         0.08392   -0.00276    0.03585    0.00391
AFIX  43
H01B  2   -0.012031    0.632888   -0.161257    11.00000   -1.20000
AFIX   0
C01C  1   -0.095830    0.630096   -0.103451    11.00000    0.03986    0.06224 =
         0.06809    0.01266    0.03108    0.00122
AFIX  43
H01C  2   -0.143865    0.646315   -0.153941    11.00000   -1.20000
AFIX   0
C01D  1    0.392408    0.329161    0.387731    11.00000    0.04769    0.08476 =
         0.07015    0.01869    0.03797    0.01113
C01E  1    0.229102    0.366379    0.370588    11.00000    0.05338    0.07808 =
         0.14904    0.03763    0.06409    0.01658
AFIX  43
H01E  2    0.172370    0.377963    0.362304    11.00000   -1.20000
AFIX   0
C01F  1    0.268998    0.311541    0.419924    11.00000    0.05113    0.08208 =
         0.11140    0.03413    0.05294    0.01716
AFIX  43
H01F  2    0.240530    0.287818    0.448427    11.00000   -1.20000
AFIX   0
C01G  1    0.638649   -0.023494    0.646639    11.00000    0.02719    0.07224 =
         0.06235   -0.00240    0.02904   -0.00541
C01H  1   -0.023072    0.532400    0.323716    11.00000    0.08479    0.08026 =
         0.10127    0.02030    0.07420    0.02487
O01I  5    0.401334    0.418109    0.310355    11.00000    0.08959    0.13101 =
         0.15706    0.07992    0.06350    0.03239
AFIX 147
H01I  2    0.378687    0.416339    0.254333    11.00000   -1.50000
AFIX   0
C01J  1   -0.009332    0.516551    0.415181    11.00000    0.04379    0.08339 =
         0.11836    0.03197    0.05610    0.03258
C01K  1    0.667520    0.202119    0.489512    11.00000    0.12465    0.07920 =
         0.23181   -0.00738    0.15098   -0.01775
C01L  1    0.348834    0.291810    0.427424    11.00000    0.08821    0.05600 =
         0.14053    0.03034    0.09221    0.02274
O01M  5    0.591164    0.196208    0.658776    11.00000    0.09812    0.11618 =
         0.14983   -0.03987    0.09100   -0.01565
O01N  5    0.459211    0.168191    0.714648    11.00000    0.07980    0.15618 =
         0.13983   -0.03801    0.05409   -0.04336
C01O  1    0.065930    0.461363    0.555335    11.00000    0.10205    0.12235 =
         0.09608    0.02682    0.08018    0.04388
PART 4
AFIX  43
H01O  2    0.111944    0.434440    0.592486    10.50000   -1.20000
AFIX   0
PART 0
O01P  5    0.760848    0.141730    0.741215    11.00000    0.11951    0.19006 =
         0.15117   -0.03394    0.07705   -0.04767
C01R  1    0.057678    0.478039    0.467937    11.00000    0.09582    0.14496 =
         0.10334   -0.01096    0.07475   -0.00600
PART 5
AFIX  43
H01R  2    0.098070    0.462589    0.447104    10.50000   -1.20000
AFIX   0
PART 4
O01S  5    0.121598    0.456611    0.448324    10.50000    0.05845    0.17374 =
         0.11914    0.01492    0.02940    0.07279
PART 1
C01T  1    0.700165    0.260300    0.554037    21.00000    0.18066    0.10990 =
         0.21031   -0.00518    0.16272    0.02275
PART 3
O01V  5    0.134216    0.424082    0.604297    10.50000    0.17237    0.19271 =
         0.12679    0.09769    0.11988    0.11579
PART 0
N4    4    0.891798    0.195960    0.834640    11.00000    0.14137    0.21895 =
         0.18265   -0.00681    0.05493   -0.05383
C7    1    0.805442    0.203594    0.772023    11.00000    0.13562    0.20910 =
         0.18515    0.00150    0.05855   -0.06290
AFIX  43
H7    2    0.778683    0.243801    0.751741    11.00000   -1.20000
AFIX   0

PART 1
O5    5   -0.089054    0.700496    0.189591    11.00000    0.17075    0.26233 =
         0.27580    0.05271   -0.02539   -0.08283

PART 2
C01U  1    0.692595    0.248470    0.431590   -21.00000    0.11485    0.14063 =
         0.24439    0.12023    0.12178    0.01434
AFIX 137
H01A  2    0.659806    0.237672    0.368388   -21.00000   -1.50000
H01D  2    0.754744    0.244799    0.447835   -21.00000   -1.50000
H01G  2    0.679099    0.292263    0.441905   -21.00000   -1.50000
AFIX   0
PART 0
C3    1    0.937507    0.254629    0.863707    11.00000    0.29694    0.17323 =
         0.27844   -0.07782   -0.07392   -0.10299
AFIX 137
H3A   2    0.896021    0.289904    0.848222    11.00000   -1.50000
H3B   2    0.976062    0.260821    0.834308    11.00000   -1.50000
H3C   2    0.971831    0.253455    0.928553    11.00000   -1.50000
AFIX   0
C19   1    0.970053    0.139099    0.838330    11.00000    0.32165    0.24873 =
         0.24174   -0.04854   -0.05509    0.04931
AFIX 137
H19A  2    1.024382    0.160886    0.849027    11.00000   -1.50000
H19B  2    0.948916    0.116278    0.781316    11.00000   -1.50000
H19C  2    0.980123    0.108699    0.886687    11.00000   -1.50000
AFIX   0
PART 4
H01S  2   10.110690   10.466700   10.395081    10.50000   -1.50000
PART 3
H01V  2   10.131110   10.413840   10.651561    10.50000   -1.50000
HKLF 4


REM  rmm9b_a.res in P2(1)/c
REM wR2 = 0.3488, GooF = S = 1.079, Restrained GooF = 1.079 for all data
REM R1 = 0.1196 for 5370 Fo > 4sig(Fo) and 0.1616 for all 9870 data
REM 646 parameters refined using 61 restraints

END

WGHT      0.2000      0.0000

REM Highest difference peak  2.981,  deepest hole -0.984,  1-sigma level  0.204
Q1    1   0.3375  0.1020  0.5161  11.00000  0.05    2.98
Q2    1  -0.1350  0.5446  0.1375  11.00000  0.05    1.24
Q3    1   0.5540  0.1769  0.5827  11.00000  0.05    1.13
Q4    1   0.7201  0.0623  0.5597  11.00000  0.05    1.12
Q5    1   0.0386  0.5053  0.1444  11.00000  0.05    1.11
Q6    1   0.0964  0.5801  0.2433  11.00000  0.05    1.09
Q7    1   0.1382  0.3845  0.3604  11.00000  0.05    1.08
Q8    1   0.2169  0.5202  0.1061  11.00000  0.05    1.06
Q9    1   0.5037  0.1089  0.4603  11.00000  0.05    1.05
Q10   1   0.2417  0.5918  0.1584  11.00000  0.05    1.03
Q11   1   0.2184  0.5728  0.0999  11.00000  0.05    0.96
Q12   1   0.0595  0.4895  0.1807  11.00000  0.05    0.96
Q13   1   0.2400  0.5200  0.1609  11.00000  0.05    0.95
Q14   1   0.3580  0.1674  0.5610  11.00000  0.05    0.94
Q15   1   0.7412  0.0492  0.5967  11.00000  0.05    0.94
Q16   1   0.7260  0.1346  0.5708  11.00000  0.05    0.89
Q17   1  -0.1575  0.6005  0.0992  11.00000  0.05    0.88
Q18   1   0.2578  0.5089  0.2015  11.00000  0.05    0.86
Q19   1   0.3541  0.2570  0.5478  11.00000  0.05    0.83
Q20   1   0.2028  0.5572  0.0669  11.00000  0.05    0.83
Q21   1   0.7578  0.0585  0.6463  11.00000  0.05    0.80
Q22   1  -0.2201  0.6157 -0.0550  11.00000  0.05    0.80
Q23   1   0.9010  0.1328  0.8211  11.00000  0.05    0.76
Q24   1   0.6994  0.0777  0.5265  11.00000  0.05    0.74
Q25   1   0.8034  0.0440  0.7423  11.00000  0.05    0.72
Q26   1   0.1836  0.4258  0.2793  11.00000  0.05    0.72
;
_shelx_res_checksum              77567
_shelx_fab_file                  
;
-20 0 4 4.8555 -0.1323
-20 0 6 -3.4101 0.2578
-20 0 8 0.4014 1.8093
-20 0 10 -0.6596 1.8503
-20 0 12 0.6921 0.4307
-20 1 4 1.2528 0.1665
-20 1 5 2.3450 -0.5605
-20 1 6 1.0883 0.5445
-20 1 7 -3.9211 -0.2150
-20 1 8 2.6333 0.0816
-20 1 9 5.3386 0.5225
-20 1 10 -2.1328 0.3430
-20 1 11 0.1176 0.5837
-20 1 12 7.9925 -0.9414
-20 2 4 1.4601 -0.0739
-20 2 5 2.7489 -0.5038
-20 2 6 -0.2764 -0.0937
-20 2 7 0.0586 0.1411
-20 2 8 0.8679 -0.6793
-20 2 9 3.0024 0.5854
-20 2 10 10.2251 0.4011
-20 2 11 1.9419 0.3309
-20 2 12 0.3471 -0.0136
-20 3 5 0.6017 0.2819
-20 3 6 -1.4027 -0.3359
-20 3 7 0.4313 0.1223
-20 3 8 3.0500 0.2544
-20 3 9 3.6572 -0.3341
-20 3 10 2.0270 -0.2172
-20 3 11 8.6399 0.5446
-20 3 12 -0.3662 -0.1267
-20 4 5 -4.7186 0.3904
-20 4 6 1.8917 -0.2773
-20 4 7 1.9380 -0.5619
-20 4 8 -1.6126 -0.0945
-20 4 9 -0.9572 0.0657
-20 4 10 3.9923 -0.1067
-20 4 11 0.4762 -0.4932
-20 5 6 -2.0110 -0.1742
-20 5 7 -0.5538 0.0741
-20 5 8 -5.2607 0.0011
-20 5 9 -1.3876 -0.2042
-20 5 10 0.0153 1.0018
-20 5 11 3.0521 1.3122
-20 6 7 -7.5386 0.8942
-20 6 8 -0.9188 1.0476
-20 6 9 -3.3583 0.4716
-19 0 2 -1.7669 -2.0026
-19 0 4 -8.4900 -0.1815
-19 0 6 -0.1262 1.4770
-19 0 8 -7.8887 -0.0879
-19 0 10 -1.3846 -4.0722
-19 0 12 9.1030 -1.8602
-19 0 14 -7.8750 1.8486
-19 1 1 -1.4326 -0.5631
-19 1 2 -1.6194 0.1964
-19 1 3 -1.0658 -0.4778
-19 1 4 1.9678 0.4130
-19 1 5 -1.6038 0.2162
-19 1 6 0.9367 -0.2975
-19 1 7 -0.0173 -0.0953
-19 1 8 0.5256 -1.5438
-19 1 9 -4.1033 -1.0792
-19 1 10 8.3819 -0.1023
-19 1 11 4.7427 -0.8546
-19 1 12 -7.5881 1.8816
-19 1 13 -2.1834 -0.9234
-19 1 14 -3.8532 1.5234
-19 2 1 0.1593 -0.3621
-19 2 2 2.9151 0.3644
-19 2 3 1.9620 0.0622
-19 2 4 5.4060 0.1728
-19 2 5 1.4772 -0.2367
-19 2 6 -0.9200 -0.6319
-19 2 7 -1.2867 -0.4337
-19 2 8 6.1500 0.0176
-19 2 9 6.5166 0.3363
-19 2 10 -3.7656 0.6404
-19 2 11 -4.7003 0.1361
-19 2 12 -6.5709 -0.4020
-19 2 13 -10.3442 0.6017
-19 2 14 1.2152 -0.5709
-19 3 2 1.5835 0.1105
-19 3 3 6.1604 0.2654
-19 3 4 -2.0828 -0.0530
-19 3 5 -1.6731 0.1179
-19 3 6 0.0558 -0.0764
-19 3 7 5.0937 -0.0775
-19 3 8 2.8561 0.7162
-19 3 9 0.9059 0.6005
-19 3 10 -4.5692 -0.1444
-19 3 11 -17.9546 -0.2467
-19 3 12 -6.9185 -1.1405
-19 3 13 1.0584 0.1219
-19 3 14 -2.6268 1.7955
-19 4 2 1.1831 0.0330
-19 4 3 -6.0226 0.3995
-19 4 4 -0.7003 0.1430
-19 4 5 -3.7133 0.0732
-19 4 6 3.7763 0.2989
-19 4 7 5.6785 0.3074
-19 4 8 3.0704 -0.5218
-19 4 9 -4.2772 -0.5611
-19 4 10 -10.4902 -0.0208
-19 4 11 -2.5148 -0.4205
-19 4 12 -4.9984 -0.2546
-19 4 13 0.3245 0.4421
-19 4 14 -0.7526 0.5926
-19 5 2 -3.9438 1.1011
-19 5 3 -4.6244 -0.0323
-19 5 4 -4.7007 -0.0216
-19 5 5 6.8209 -0.0227
-19 5 6 2.6107 -0.0658
-19 5 7 2.0133 -0.4893
-19 5 8 -0.0129 -0.4972
-19 5 9 1.7619 -0.1027
-19 5 10 -1.5185 0.0017
-19 5 11 -0.4040 -0.2451
-19 5 12 -0.2468 0.5927
-19 5 13 -2.6341 -0.1781
-19 5 14 -0.4858 0.5907
-19 6 3 -2.2713 0.1780
-19 6 4 2.5803 -0.2023
-19 6 5 5.9148 -0.1028
-19 6 6 -0.8776 0.1060
-19 6 7 -1.3015 -0.2715
-19 6 8 4.1386 0.0052
-19 6 9 1.3927 0.4979
-19 6 10 4.0889 0.1775
-19 6 11 -4.4970 -0.1920
-19 6 12 -1.5269 -0.8385
-19 6 13 -1.9250 0.6803
-19 7 3 -0.6572 -0.4789
-19 7 4 3.5799 -0.2798
-19 7 5 -3.7045 0.6653
-19 7 6 6.8372 0.3320
-19 7 7 0.8269 0.2352
-19 7 8 3.3297 -0.0971
-19 7 9 -0.7559 -0.3024
-19 7 10 -2.6785 -0.0905
-19 7 11 0.3697 -0.1621
-19 7 12 -3.4583 -0.5249
-19 8 4 -1.2365 0.4915
-19 8 5 1.5078 -0.0229
-19 8 6 3.6700 0.0599
-19 8 7 11.8102 -0.3168
-19 8 8 -4.0630 -0.4573
-19 8 9 3.9267 -0.4623
-19 8 10 -3.5979 -0.5699
-19 8 11 -2.0930 0.1391
-19 8 12 3.8170 -0.2179
-19 9 5 5.9129 -0.5586
-19 9 6 1.5637 -0.4509
-19 9 7 2.2336 -0.5162
-19 9 8 10.6484 -0.5442
-19 9 9 -4.6518 -0.2386
-19 9 10 2.0294 0.6630
-18 0 2 0.2055 0.0853
-18 0 4 3.0697 0.3180
-18 0 6 -3.0218 0.4046
-18 0 8 -8.4775 0.0906
-18 0 10 -5.4373 0.1776
-18 0 12 -6.1566 2.1863
-18 0 14 3.5719 0.9821
-18 0 16 4.1630 -1.4427
-18 1 1 0.9072 -0.9051
-18 1 2 -4.1538 -0.0646
-18 1 3 0.0068 0.1009
-18 1 4 -3.7069 -0.1165
-18 1 5 4.9627 0.4801
-18 1 6 -6.2932 0.6165
-18 1 7 -3.7510 0.1408
-18 1 8 -0.0898 0.0975
-18 1 9 -1.0677 -0.1471
-18 1 10 7.1034 -0.7945
-18 1 11 -2.2160 0.8174
-18 1 12 7.7250 0.0866
-18 1 13 -0.7866 0.4099
-18 1 14 8.1747 -1.2463
-18 1 15 4.8507 0.0805
-18 1 16 3.9189 -1.0487
-18 2 1 -2.6197 0.0648
-18 2 2 -1.4464 -0.3037
-18 2 3 1.5450 -0.1034
-18 2 4 2.4505 -0.1878
-18 2 5 -7.1878 0.5520
-18 2 6 5.1788 0.2055
-18 2 7 -0.5895 0.4541
-18 2 8 3.5183 -0.2040
-18 2 9 -1.4485 -0.4275
-18 2 10 3.3414 0.3915
-18 2 11 8.6698 -0.6988
-18 2 12 2.4634 -0.6718
-18 2 13 6.2685 0.4380
-18 2 14 -0.5756 -0.3050
-18 2 15 6.4601 -0.4912
-18 2 16 0.7852 -0.0117
-18 3 1 -4.8958 0.0465
-18 3 2 6.6384 -0.4380
-18 3 3 1.0679 -0.2919
-18 3 4 0.9634 0.2785
-18 3 5 -2.1748 -0.2845
-18 3 6 4.4488 0.5529
-18 3 7 7.3977 0.0771
-18 3 8 -1.5127 0.1302
-18 3 9 -2.4470 -0.0277
-18 3 10 -2.7526 -0.9359
-18 3 11 4.0120 -0.4170
-18 3 12 4.1067 0.0870
-18 3 13 -1.8892 -0.2084
-18 3 14 -0.1540 0.5071
-18 3 15 -4.9908 -0.5236
-18 3 16 -2.6552 -0.0558
-18 4 1 5.6672 -0.4818
-18 4 2 -1.4260 0.1680
-18 4 3 4.2438 -0.1051
-18 4 4 -2.5707 0.2788
-18 4 5 12.2062 0.1366
-18 4 6 1.6482 -0.1880
-18 4 7 2.8391 -0.0035
-18 4 8 -2.9810 0.0900
-18 4 9 0.7887 -0.2782
-18 4 10 -0.6562 -0.4862
-18 4 11 -2.2874 -0.1539
-18 4 12 -1.6102 0.5743
-18 4 13 -1.2326 0.3155
-18 4 14 -5.0030 -0.1471
-18 4 15 -6.3123 -0.5864
-18 5 1 -1.1507 -0.2394
-18 5 2 0.8453 -0.2171
-18 5 3 -1.2733 0.4414
-18 5 4 13.1315 -0.2125
-18 5 5 2.3312 0.1829
-18 5 6 3.3388 -0.4005
-18 5 7 -2.4877 -0.1242
-18 5 8 3.2175 -0.1199
-18 5 9 -0.1157 -0.0101
-18 5 10 1.0125 0.2888
-18 5 11 -1.4976 0.0463
-18 5 12 -2.9893 0.3757
-18 5 13 -4.4410 0.2171
-18 5 14 -5.4381 -0.5747
-18 5 15 4.0309 0.3550
-18 6 1 0.0904 0.1865
-18 6 2 3.6269 -0.1632
-18 6 3 8.9342 -0.4312
-18 6 4 -1.6913 -0.0555
-18 6 5 0.5365 -0.1735
-18 6 6 -1.3383 -0.0055
-18 6 7 -0.3153 0.0934
-18 6 8 1.0615 0.2697
-18 6 9 -1.9057 0.0629
-18 6 10 -1.6816 -0.1283
-18 6 11 -0.7950 0.3398
-18 6 12 -3.9584 -0.3066
-18 6 13 -2.6807 0.0560
-18 6 14 2.9342 0.3837
-18 6 15 -2.5067 -0.1765
-18 7 1 -1.1223 -0.1867
-18 7 2 6.8571 -0.6617
-18 7 3 2.8018 -0.0266
-18 7 4 0.0013 0.3247
-18 7 5 -9.8463 -0.0161
-18 7 6 -2.4102 0.1105
-18 7 7 1.3622 0.2855
-18 7 8 -3.8696 0.2984
-18 7 9 -0.1099 -0.1429
-18 7 10 -3.0110 -0.3958
-18 7 11 -2.9026 -0.1659
-18 7 12 1.5069 0.1095
-18 7 13 -0.5094 0.1580
-18 7 14 -2.1757 0.1021
-18 8 1 8.8509 -1.2645
-18 8 2 -3.5229 0.5767
-18 8 3 0.0066 0.2284
-18 8 4 -3.8684 0.2036
-18 8 5 1.1588 0.2152
-18 8 6 -5.2987 0.0991
-18 8 7 -2.7686 -0.2536
-18 8 8 2.1555 -0.1662
-18 8 9 -0.5739 0.1082
-18 8 10 0.9905 0.0204
-18 8 11 1.4058 -0.4038
-18 8 12 -1.5595 0.1537
-18 8 13 -1.5058 0.0573
-18 8 14 -3.0199 0.1717
-18 9 2 1.0978 -0.0199
-18 9 3 -7.7974 0.2251
-18 9 4 0.4262 -0.0635
-18 9 5 0.5083 -0.3133
-18 9 6 1.6052 -0.1823
-18 9 7 -1.0374 -0.1048
-18 9 8 -1.3161 0.0290
-18 9 9 0.9242 0.2058
-18 9 10 0.8222 -0.0255
-18 9 11 -1.4824 -0.1663
-18 9 12 -1.4525 0.0946
-18 9 13 -3.6566 0.1019
-18 10 3 -0.2632 0.0406
-18 10 4 -4.9448 -0.7819
-18 10 5 -0.5430 -0.0193
-18 10 6 2.3243 0.1288
-18 10 7 1.1730 0.4037
-18 10 8 -2.1634 0.0035
-18 10 9 -6.7348 0.0310
-18 10 10 -4.5839 0.0788
-18 10 11 -0.9345 0.1003
-18 10 12 -2.5359 -0.1533
-18 11 4 -0.2347 0.3631
-18 11 5 -0.7119 0.6844
-18 11 6 -0.2556 0.2963
-18 11 7 -0.1580 0.1685
-18 11 8 -4.2456 0.1438
-18 11 9 -1.8047 0.0212
-18 11 10 -4.7040 0.2376
-18 11 11 -2.9363 0.4585
-18 12 6 1.1144 0.9007
-18 12 7 -2.3409 -0.1457
-18 12 8 3.3649 0.2972
-18 12 9 0.3291 0.1458
-17 0 2 -1.3107 -0.2429
-17 0 4 7.0998 -0.8685
-17 0 6 8.0450 -2.3405
-17 0 8 0.2353 0.5129
-17 0 10 0.4645 1.7331
-17 0 12 -0.1281 -0.2929
-17 0 14 9.4635 -1.8182
-17 0 16 -7.1260 -0.7933
-17 1 1 -8.1577 1.0096
-17 1 2 11.8175 -0.6344
-17 1 3 3.1764 -0.3789
-17 1 4 8.7626 -0.4223
-17 1 5 3.3166 0.0122
-17 1 6 0.4235 1.3651
-17 1 7 1.8883 -0.6012
-17 1 8 -2.3906 1.0654
-17 1 9 -1.7187 0.1836
-17 1 10 -4.1379 -0.4199
-17 1 11 1.2949 1.0292
-17 1 12 4.6529 0.0888
-17 1 13 6.7922 -0.5700
-17 1 14 -1.9062 -0.1014
-17 1 15 -0.4284 -0.7916
-17 1 16 -2.5363 0.4341
-17 1 17 -2.8257 -0.2876
-17 2 1 6.3813 -0.9113
-17 2 2 0.4319 0.0168
-17 2 3 11.3350 -0.4063
-17 2 4 -1.7297 0.0981
-17 2 5 5.1750 0.0641
-17 2 6 -6.2310 0.5047
-17 2 7 -6.8825 -0.0713
-17 2 8 -4.7586 -0.6767
-17 2 9 -3.8511 0.4394
-17 2 10 -1.1620 0.1003
-17 2 11 -6.1081 0.2232
-17 2 12 6.0692 0.3528
-17 2 13 4.2732 -0.2791
-17 2 14 0.0817 -0.1637
-17 2 15 -6.0604 -0.0980
-17 2 16 1.5054 -0.1967
-17 2 17 -0.6071 -0.3859
-17 3 1 14.5248 -0.3456
-17 3 2 -0.0039 -0.4009
-17 3 3 -3.0182 -0.0126
-17 3 4 5.5927 -0.1673
-17 3 5 -6.1225 -0.1798
-17 3 6 -4.6526 -0.4039
-17 3 7 -14.2882 -0.0315
-17 3 8 -8.0353 -0.2927
-17 3 9 -2.4360 -0.0376
-17 3 10 -4.4870 0.7590
-17 3 11 0.7538 -0.4122
-17 3 12 -5.0495 -0.1891
-17 3 13 0.6414 0.3694
-17 3 14 2.1901 -0.4455
-17 3 15 3.9926 0.0182
-17 3 16 -2.8266 -0.1695
-17 3 17 0.9001 0.0507
-17 4 1 2.3123 0.3568
-17 4 2 3.3198 -0.2251
-17 4 3 -5.3508 -0.2708
-17 4 4 -3.8998 -0.0680
-17 4 5 2.5440 -0.2206
-17 4 6 -8.7606 -0.1837
-17 4 7 -5.2439 0.0959
-17 4 8 -7.8971 0.2784
-17 4 9 -3.8169 -0.0007
-17 4 10 0.2326 -0.4215
-17 4 11 0.6111 0.2021
-17 4 12 3.0822 -0.0002
-17 4 13 -0.9223 -0.3919
-17 4 14 2.1872 0.4916
-17 4 15 2.6708 -0.3779
-17 4 16 3.3868 0.0967
-17 5 1 -5.8267 0.3117
-17 5 2 -3.3030 0.3399
-17 5 3 -0.2729 -0.0860
-17 5 4 -2.8333 -0.0147
-17 5 5 -0.4161 0.1322
-17 5 6 3.2726 0.1358
-17 5 7 -0.4812 0.0289
-17 5 8 -0.6663 -0.0673
-17 5 9 -5.5141 -0.1559
-17 5 10 2.9136 -0.0110
-17 5 11 6.9472 -0.0345
-17 5 12 4.9797 0.0534
-17 5 13 2.6260 0.2274
-17 5 14 0.0201 -0.4067
-17 5 15 -2.4995 0.2498
-17 5 16 1.4294 -0.0168
-17 6 1 -12.2571 0.0832
-17 6 2 -0.6929 0.1804
-17 6 3 2.0790 0.3915
-17 6 4 4.3169 -0.0838
-17 6 5 -3.8445 0.0998
-17 6 6 7.6809 -0.0409
-17 6 7 3.6103 -0.0544
-17 6 8 -3.4871 -0.2272
-17 6 9 0.5615 -0.1550
-17 6 10 1.9909 0.4076
-17 6 11 5.6870 0.2006
-17 6 12 2.3546 -0.0184
-17 6 13 -0.9453 -0.1343
-17 6 14 -5.4485 -0.1600
-17 6 15 2.5299 -0.0936
-17 6 16 -5.3309 0.3156
-17 7 1 5.8206 0.2447
-17 7 2 -2.4861 0.2112
-17 7 3 1.6970 -0.0901
-17 7 4 0.2934 0.0120
-17 7 5 10.3603 -0.0317
-17 7 6 -3.1863 0.1175
-17 7 7 -0.3317 -0.0680
-17 7 8 -0.1268 0.0384
-17 7 9 2.5128 0.2922
-17 7 10 4.0124 0.0317
-17 7 11 -0.9414 0.3847
-17 7 12 -3.4826 -0.0772
-17 7 13 -2.8490 -0.1343
-17 7 14 -0.1996 0.1769
-17 7 15 -7.0506 -0.2436
-17 7 16 8.9631 -0.5365
-17 8 1 -0.5372 0.2276
-17 8 2 1.0225 -0.1645
-17 8 3 -0.7621 -0.0795
-17 8 4 3.2357 0.1013
-17 8 5 0.5027 -0.0550
-17 8 6 2.9952 0.1840
-17 8 7 -2.5332 0.1181
-17 8 8 2.5251 0.3566
-17 8 9 5.2661 0.0201
-17 8 10 1.0540 0.0034
-17 8 11 -1.4550 0.0299
-17 8 12 -1.3844 0.3139
-17 8 13 -3.0851 0.0179
-17 8 14 0.3728 -0.0742
-17 8 15 6.5150 0.2543
-17 9 1 0.2075 -0.0767
-17 9 2 0.7397 0.0661
-17 9 3 1.4045 -0.2393
-17 9 4 -1.3207 -0.1866
-17 9 5 -0.2717 0.1580
-17 9 6 0.1603 -0.0181
-17 9 7 3.5247 0.0347
-17 9 8 2.8667 -0.1507
-17 9 9 -1.6011 0.0941
-17 9 10 1.7193 -0.0200
-17 9 11 0.2452 -0.1477
-17 9 12 -0.3383 -0.0005
-17 9 13 0.1760 0.1679
-17 9 14 3.0712 0.3233
-17 9 15 6.5739 0.1699
-17 10 1 -6.7710 0.0886
-17 10 2 1.2931 -0.7203
-17 10 3 0.4808 -0.1579
-17 10 4 3.1136 0.2597
-17 10 5 -2.5490 -0.0794
-17 10 6 -0.8307 -0.5124
-17 10 7 -1.1754 -0.0135
-17 10 8 -3.5712 -0.2864
-17 10 9 -0.7148 -0.1244
-17 10 10 -1.9451 -0.0594
-17 10 11 1.3916 -0.2424
-17 10 12 -0.2699 -0.1103
-17 10 13 1.9946 -0.0700
-17 10 14 1.3517 0.1122
-17 11 1 0.8012 -0.7290
-17 11 2 -3.7971 0.0698
-17 11 3 2.5914 0.3430
-17 11 4 0.4870 -0.0699
-17 11 5 1.5246 -0.1319
-17 11 6 -4.9585 -0.1232
-17 11 7 -5.6958 -0.4428
-17 11 8 -2.9702 0.0589
-17 11 9 -1.8143 -0.3311
-17 11 10 0.3209 0.1116
-17 11 11 1.2541 0.0054
-17 11 12 0.5754 -0.4600
-17 11 13 -0.5051 -0.0191
-17 12 2 0.5526 0.5808
-17 12 3 0.0203 0.1152
-17 12 4 -0.5794 0.2221
-17 12 5 -2.5431 -0.2516
-17 12 6 -0.0691 -0.0066
-17 12 7 -1.0043 -0.1863
-17 12 8 -0.2072 0.2203
-17 12 9 -0.4985 0.2302
-17 12 10 3.1111 -0.3065
-17 12 11 0.4666 0.3379
-17 12 12 1.1620 0.1088
-17 13 3 -0.7727 0.4214
-17 13 4 0.7093 -0.1570
-17 13 5 -0.8036 0.2483
-17 13 6 2.4394 0.1568
-17 13 7 4.9885 0.3167
-17 13 8 0.4419 -0.2042
-17 13 9 2.1895 0.3172
-17 13 10 -1.6708 0.0618
-17 13 11 2.6945 -0.1630
-17 14 5 8.4279 0.7842
-17 14 6 1.0147 0.2550
-17 14 7 1.1968 0.2128
-17 14 8 2.2255 -0.3406
-17 14 9 -2.6828 -0.6921
-16 0 2 12.9159 3.8829
-16 0 4 -0.7253 1.7100
-16 0 6 -1.2715 -0.5052
-16 0 8 11.6343 0.9603
-16 0 10 -0.9507 -0.5300
-16 0 12 3.5332 -1.6609
-16 0 14 -10.1708 0.4395
-16 0 16 9.7646 0.9844
-16 0 18 0.3705 -0.2836
-16 1 1 6.6244 0.6329
-16 1 2 -6.4532 0.5286
-16 1 3 -0.4861 1.0070
-16 1 4 -10.7343 -1.2926
-16 1 5 -5.7397 0.6030
-16 1 6 -2.4100 -1.0047
-16 1 7 4.8857 -0.0343
-16 1 8 -1.1193 -0.8482
-16 1 9 6.6969 -0.2192
-16 1 10 -2.0622 -0.8436
-16 1 11 3.0933 -0.0575
-16 1 12 10.6233 0.2458
-16 1 13 -5.6835 -0.0732
-16 1 14 -1.9944 -0.1484
-16 1 15 -1.4653 0.1934
-16 1 16 -1.4984 -0.6239
-16 1 17 3.7613 0.4184
-16 1 18 -2.1857 -0.0587
-16 2 1 -12.9536 0.2002
-16 2 2 -5.8414 -0.9860
-16 2 3 -13.8116 0.0931
-16 2 4 -8.1258 0.1598
-16 2 5 -11.2835 -0.2278
-16 2 6 0.5835 0.4378
-16 2 7 -0.7278 -1.0601
-16 2 8 5.2601 -0.8051
-16 2 9 -1.5228 0.2945
-16 2 10 12.1821 0.1236
-16 2 11 6.8157 0.7394
-16 2 12 -4.9302 0.7369
-16 2 13 0.8120 -0.5247
-16 2 14 0.4585 -0.2529
-16 2 15 2.4221 -0.3596
-16 2 16 -5.0467 -0.0003
-16 2 17 -1.5059 -0.1830
-16 3 1 -4.0197 -0.5738
-16 3 2 -12.4911 -0.0666
-16 3 3 -3.4246 -0.0375
-16 3 4 -9.4631 0.6443
-16 3 5 -0.5402 -0.3369
-16 3 6 -3.8374 -0.4482
-16 3 7 6.0673 -0.1003
-16 3 8 0.6950 0.1526
-16 3 9 12.3185 0.0995
-16 3 10 2.5669 1.4058
-16 3 11 3.3113 0.0449
-16 3 12 -3.3134 -0.0030
-16 3 13 3.8307 0.0245
-16 3 14 1.9168 -0.3461
-16 3 15 1.9519 0.0963
-16 3 16 2.5861 0.0063
-16 3 17 -3.7152 -0.2666
-16 4 1 -5.2353 -0.2126
-16 4 2 1.9543 0.4036
-16 4 3 -1.5306 0.0457
-16 4 4 0.9047 0.0032
-16 4 5 -2.9934 -0.0996
-16 4 6 -0.9567 -0.1720
-16 4 7 5.9234 0.3999
-16 4 8 9.9307 0.5712
-16 4 9 -0.3362 0.4763
-16 4 10 3.0030 -0.2224
-16 4 11 -0.8611 0.2981
-16 4 12 5.9928 -0.2276
-16 4 13 -1.6069 0.0978
-16 4 14 10.8961 0.1502
-16 4 15 -0.7120 0.2221
-16 4 16 0.2723 0.0094
-16 4 17 -2.4228 -0.1543
-16 5 1 1.9062 0.1549
-16 5 2 3.5499 0.0800
-16 5 3 2.3691 -0.0524
-16 5 4 -2.3906 -0.1806
-16 5 5 -2.9956 0.2269
-16 5 6 5.2024 -0.0127
-16 5 7 -4.8716 0.3522
-16 5 8 5.0537 0.0381
-16 5 9 3.7907 -0.1630
-16 5 10 2.3224 -0.3242
-16 5 11 -2.4123 0.0420
-16 5 12 3.1416 0.2451
-16 5 13 6.1923 -0.1093
-16 5 14 -2.6943 0.0539
-16 5 15 5.1440 0.0950
-16 5 16 -4.0275 0.1815
-16 5 17 -2.2604 -0.4571
-16 6 1 1.6884 0.0365
-16 6 2 -4.5820 -0.0211
-16 6 3 -3.6477 0.1911
-16 6 4 6.0916 -0.2883
-16 6 5 -0.3752 -0.0351
-16 6 6 -6.1444 -0.0306
-16 6 7 -1.6067 -0.4374
-16 6 8 -4.7365 -0.0313
-16 6 9 8.6454 -0.1441
-16 6 10 1.6535 0.0665
-16 6 11 0.5340 -0.2107
-16 6 12 -7.9509 -0.0100
-16 6 13 4.1508 -0.0219
-16 6 14 -0.2048 -0.0067
-16 6 15 -3.1036 -0.1576
-16 6 16 -0.7914 -0.1657
-16 6 17 -0.2934 0.1459
-16 7 1 -2.4923 0.0280
-16 7 2 -3.1733 -0.1224
-16 7 3 -0.2699 0.1339
-16 7 4 -1.3996 0.1068
-16 7 5 4.3195 -0.5464
-16 7 6 -9.0950 0.0304
-16 7 7 -2.7722 -0.0679
-16 7 8 1.9604 -0.0197
-16 7 9 0.8222 0.0593
-16 7 10 -0.7228 0.1143
-16 7 11 -0.3599 -0.1410
-16 7 12 0.2708 -0.2741
-16 7 13 -5.3397 0.1133
-16 7 14 3.8374 -0.0972
-16 7 15 -1.6159 0.0141
-16 7 16 -3.6660 -0.2204
-16 8 1 5.4594 0.1197
-16 8 2 1.3310 0.1825
-16 8 3 -1.7768 -0.1646
-16 8 4 -3.4540 0.2277
-16 8 5 -5.1115 0.2072
-16 8 6 1.0101 0.0142
-16 8 7 -3.0262 0.1903
-16 8 8 4.1853 -0.0964
-16 8 9 -3.0181 0.1618
-16 8 10 0.7263 -0.2567
-16 8 11 0.2769 0.1082
-16 8 12 6.3773 0.1200
-16 8 13 0.5446 -0.0073
-16 8 14 -1.5796 0.0912
-16 8 15 -2.4549 -0.3528
-16 8 16 -1.7736 -0.1463
-16 9 1 -3.1010 -0.1354
-16 9 2 0.3617 0.1321
-16 9 3 1.8489 0.2972
-16 9 4 -4.9472 0.0517
-16 9 5 -6.3422 0.3246
-16 9 6 1.0646 -0.0743
-16 9 7 3.3864 -0.0234
-16 9 8 -3.8620 -0.1333
-16 9 9 4.2453 -0.0600
-16 9 10 2.2149 0.0247
-16 9 11 2.7884 -0.0668
-16 9 12 0.3432 0.2140
-16 9 13 4.4876 0.0820
-16 9 14 -3.0115 -0.1479
-16 9 15 -2.8255 0.1224
-16 9 16 -6.4400 -0.1889
-16 10 1 -2.4914 0.0180
-16 10 2 0.6989 0.1633
-16 10 3 -6.6490 0.0638
-16 10 4 1.9287 -0.2766
-16 10 5 0.1941 -0.1286
-16 10 6 -3.2371 0.0302
-16 10 7 0.1744 -0.1765
-16 10 8 3.0758 0.0379
-16 10 9 -0.7586 -0.2555
-16 10 10 4.3257 0.2711
-16 10 11 -1.2019 -0.3236
-16 10 12 -2.3134 -0.2404
-16 10 13 -0.4134 0.2301
-16 10 14 0.3455 0.2980
-16 10 15 -3.8604 -0.1111
-16 11 1 2.4183 0.1833
-16 11 2 -3.1420 -0.1731
-16 11 3 1.4260 -0.4270
-16 11 4 -4.5675 0.0695
-16 11 5 2.1911 -0.3806
-16 11 6 2.5598 -0.0456
-16 11 7 -4.0912 0.0254
-16 11 8 0.3719 0.2492
-16 11 9 3.3855 -0.0328
-16 11 10 -3.5213 -0.6002
-16 11 11 1.9390 0.1943
-16 11 12 -3.0202 -0.1866
-16 11 13 -2.2542 -0.0282
-16 11 14 1.2534 0.2847
-16 12 1 -0.3161 -0.1374
-16 12 2 1.3168 -0.1417
-16 12 3 -0.4687 0.1039
-16 12 4 1.0882 -0.2072
-16 12 5 -1.2337 -0.0084
-16 12 6 -0.7406 -0.2199
-16 12 7 0.9466 0.0781
-16 12 8 -4.1076 -0.0919
-16 12 9 1.5809 0.3623
-16 12 10 3.3487 -0.0852
-16 12 11 -1.5719 -0.3028
-16 12 12 3.1198 0.1378
-16 12 13 -1.0967 0.0134
-16 12 14 -1.0217 0.2182
-16 13 1 0.4345 0.2008
-16 13 2 1.6469 -0.0948
-16 13 3 1.4467 0.0553
-16 13 4 1.9997 0.0491
-16 13 5 -0.5042 -0.1129
-16 13 6 -3.6541 -0.2888
-16 13 7 -1.9283 -0.0078
-16 13 8 0.6807 0.0792
-16 13 9 -1.5121 0.1657
-16 13 10 5.8594 0.6186
-16 13 11 1.7853 -0.3331
-16 13 12 0.9108 -0.1997
-16 13 13 1.7723 0.2552
-16 14 2 2.9805 0.2342
-16 14 3 3.7549 0.0141
-16 14 4 -0.3988 -0.0443
-16 14 5 -1.7632 -0.1660
-16 14 6 -2.9072 0.0188
-16 14 7 -2.4735 -0.2392
-16 14 8 0.4196 0.3244
-16 14 9 2.8857 0.1153
-16 14 10 -1.6044 0.0121
-16 14 11 6.2101 0.1739
-16 14 12 -1.7122 -0.3292
-16 15 3 2.1934 0.0942
-16 15 4 -1.6243 0.0752
-16 15 5 -3.3995 -0.0956
-16 15 6 -0.4108 -0.2492
-16 15 7 -1.3538 -0.0144
-16 15 8 0.5924 -0.0434
-16 15 9 0.0671 0.1514
-16 15 10 3.1847 -0.2687
-16 16 6 -0.5223 -0.1122
-16 16 7 1.2691 -0.3223
-15 0 2 -0.6302 -0.5527
-15 0 4 13.4363 -2.9583
-15 0 6 1.5322 -0.8617
-15 0 8 2.8266 0.3404
-15 0 10 -0.7048 -0.8008
-15 0 12 -1.5544 0.2001
-15 0 14 2.2808 1.6669
-15 0 16 0.0562 0.7204
-15 0 18 3.8261 -0.1661
-15 1 1 -4.7942 0.0718
-15 1 2 19.4533 -1.1083
-15 1 3 -0.3945 -1.2010
-15 1 4 3.8763 -0.0161
-15 1 5 7.6598 -0.3143
-15 1 6 1.3308 1.1233
-15 1 7 -6.4109 0.2648
-15 1 8 0.1971 1.2383
-15 1 9 -1.7853 -0.2968
-15 1 10 2.6303 0.9248
-15 1 11 -6.0044 -0.5717
-15 1 12 -11.9189 0.9032
-15 1 13 -3.1331 0.2724
-15 1 14 -0.9439 0.3434
-15 1 15 0.5086 0.6659
-15 1 16 -2.0267 0.2863
-15 1 17 4.9472 -0.1189
-15 1 18 6.6440 0.0287
-15 2 1 8.9695 -0.2419
-15 2 2 -7.8662 -0.5540
-15 2 3 13.3177 0.4316
-15 2 4 -2.9689 0.5966
-15 2 5 5.8500 0.2290
-15 2 6 0.0320 0.4953
-15 2 7 -3.4715 -0.2269
-15 2 8 -11.0163 -0.1836
-15 2 9 7.1768 0.1030
-15 2 10 -7.3469 -0.0132
-15 2 11 -5.4607 0.2227
-15 2 12 -8.2521 -0.4210
-15 2 13 -5.8274 0.2446
-15 2 14 -4.4933 -0.0887
-15 2 15 3.9010 0.3365
-15 2 16 4.5229 0.0096
-15 2 17 9.0643 -0.2208
-15 2 18 2.1330 -0.2806
-15 3 1 6.9747 -0.2719
-15 3 2 4.5957 1.1372
-15 3 3 -1.9074 0.3985
-15 3 4 14.1843 0.4912
-15 3 5 -4.6055 0.2064
-15 3 6 -1.4026 -0.9399
-15 3 7 5.4426 -0.1365
-15 3 8 2.2460 -0.9125
-15 3 9 -9.8611 0.2359
-15 3 10 -2.5340 -0.3539
-15 3 11 -2.9160 0.1902
-15 3 12 -1.3896 -0.4540
-15 3 13 0.8219 -0.2533
-15 3 14 1.9642 0.3936
-15 3 15 -1.7728 -0.0985
-15 3 16 12.7672 -0.1041
-15 3 17 -0.2460 0.2229
-15 3 18 1.9639 -0.0097
-15 4 1 10.0725 0.2784
-15 4 2 12.5501 0.2404
-15 4 3 7.5950 0.2800
-15 4 4 -5.0353 -0.2573
-15 4 5 7.1381 -0.2124
-15 4 6 0.9183 -0.3963
-15 4 7 1.3173 -0.4618
-15 4 8 2.8401 0.1202
-15 4 9 -4.4658 -0.4646
-15 4 10 -7.9408 0.2870
-15 4 11 -4.5857 -0.4715
-15 4 12 10.4172 0.2500
-15 4 13 2.1260 0.0630
-15 4 14 1.7793 -0.0518
-15 4 15 4.3878 0.0844
-15 4 16 -3.5417 -0.0338
-15 4 17 -0.1832 -0.0264
-15 4 18 -5.7632 0.7284
-15 5 1 0.7618 0.0127
-15 5 2 8.1083 -0.4344
-15 5 3 3.3864 -0.1611
-15 5 4 0.3928 -0.0940
-15 5 5 -3.5236 -0.0534
-15 5 6 6.8218 0.3071
-15 5 7 -1.1345 -0.0841
-15 5 8 -3.1917 0.3072
-15 5 9 -7.9328 -0.0348
-15 5 10 -0.3012 -0.0363
-15 5 11 -0.8123 0.1201
-15 5 12 -2.8938 0.0272
-15 5 13 3.8702 0.0854
-15 5 14 4.6957 0.0057
-15 5 15 -3.1758 -0.2534
-15 5 16 -6.8729 0.0965
-15 5 17 -3.8714 0.1898
-15 5 18 -2.2502 -0.0982
-15 6 1 9.1783 -0.4728
-15 6 2 -3.0614 -0.0150
-15 6 3 -0.8666 -0.0034
-15 6 4 0.8963 0.1733
-15 6 5 0.3234 0.0317
-15 6 6 1.7608 0.5019
-15 6 7 1.8306 0.2833
-15 6 8 -1.8175 -0.1522
-15 6 9 0.1719 0.5129
-15 6 10 -10.7546 -0.1734
-15 6 11 2.2701 0.1093
-15 6 12 -2.2103 -0.2305
-15 6 13 2.7895 -0.0707
-15 6 14 -6.3239 -0.0428
-15 6 15 2.0888 0.1346
-15 6 16 -3.2427 -0.2242
-15 6 17 -3.1905 0.0914
-15 7 1 -0.4794 0.2294
-15 7 2 5.3487 0.1405
-15 7 3 -0.1901 0.0218
-15 7 4 -1.2480 0.0013
-15 7 5 0.9931 0.1863
-15 7 6 0.7472 -0.0804
-15 7 7 10.2503 0.4592
-15 7 8 0.9088 -0.0326
-15 7 9 -2.5549 -0.1411
-15 7 10 -2.1854 0.1228
-15 7 11 -4.1007 -0.3477
-15 7 12 5.5380 0.0295
-15 7 13 -3.5078 -0.0448
-15 7 14 2.7439 0.0175
-15 7 15 -5.6517 -0.0561
-15 7 16 7.8327 0.1209
-15 7 17 -1.4812 -0.1571
-15 8 1 -3.9286 0.3262
-15 8 2 3.8661 -0.1213
-15 8 3 4.0409 -0.0355
-15 8 4 -4.2899 -0.0682
-15 8 5 0.2798 0.1989
-15 8 6 5.4845 -0.1765
-15 8 7 3.4365 -0.0919
-15 8 8 2.8184 0.1913
-15 8 9 -1.5627 -0.5245
-15 8 10 6.4541 -0.0388
-15 8 11 -0.2630 0.1401
-15 8 12 -2.0620 0.0124
-15 8 13 1.1725 -0.0346
-15 8 14 -0.3748 -0.0618
-15 8 15 4.1501 -0.0571
-15 8 16 -3.4054 -0.0898
-15 8 17 4.2340 -0.1018
-15 9 1 4.7530 -0.4021
-15 9 2 -8.5176 0.1218
-15 9 3 -3.1738 -0.0572
-15 9 4 4.5112 0.1671
-15 9 5 0.1257 -0.0708
-15 9 6 2.5291 0.0494
-15 9 7 -1.7448 -0.4457
-15 9 8 5.1369 -0.1003
-15 9 9 3.4726 0.0805
-15 9 10 -0.0588 -0.2252
-15 9 11 2.4949 0.3245
-15 9 12 -3.5213 0.0975
-15 9 13 -2.1518 -0.1709
-15 9 14 -1.8902 -0.1855
-15 9 15 0.4130 -0.0321
-15 9 16 1.4715 -0.1436
-15 10 1 -1.2101 -0.2579
-15 10 2 -0.0222 0.0044
-15 10 3 -4.2809 0.1993
-15 10 4 -0.1102 0.0656
-15 10 5 5.3132 -0.3012
-15 10 6 -1.1207 -0.0061
-15 10 7 3.4061 0.0621
-15 10 8 1.0230 -0.1104
-15 10 9 2.4578 0.0650
-15 10 10 -5.6864 -0.0327
-15 10 11 -3.4627 0.0502
-15 10 12 0.0870 0.1037
-15 10 13 -2.4932 0.0764
-15 10 14 -0.9993 -0.2960
-15 10 15 -3.3870 0.0916
-15 10 16 2.3751 0.3431
-15 11 1 -0.4010 0.0274
-15 11 2 1.1733 -0.0585
-15 11 3 1.7020 0.1233
-15 11 4 1.1772 -0.2785
-15 11 5 -1.0072 -0.0448
-15 11 6 3.1187 0.0136
-15 11 7 1.8774 0.2640
-15 11 8 -1.2773 -0.1550
-15 11 9 -3.9209 -0.0294
-15 11 10 -2.9119 -0.0170
-15 11 11 -3.1085 -0.2014
-15 11 12 1.8119 0.2528
-15 11 13 1.7929 0.0500
-15 11 14 -2.9236 0.3234
-15 11 15 2.9812 -0.3522
-15 12 1 2.7580 0.1500
-15 12 2 -2.2224 -0.0526
-15 12 3 3.5519 -0.2041
-15 12 4 1.2631 -0.1092
-15 12 5 1.7737 0.1375
-15 12 6 -1.0489 -0.0721
-15 12 7 -2.7528 0.0006
-15 12 8 -0.8188 -0.0305
-15 12 9 -1.1719 -0.1925
-15 12 10 2.0209 0.0770
-15 12 11 0.6895 -0.0666
-15 12 12 0.0606 0.1944
-15 12 13 0.7294 0.0708
-15 12 14 4.7739 -0.0459
-15 12 15 1.4056 0.4712
-15 13 1 -0.2878 0.1518
-15 13 2 3.2614 0.1627
-15 13 3 -3.2636 -0.2019
-15 13 4 4.7322 -0.1872
-15 13 5 0.2805 -0.1321
-15 13 6 -2.9494 0.2082
-15 13 7 -1.8391 -0.0001
-15 13 8 1.7708 0.1969
-15 13 9 2.7859 -0.2186
-15 13 10 1.1480 0.0937
-15 13 11 0.0927 0.2869
-15 13 12 -3.1918 -0.3583
-15 13 13 3.5120 0.4620
-15 13 14 3.6044 -0.1276
-15 14 1 0.5246 -0.0195
-15 14 2 0.9782 -0.0512
-15 14 3 2.3651 -0.2281
-15 14 4 -4.8221 -0.0540
-15 14 5 1.7414 -0.0835
-15 14 6 0.5615 0.2181
-15 14 7 0.3479 0.2793
-15 14 8 -1.4202 0.1661
-15 14 9 2.4572 0.1197
-15 14 10 -2.5864 -0.3878
-15 14 11 -2.0660 0.2537
-15 14 12 1.2241 0.1214
-15 14 13 -0.2963 -0.3201
-15 15 1 0.3062 -0.2929
-15 15 2 -3.6264 -0.3370
-15 15 3 -1.2632 -0.0996
-15 15 4 0.2416 0.1813
-15 15 5 -1.9304 0.1474
-15 15 6 1.3052 -0.0839
-15 15 7 -2.1021 -0.0047
-15 15 8 -0.6841 -0.1210
-15 15 9 -4.8559 0.1859
-15 15 10 0.6849 -0.0671
-15 15 11 -0.6069 -0.4358
-15 15 12 1.5596 0.3759
-15 16 2 -1.0691 -0.3131
-15 16 3 -4.3193 0.3311
-15 16 4 0.7474 -0.3090
-15 16 5 -0.3527 0.0120
-15 16 6 -2.0580 -0.3340
-15 16 7 -1.8974 -0.0871
-15 16 8 -3.9102 -0.2208
-15 16 9 0.7743 -0.0650
-15 16 10 -0.7867 0.3727
-15 16 11 0.7763 -0.2043
-15 17 4 -3.7634 -0.1059
-15 17 5 1.8292 -0.4828
-15 17 6 -0.8257 0.1787
-15 17 7 -1.8953 -0.3189
-15 17 8 -1.0436 0.5068
-15 17 9 -0.8094 0.0099
-14 0 2 7.2230 -1.1487
-14 0 4 -12.3461 1.1856
-14 0 6 -2.4383 3.5711
-14 0 8 4.5685 0.7056
-14 0 10 -2.8406 -0.3582
-14 0 12 0.0479 0.0118
-14 0 14 4.1325 -1.5754
-14 0 16 -2.6900 -1.3243
-14 0 18 -5.7017 0.4255
-14 1 1 0.5269 -0.3122
-14 1 2 -5.2783 -0.3807
-14 1 3 -1.3420 -0.4449
-14 1 4 -8.6951 0.7742
-14 1 5 -7.1390 0.5123
-14 1 6 7.3505 -0.2344
-14 1 7 2.0164 1.0809
-14 1 8 -2.0168 -1.0508
-14 1 9 -5.3155 0.2717
-14 1 10 -2.8986 -1.3081
-14 1 11 -2.5223 -0.1627
-14 1 12 -0.3115 -1.4320
-14 1 13 -0.1357 -0.2605
-14 1 14 1.2824 -0.4963
-14 1 15 1.2922 -0.2346
-14 1 16 2.5928 0.9397
-14 1 17 -4.0338 -0.6440
-14 1 18 -0.6029 0.1161
-14 1 19 -0.6642 0.2959
-14 2 1 -6.4115 0.1525
-14 2 2 -6.9481 -0.3088
-14 2 3 -9.5947 -0.5957
-14 2 4 3.7570 -0.4397
-14 2 5 -2.2084 0.3743
-14 2 6 0.9823 -0.8226
-14 2 7 5.7379 0.7746
-14 2 8 -3.2709 0.4216
-14 2 9 -2.1947 -0.4964
-14 2 10 -4.8097 0.2098
-14 2 11 2.4702 -0.8216
-14 2 12 -0.5006 -0.3524
-14 2 13 8.3678 -0.0084
-14 2 14 -2.8270 0.4620
-14 2 15 2.1798 0.2499
-14 2 16 -0.0586 0.1268
-14 2 17 2.0184 -0.0385
-14 2 18 -0.1797 -0.3407
-14 2 19 1.2422 0.3937
-14 3 1 -9.9991 -0.4563
-14 3 2 -6.4991 0.0612
-14 3 3 3.4295 0.0621
-14 3 4 -0.1597 -0.6694
-14 3 5 6.8036 -0.1186
-14 3 6 -1.1475 0.7803
-14 3 7 1.2236 -0.4065
-14 3 8 2.0618 0.9951
-14 3 9 5.3012 -0.1368
-14 3 10 1.7176 -0.2704
-14 3 11 5.0274 0.1507
-14 3 12 8.9826 0.2649
-14 3 13 -1.2073 -0.0962
-14 3 14 4.7157 0.6843
-14 3 15 -0.3872 0.0749
-14 3 16 -0.9338 -0.3812
-14 3 17 -0.2885 0.3182
-14 3 18 5.3293 0.1110
-14 4 1 -6.1321 0.0095
-14 4 2 0.9094 0.1645
-14 4 3 1.1621 0.1554
-14 4 4 6.8989 0.2150
-14 4 5 -0.1255 -0.1764
-14 4 6 -1.1168 0.4478
-14 4 7 -2.9182 0.2129
-14 4 8 -1.2000 -0.2443
-14 4 9 -1.3303 0.4286
-14 4 10 17.0179 -0.2170
-14 4 11 4.4361 0.1185
-14 4 12 0.5752 0.1738
-14 4 13 -1.6798 0.3731
-14 4 14 2.0365 -0.4646
-14 4 15 -3.8518 0.2057
-14 4 16 0.6937 0.0907
-14 4 17 2.0853 -0.0792
-14 4 18 4.6499 0.1358
-14 5 1 6.7204 0.0337
-14 5 2 -5.0043 0.0698
-14 5 3 -0.3931 0.0621
-14 5 4 -1.8044 0.3048
-14 5 5 3.4733 0.1530
-14 5 6 -5.1251 -0.1296
-14 5 7 -16.1144 0.1252
-14 5 8 0.6405 -0.2932
-14 5 9 3.8660 0.1177
-14 5 10 -1.8133 -0.1150
-14 5 11 7.5607 -0.0996
-14 5 12 1.0300 -0.0081
-14 5 13 -3.4188 0.0871
-14 5 14 -9.6260 -0.0560
-14 5 15 1.5822 -0.2370
-14 5 16 -2.5823 0.1867
-14 5 17 6.4542 0.0070
-14 5 18 1.4575 -0.0854
-14 6 1 -2.6309 0.1147
-14 6 2 0.8863 -0.1735
-14 6 3 -4.5273 0.0188
-14 6 4 2.2544 -0.0883
-14 6 5 -5.2586 0.0957
-14 6 6 -3.8214 -0.0708
-14 6 7 0.7775 0.0254
-14 6 8 -9.1110 -0.1849
-14 6 9 5.5806 -0.3495
-14 6 10 2.0563 0.2423
-14 6 11 -2.9981 -0.3278
-14 6 12 -1.5411 0.2549
-14 6 13 0.7941 -0.0991
-14 6 14 -3.7777 0.0797
-14 6 15 -6.7639 -0.0680
-14 6 16 3.6996 0.0653
-14 6 17 0.1075 0.0022
-14 6 18 4.6613 -0.0916
-14 7 1 -3.0006 0.0261
-14 7 2 -2.7323 -0.1408
-14 7 3 6.6420 -0.2976
-14 7 4 -0.2311 -0.1630
-14 7 5 5.1369 -0.0211
-14 7 6 0.7618 -0.0263
-14 7 7 3.2834 -0.0537
-14 7 8 2.7950 0.0943
-14 7 9 -1.3474 -0.2418
-14 7 10 2.9155 0.0743
-14 7 11 -1.0800 0.2513
-14 7 12 -4.1934 -0.1802
-14 7 13 -1.3706 0.1600
-14 7 14 2.1593 0.0636
-14 7 15 2.2189 -0.0909
-14 7 16 -1.0765 0.0252
-14 7 17 2.4118 0.0831
-14 7 18 2.2661 -0.0013
-14 8 1 -2.5150 -0.1929
-14 8 2 1.5345 -0.1261
-14 8 3 0.1657 -0.2666
-14 8 4 11.5170 -0.1074
-14 8 5 3.4018 0.0027
-14 8 6 5.8774 0.0654
-14 8 7 -1.6223 -0.0627
-14 8 8 5.9200 0.1882
-14 8 9 -4.2616 0.0383
-14 8 10 -1.7441 -0.0474
-14 8 11 0.1210 0.2360
-14 8 12 -1.1614 -0.2259
-14 8 13 -4.6936 -0.0503
-14 8 14 6.6201 -0.0687
-14 8 15 5.7429 0.0906
-14 8 16 5.0168 -0.4093
-14 8 17 -2.6542 0.1915
-14 9 1 -1.5594 -0.0437
-14 9 2 3.6732 -0.0550
-14 9 3 1.6914 0.1106
-14 9 4 -0.1028 -0.0185
-14 9 5 3.8457 0.0250
-14 9 6 -2.6053 0.1866
-14 9 7 2.5854 0.0031
-14 9 8 -4.8981 -0.1327
-14 9 9 3.5622 0.3179
-14 9 10 -6.4098 -0.2109
-14 9 11 -6.1811 -0.0297
-14 9 12 0.3247 0.0676
-14 9 13 5.4426 -0.3424
-14 9 14 1.2562 -0.1001
-14 9 15 7.5528 -0.0494
-14 9 16 -2.9288 -0.0192
-14 9 17 0.6091 -0.3860
-14 10 1 0.0395 0.0822
-14 10 2 -6.3365 0.2783
-14 10 3 5.3126 0.0441
-14 10 4 -7.8358 0.1134
-14 10 5 -6.2392 0.0358
-14 10 6 0.4443 -0.0377
-14 10 7 -1.2018 0.0221
-14 10 8 1.5483 -0.1387
-14 10 9 -3.4704 0.1144
-14 10 10 -3.1297 0.1467
-14 10 11 -2.3283 -0.2796
-14 10 12 -0.9460 0.1315
-14 10 13 4.6413 0.0963
-14 10 14 3.0546 -0.0900
-14 10 15 -3.6236 -0.1470
-14 10 16 -0.1249 0.2557
-14 10 17 -6.9524 -0.0597
-14 11 1 -7.7002 0.2450
-14 11 2 -0.0209 -0.1962
-14 11 3 -11.5598 -0.0415
-14 11 4 -1.4630 0.0704
-14 11 5 -3.8784 0.0634
-14 11 6 -1.5998 -0.1710
-14 11 7 2.9351 -0.0592
-14 11 8 -1.5888 0.1149
-14 11 9 -4.1241 -0.2351
-14 11 10 2.4042 0.3432
-14 11 11 0.8342 -0.0268
-14 11 12 0.6254 -0.0661
-14 11 13 -1.8904 0.1807
-14 11 14 0.8074 0.3033
-14 11 15 -5.8972 -0.0427
-14 11 16 -4.1900 -0.1956
-14 12 1 -2.1194 -0.0063
-14 12 2 -6.5838 -0.1589
-14 12 3 -1.1510 0.0192
-14 12 4 -4.0595 -0.1641
-14 12 5 -0.0558 -0.0463
-14 12 6 1.5354 0.0933
-14 12 7 -0.6144 0.0336
-14 12 8 -0.3203 -0.0823
-14 12 9 -0.4192 -0.0927
-14 12 10 -3.1023 -0.1051
-14 12 11 2.2391 0.2632
-14 12 12 0.2937 -0.0945
-14 12 13 -2.7248 0.0754
-14 12 14 -7.3029 -0.0694
-14 12 15 -0.4578 0.0672
-14 13 1 -3.7496 -0.1797
-14 13 2 2.6576 0.2468
-14 13 3 2.3458 -0.1354
-14 13 4 1.0754 -0.0165
-14 13 5 -3.3081 -0.0784
-14 13 6 0.3001 0.0401
-14 13 7 -1.0629 0.0755
-14 13 8 0.6540 0.0524
-14 13 9 -2.8925 0.0848
-14 13 10 -3.3175 -0.3328
-14 13 11 -4.5234 0.1277
-14 13 12 -0.1152 0.1536
-14 13 13 -4.0130 -0.1621
-14 13 14 -3.7087 -0.3052
-14 13 15 -1.8073 -0.0592
-14 14 1 0.4565 0.0163
-14 14 2 0.2653 -0.0483
-14 14 3 2.4564 -0.0744
-14 14 4 3.1277 0.0288
-14 14 5 -3.9086 -0.0185
-14 14 6 -7.2599 0.1379
-14 14 7 2.3201 0.0182
-14 14 8 -2.6681 0.1315
-14 14 9 -2.2429 0.1050
-14 14 10 -4.3083 0.1423
-14 14 11 -0.2374 -0.1769
-14 14 12 -5.3626 0.0883
-14 14 13 1.4010 0.0026
-14 14 14 -1.9850 -0.1062
-14 15 1 3.6285 0.1223
-14 15 2 -0.7105 -0.0861
-14 15 3 -0.6932 -0.0346
-14 15 4 -5.8572 -0.0565
-14 15 5 1.6427 0.3341
-14 15 6 -4.9850 -0.0166
-14 15 7 -4.0133 0.0613
-14 15 8 1.0651 -0.0092
-14 15 9 1.9738 -0.0853
-14 15 10 1.2622 0.1311
-14 15 11 -1.4841 0.1050
-14 15 12 3.6718 0.0740
-14 15 13 -4.2948 -0.2460
-14 16 1 -3.5460 0.1088
-14 16 2 -0.5921 0.1926
-14 16 3 -0.7240 0.3441
-14 16 4 -0.5070 0.1050
-14 16 5 -4.5686 0.0287
-14 16 6 2.2647 -0.1120
-14 16 7 -2.5633 -0.0854
-14 16 8 5.1865 -0.1372
-14 16 9 1.9092 -0.0473
-14 16 10 5.0016 -0.1177
-14 16 11 0.8499 0.1147
-14 16 12 -1.6582 0.0860
-14 17 1 -2.7751 0.3043
-14 17 2 0.1738 0.1623
-14 17 3 0.6325 0.3820
-14 17 4 4.2659 0.1346
-14 17 5 -1.6125 -0.4601
-14 17 6 -0.0137 0.1379
-14 17 7 3.4959 -0.1071
-14 17 8 -0.2811 -0.1848
-14 17 9 3.7838 -0.0886
-14 17 10 -3.0246 0.2007
-14 17 11 0.9461 0.0881
-14 18 3 1.4823 -0.6066
-14 18 4 2.2636 0.0123
-14 18 5 3.3584 0.0539
-14 18 6 -3.6308 -0.1038
-14 18 7 -0.0466 0.1081
-14 18 8 -0.8551 -0.0170
-14 18 9 -2.9425 -0.0635
-13 0 2 -9.7815 1.3457
-13 0 4 9.3870 1.9061
-13 0 6 -8.5310 -1.3085
-13 0 8 -6.8230 -3.2787
-13 0 10 16.9403 0.6532
-13 0 12 -0.9355 2.2316
-13 0 14 -6.0334 -0.2572
-13 0 16 -4.5053 0.4522
-13 0 18 -3.4660 1.1124
-13 1 1 -2.1417 0.9680
-13 1 2 5.2972 0.0216
-13 1 3 -1.7264 0.9057
-13 1 4 -0.4271 -0.0498
-13 1 5 1.9108 -0.2143
-13 1 6 -9.4818 -0.6345
-13 1 7 -6.7660 -1.1827
-13 1 8 4.7453 0.7198
-13 1 9 1.8726 -0.1583
-13 1 10 -3.2306 2.1649
-13 1 11 1.8694 0.2210
-13 1 12 -13.4616 0.3332
-13 1 13 -0.9501 0.2610
-13 1 14 -6.2494 -0.1175
-13 1 15 -4.3179 0.0298
-13 1 16 1.5111 0.4749
-13 1 17 -1.5356 0.0652
-13 1 18 -2.8345 -0.3751
-13 1 19 -1.4791 0.0628
-13 2 1 4.4448 -0.2192
-13 2 2 2.8266 -0.1147
-13 2 3 5.1076 -0.6161
-13 2 4 -9.7130 -0.3603
-13 2 5 -7.4886 -0.1438
-13 2 6 4.8559 -0.4086
-13 2 7 0.0564 0.6613
-13 2 8 3.0099 0.8712
-13 2 9 3.2171 0.0573
-13 2 10 -12.2368 -0.0588
-13 2 11 -5.8295 0.1400
-13 2 12 0.7190 -0.7530
-13 2 13 -9.3551 0.2204
-13 2 14 2.9427 0.3899
-13 2 15 1.6117 -0.3572
-13 2 16 -1.2360 -0.2075
-13 2 17 -2.5313 0.0491
-13 2 18 1.2246 -0.3414
-13 2 19 -2.4447 0.1831
-13 3 1 -2.6257 -0.4368
-13 3 2 0.1132 -0.2950
-13 3 3 -9.0864 -0.5529
-13 3 4 0.1639 -0.3737
-13 3 5 -2.6144 0.0788
-13 3 6 5.9349 0.6859
-13 3 7 10.5508 0.2425
-13 3 8 -1.6037 0.2158
-13 3 9 -2.4759 0.1276
-13 3 10 3.4298 -1.1593
-13 3 11 -6.7022 0.0155
-13 3 12 0.7473 -0.0606
-13 3 13 4.6933 -0.0408
-13 3 14 0.3190 -0.1572
-13 3 15 1.8523 0.0231
-13 3 16 2.4043 -0.6180
-13 3 17 0.2865 0.1473
-13 3 18 -3.5911 0.4900
-13 3 19 -0.5604 0.0619
-13 4 1 -0.7062 0.4121
-13 4 2 -5.7314 -0.3470
-13 4 3 -4.9424 0.0880
-13 4 4 -4.2725 -0.1381
-13 4 5 9.1271 -0.0703
-13 4 6 4.7292 0.3032
-13 4 7 -0.1982 -0.1227
-13 4 8 2.7607 -0.4112
-13 4 9 -3.9349 0.0694
-13 4 10 -1.0519 0.0469
-13 4 11 5.0526 -0.3566
-13 4 12 0.1368 0.3799
-13 4 13 1.1477 -0.4268
-13 4 14 0.9608 -0.0515
-13 4 15 1.8785 -0.1356
-13 4 16 1.2458 0.2807
-13 4 17 2.3844 0.0514
-13 4 18 -2.3095 0.3295
-13 4 19 -0.9372 -0.1303
-13 5 1 -0.5631 0.1562
-13 5 2 3.2629 0.4153
-13 5 3 -1.8219 -0.2665
-13 5 4 -1.2174 -0.0396
-13 5 5 -4.2085 -0.0536
-13 5 6 0.0375 -0.3605
-13 5 7 1.1552 0.0383
-13 5 8 -7.4548 -0.0798
-13 5 9 -0.7767 -0.0041
-13 5 10 0.4700 0.4990
-13 5 11 -2.6550 -0.0257
-13 5 12 0.2225 -0.0543
-13 5 13 -0.2407 0.0398
-13 5 14 0.1769 -0.1606
-13 5 15 -1.6087 0.2227
-13 5 16 1.3239 0.2874
-13 5 17 0.0657 -0.1912
-13 5 18 1.6220 -0.1767
-13 5 19 -2.4510 0.4144
-13 6 1 1.4583 0.1272
-13 6 2 -2.2567 -0.0730
-13 6 3 5.8244 0.0672
-13 6 4 -7.1676 0.1233
-13 6 5 -1.9381 0.0485
-13 6 6 -7.0876 -0.2270
-13 6 7 -4.5424 0.0357
-13 6 8 3.6909 0.2514
-13 6 9 -2.1381 -0.1615
-13 6 10 -4.6738 0.0631
-13 6 11 3.6770 0.2951
-13 6 12 -2.9737 -0.0869
-13 6 13 -2.5642 0.2798
-13 6 14 -3.4439 -0.0851
-13 6 15 0.1007 0.0928
-13 6 16 0.1591 -0.2225
-13 6 17 0.0263 0.0561
-13 6 18 -0.7894 -0.0585
-13 7 1 -2.2475 0.1114
-13 7 2 1.5384 -0.1068
-13 7 3 -2.4869 0.3027
-13 7 4 4.4015 0.1516
-13 7 5 -5.8627 0.0193
-13 7 6 1.7244 0.1632
-13 7 7 2.1409 -0.2926
-13 7 8 -3.1605 -0.1218
-13 7 9 -1.5556 0.0466
-13 7 10 4.2736 -0.1514
-13 7 11 -2.2643 0.2857
-13 7 12 3.2761 0.0637
-13 7 13 -4.6950 -0.1740
-13 7 14 -2.9889 0.2467
-13 7 15 -0.3857 -0.2377
-13 7 16 1.4401 0.1148
-13 7 17 1.6090 -0.0284
-13 7 18 -0.1595 -0.0071
-13 8 1 -0.6138 -0.0973
-13 8 2 6.2330 0.1620
-13 8 3 3.2887 -0.1274
-13 8 4 2.6005 0.0606
-13 8 5 -0.3752 0.0113
-13 8 6 5.0245 -0.1456
-13 8 7 -1.6783 -0.0589
-13 8 8 -0.4613 -0.1968
-13 8 9 -0.3920 0.0421
-13 8 10 -2.2113 0.0849
-13 8 11 4.1229 -0.1229
-13 8 12 1.0760 0.1445
-13 8 13 2.5431 -0.2534
-13 8 14 0.5208 -0.0325
-13 8 15 -2.5678 0.1296
-13 8 16 1.8000 0.0684
-13 8 17 4.1980 -0.0042
-13 8 18 2.9355 -0.1575
-13 9 1 9.6053 -0.1359
-13 9 2 7.7017 -0.0233
-13 9 3 1.8640 -0.1442
-13 9 4 -0.1177 -0.1285
-13 9 5 5.0420 -0.0029
-13 9 6 -6.0527 -0.0521
-13 9 7 1.8074 0.0104
-13 9 8 -1.1945 0.1447
-13 9 9 -0.2304 0.0402
-13 9 10 3.8400 0.0542
-13 9 11 2.5343 -0.1108
-13 9 12 1.1532 -0.1063
-13 9 13 5.0740 0.1709
-13 9 14 -0.4639 -0.4030
-13 9 15 3.0350 0.2044
-13 9 16 -2.4259 -0.1447
-13 9 17 1.4033 0.0348
-13 10 1 9.6295 0.0188
-13 10 2 -1.5470 -0.1668
-13 10 3 0.4138 0.1325
-13 10 4 -5.7198 -0.0676
-13 10 5 2.7524 -0.0428
-13 10 6 1.0605 0.1499
-13 10 7 -2.0609 0.0263
-13 10 8 -1.1254 0.0055
-13 10 9 7.2400 0.2880
-13 10 10 4.5015 0.1118
-13 10 11 1.2421 0.0249
-13 10 12 2.6579 -0.1494
-13 10 13 -0.9758 0.0106
-13 10 14 3.2677 0.0555
-13 10 15 -4.7586 -0.2915
-13 10 16 2.2609 0.1363
-13 10 17 -0.5784 -0.1069
-13 11 1 -3.8403 0.1404
-13 11 2 -3.1259 0.0895
-13 11 3 -4.2842 0.1053
-13 11 4 -0.3541 -0.0464
-13 11 5 -3.0488 0.0458
-13 11 6 6.1724 0.0182
-13 11 7 -0.5201 0.1034
-13 11 8 6.1266 0.0278
-13 11 9 0.1872 -0.0265
-13 11 10 1.8581 0.2156
-13 11 11 3.6326 0.1335
-13 11 12 0.5666 -0.0105
-13 11 13 -1.2812 -0.2382
-13 11 14 -2.0947 0.2218
-13 11 15 3.5576 -0.1517
-13 11 16 0.4718 0.2484
-13 11 17 -1.2085 0.1219
-13 12 1 -7.5854 0.0905
-13 12 2 0.0746 0.0677
-13 12 3 -3.9145 -0.1205
-13 12 4 3.2761 0.3066
-13 12 5 1.4219 0.0470
-13 12 6 -1.2348 -0.0010
-13 12 7 5.0760 -0.0784
-13 12 8 0.4616 0.0489
-13 12 9 -0.0365 -0.1656
-13 12 10 2.5067 -0.1437
-13 12 11 -1.4470 0.0250
-13 12 12 -0.1170 0.1738
-13 12 13 -0.9342 -0.0959
-13 12 14 4.3875 -0.1612
-13 12 15 4.4075 0.4276
-13 12 16 -1.1419 -0.1808
-13 13 1 1.7816 -0.1935
-13 13 2 -3.6841 0.0137
-13 13 3 2.7010 0.1066
-13 13 4 0.3322 0.1294
-13 13 5 0.4926 0.1873
-13 13 6 2.3974 -0.0168
-13 13 7 -1.2083 -0.0954
-13 13 8 -1.8472 -0.2522
-13 13 9 2.6805 -0.1101
-13 13 10 -1.7203 -0.0742
-13 13 11 0.9320 -0.0665
-13 13 12 -3.2582 -0.1004
-13 13 13 4.1466 0.2203
-13 13 14 0.5513 -0.1089
-13 13 15 2.2817 0.1528
-13 14 1 4.7003 -0.0278
-13 14 2 3.2583 -0.0837
-13 14 3 -4.4669 -0.0359
-13 14 4 -4.6103 -0.0078
-13 14 5 1.9367 0.0645
-13 14 6 1.4994 -0.0156
-13 14 7 0.3925 -0.0103
-13 14 8 -0.0148 -0.0833
-13 14 9 -1.3495 -0.0015
-13 14 10 1.1222 -0.0387
-13 14 11 -1.4659 0.1785
-13 14 12 1.4972 -0.2163
-13 14 13 -0.5076 -0.0505
-13 14 14 1.2255 0.3544
-13 14 15 -3.0636 -0.0601
-13 15 1 -2.4405 -0.0368
-13 15 2 -0.8236 -0.2101
-13 15 3 -0.5071 0.0175
-13 15 4 -6.3235 -0.1336
-13 15 5 -1.7267 -0.0875
-13 15 6 0.8888 0.1520
-13 15 7 8.1540 0.0451
-13 15 8 -0.1126 0.1065
-13 15 9 0.9226 0.0790
-13 15 10 0.8031 0.1359
-13 15 11 1.0966 -0.2453
-13 15 12 -0.4638 0.2060
-13 15 13 0.2817 -0.2004
-13 15 14 -0.6702 0.0193
-13 16 1 0.0078 -0.0174
-13 16 2 -2.8948 0.0170
-13 16 3 -1.5067 0.0528
-13 16 4 -1.7818 -0.0026
-13 16 5 -1.7231 0.0630
-13 16 6 7.1057 -0.0051
-13 16 7 0.3651 0.0562
-13 16 8 8.8870 0.0229
-13 16 9 -0.4656 0.0212
-13 16 10 1.3531 0.2027
-13 16 11 0.1346 -0.1000
-13 16 12 2.1878 -0.1975
-13 16 13 -4.0211 0.0158
-13 17 1 -0.5400 -0.0113
-13 17 2 2.4312 0.3386
-13 17 3 -3.7482 -0.0676
-13 17 4 2.8094 0.1659
-13 17 5 0.0907 -0.0315
-13 17 6 2.1343 -0.1185
-13 17 7 5.1916 -0.0583
-13 17 8 -0.3646 0.1275
-13 17 9 2.6641 0.2025
-13 17 10 -2.5999 -0.2751
-13 17 11 1.4271 0.3490
-13 17 12 -3.2296 -0.1753
-13 18 1 3.1119 -0.0155
-13 18 2 0.0143 -0.1362
-13 18 3 1.9445 0.1148
-13 18 4 -2.4867 -0.0487
-13 18 5 1.5466 -0.1614
-13 18 6 -1.8176 0.1168
-13 18 7 1.3843 -0.0398
-13 18 8 -2.0765 0.1253
-13 18 9 -2.1006 -0.0792
-13 18 10 0.2889 -0.0040
-13 18 11 -1.7110 -0.1583
-13 19 2 -0.2255 -0.1719
-13 19 3 -0.3249 -0.1482
-13 19 4 -0.9483 0.0884
-13 19 5 -1.9619 0.2524
-13 19 6 -0.8049 -0.3923
-13 19 7 -2.2130 0.3218
-13 19 8 -1.2308 -0.4203
-13 19 9 -2.6311 -0.3651
-12 0 2 0.7693 1.6498
-12 0 4 -4.2475 -1.3935
-12 0 6 9.6851 -1.5332
-12 0 8 8.6810 -0.1644
-12 0 10 -3.4471 0.9555
-12 0 12 -4.1136 -0.1524
-12 0 14 -4.6506 -1.1419
-12 0 16 4.9316 -0.1504
-12 0 18 2.8081 -0.6752
-12 1 1 6.1691 0.0231
-12 1 2 -0.0971 -0.7776
-12 1 3 3.6256 0.6521
-12 1 4 -2.2348 -0.6999
-12 1 5 -0.0875 -0.7065
-12 1 6 -2.0161 -0.7068
-12 1 7 13.1109 -0.7371
-12 1 8 -3.8524 -1.0135
-12 1 9 1.2230 0.5133
-12 1 10 -19.0273 0.3318
-12 1 11 -0.3314 -0.0234
-12 1 12 -0.3376 -0.4487
-12 1 13 -2.5865 -0.1448
-12 1 14 2.2269 -0.8453
-12 1 15 1.6437 0.2860
-12 1 16 0.3412 -0.1203
-12 1 17 1.2363 -0.1072
-12 1 18 -3.3902 -0.1804
-12 1 19 4.1384 -0.0074
-12 2 1 -2.8147 0.6267
-12 2 2 6.9949 -0.1591
-12 2 3 -5.1229 0.5700
-12 2 4 5.7292 0.7312
-12 2 5 6.1642 -0.6830
-12 2 6 2.1226 -0.1540
-12 2 7 -8.0936 -0.7255
-12 2 8 3.3510 0.0601
-12 2 9 -12.7869 -0.0836
-12 2 10 5.8087 -0.0872
-12 2 11 -12.7255 0.4152
-12 2 12 4.2761 -0.1605
-12 2 13 1.8254 0.2308
-12 2 14 3.0086 0.7264
-12 2 15 3.3261 -0.5267
-12 2 16 -2.5486 0.1634
-12 2 17 -2.7063 -0.1956
-12 2 18 -0.0193 0.0783
-12 2 19 -0.8728 -0.0719
-12 3 1 -2.1231 0.0258
-12 3 2 -6.9540 1.2519
-12 3 3 6.5964 -0.0463
-12 3 4 1.4683 0.4678
-12 3 5 6.6476 0.2828
-12 3 6 0.5202 -0.4077
-12 3 7 -12.3785 0.3224
-12 3 8 -7.8480 -0.0619
-12 3 9 5.0422 -0.3129
-12 3 10 -2.9751 0.2701
-12 3 11 6.8906 -0.0202
-12 3 12 -6.3828 0.8394
-12 3 13 3.8635 0.0818
-12 3 14 3.9588 0.0784
-12 3 15 -0.7663 -0.0177
-12 3 16 -3.5089 -0.3852
-12 3 17 -3.4767 0.1190
-12 3 18 3.4370 -0.0288
-12 3 19 -4.4866 0.0448
-12 4 1 -4.7327 0.0058
-12 4 2 -0.1463 0.3551
-12 4 3 1.4011 0.1713
-12 4 4 15.7402 -0.3916
-12 4 5 -13.4490 0.3597
-12 4 6 -10.6576 0.2126
-12 4 7 -2.5237 -0.0548
-12 4 8 -5.4721 -0.0695
-12 4 9 3.4948 0.1133
-12 4 10 -0.0076 -0.0410
-12 4 11 -3.9739 0.4767
-12 4 12 -0.0217 0.0338
-12 4 13 3.3990 0.0644
-12 4 14 0.8398 -0.4987
-12 4 15 -4.3572 0.1283
-12 4 16 0.8702 -0.0652
-12 4 17 0.1414 0.1761
-12 4 18 -4.8243 0.0540
-12 4 19 2.5326 -0.3014
-12 5 1 7.6585 0.2769
-12 5 2 0.7261 -0.9157
-12 5 3 6.8230 0.2172
-12 5 4 -6.4467 -0.2240
-12 5 5 0.0694 -0.2629
-12 5 6 -24.5168 0.2198
-12 5 7 -1.5308 0.0274
-12 5 8 3.7710 -0.0171
-12 5 9 -6.0645 0.1461
-12 5 10 -1.3080 0.2053
-12 5 11 -1.7078 -0.0563
-12 5 12 2.8246 -0.3461
-12 5 13 -2.9125 -0.0781
-12 5 14 0.5574 -0.0808
-12 5 15 5.3841 -0.0469
-12 5 16 -2.6145 0.3620
-12 5 17 -2.2680 -0.0232
-12 5 18 -4.0542 0.0126
-12 5 19 2.5920 -0.1584
-12 6 1 3.0521 -0.2689
-12 6 2 2.5092 0.0080
-12 6 3 -4.7416 -0.3551
-12 6 4 -10.0178 0.1786
-12 6 5 -9.3944 -0.0735
-12 6 6 4.9897 -0.2414
-12 6 7 -13.2511 0.0499
-12 6 8 -2.3890 0.2398
-12 6 9 1.3560 0.0291
-12 6 10 1.5058 0.0076
-12 6 11 3.1401 -0.1587
-12 6 12 0.4165 -0.1440
-12 6 13 -0.4168 -0.2643
-12 6 14 0.8599 0.4521
-12 6 15 0.4697 -0.1897
-12 6 16 -2.5645 0.1382
-12 6 17 -7.0099 -0.0087
-12 6 18 2.3765 0.0207
-12 6 19 -1.3387 0.2672
-12 7 1 -6.1486 -0.0708
-12 7 2 -5.3270 0.4177
-12 7 3 -3.8723 0.0381
-12 7 4 -4.0135 0.2771
-12 7 5 -3.7537 -0.1835
-12 7 6 2.8983 0.0098
-12 7 7 0.5971 -0.1197
-12 7 8 -1.3574 -0.0459
-12 7 9 5.5204 0.1310
-12 7 10 2.4410 -0.0131
-12 7 11 2.0880 -0.1300
-12 7 12 -0.5720 0.1693
-12 7 13 2.5255 0.0619
-12 7 14 -2.8521 -0.1732
-12 7 15 -6.6907 0.3209
-12 7 16 -2.9363 -0.2432
-12 7 17 -0.8094 0.2346
-12 7 18 0.1016 0.0264
-12 8 1 4.5730 0.2019
-12 8 2 -1.0118 0.2297
-12 8 3 -5.8231 0.3963
-12 8 4 7.4040 -0.1685
-12 8 5 6.0845 0.1498
-12 8 6 -2.0415 -0.1307
-12 8 7 9.2934 -0.0088
-12 8 8 2.4640 -0.1210
-12 8 9 4.1810 -0.0040
-12 8 10 6.8990 0.0573
-12 8 11 -5.5194 0.1086
-12 8 12 -0.8352 -0.1083
-12 8 13 -1.6470 0.1983
-12 8 14 -0.8822 0.0471
-12 8 15 -2.4618 0.0879
-12 8 16 -1.5326 0.0312
-12 8 17 3.7065 -0.0829
-12 8 18 1.3784 -0.2261
-12 9 1 0.6456 0.1110
-12 9 2 2.7859 -0.1510
-12 9 3 3.1464 0.1087
-12 9 4 2.8068 -0.0113
-12 9 5 9.3292 0.1221
-12 9 6 12.4252 -0.1182
-12 9 7 -2.8994 -0.0146
-12 9 8 10.7653 0.0638
-12 9 9 3.8632 -0.0822
-12 9 10 -4.5246 -0.0861
-12 9 11 4.8905 -0.0464
-12 9 12 -2.2440 -0.0436
-12 9 13 -1.3190 0.0564
-12 9 14 -0.3574 0.1965
-12 9 15 1.7430 -0.0117
-12 9 16 3.9808 -0.0760
-12 9 17 2.7034 -0.3621
-12 9 18 1.0639 0.1765
-12 10 1 -1.2886 -0.0809
-12 10 2 -2.9158 -0.1037
-12 10 3 5.3935 -0.1747
-12 10 4 6.3785 0.2179
-12 10 5 8.6331 -0.1495
-12 10 6 0.4042 0.1051
-12 10 7 17.6745 -0.0496
-12 10 8 0.6059 0.0338
-12 10 9 -2.2995 -0.0860
-12 10 10 -0.3115 -0.0631
-12 10 11 0.7939 -0.0943
-12 10 12 5.2630 0.0178
-12 10 13 1.3532 -0.0714
-12 10 14 -4.0082 0.0253
-12 10 15 3.8570 -0.1180
-12 10 16 -1.4669 0.0336
-12 10 17 0.2922 -0.0947
-12 11 1 -1.4183 0.0324
-12 11 2 -2.2315 0.0726
-12 11 3 7.8643 -0.1023
-12 11 4 6.3254 0.0120
-12 11 5 0.2249 -0.0190
-12 11 6 7.7216 -0.0095
-12 11 7 1.0421 0.0371
-12 11 8 3.4472 0.1186
-12 11 9 -1.5886 0.1013
-12 11 10 -2.0996 -0.0670
-12 11 11 0.0707 0.0213
-12 11 12 2.6359 -0.0018
-12 11 13 0.5203 -0.1091
-12 11 14 4.4502 -0.0805
-12 11 15 -12.0992 0.0606
-12 11 16 3.4363 -0.0597
-12 11 17 2.2268 0.1671
-12 12 1 -2.7708 -0.0915
-12 12 2 8.4234 0.1559
-12 12 3 -0.1360 0.1785
-12 12 4 1.8768 -0.1583
-12 12 5 1.0255 0.1282
-12 12 6 2.2290 -0.0090
-12 12 7 -4.8474 0.1457
-12 12 8 -1.3142 0.0912
-12 12 9 -1.7284 0.1802
-12 12 10 2.0106 0.0171
-12 12 11 -0.5616 -0.0529
-12 12 12 0.9317 -0.1014
-12 12 13 -0.1927 -0.0204
-12 12 14 -7.3558 0.0199
-12 12 15 6.9124 0.0108
-12 12 16 -2.5420 -0.1089
-12 13 1 7.5016 0.0346
-12 13 2 -0.0104 -0.0403
-12 13 3 -2.5522 0.1534
-12 13 4 -1.6369 0.1495
-12 13 5 1.3500 0.0297
-12 13 6 -1.7387 0.0617
-12 13 7 -0.9242 -0.0503
-12 13 8 -5.8539 -0.0594
-12 13 9 2.9220 0.0287
-12 13 10 1.0244 0.0881
-12 13 11 1.2089 -0.1943
-12 13 12 -3.6949 -0.0290
-12 13 13 -0.1207 0.0920
-12 13 14 2.5990 -0.0989
-12 13 15 0.5561 0.0585
-12 13 16 6.0938 -0.2661
-12 14 1 -2.0803 0.0327
-12 14 2 -2.0773 0.0334
-12 14 3 -1.6452 -0.0441
-12 14 4 0.9239 0.0552
-12 14 5 1.7497 -0.0613
-12 14 6 -1.3290 0.0215
-12 14 7 -0.0725 -0.1811
-12 14 8 1.1135 -0.1455
-12 14 9 1.0667 -0.0882
-12 14 10 -0.3113 0.0206
-12 14 11 -1.8251 0.0708
-12 14 12 -0.4130 -0.0365
-12 14 13 2.4125 0.0993
-12 14 14 4.9325 0.2367
-12 14 15 3.0927 -0.1618
-12 15 1 -2.3608 0.0181
-12 15 2 -2.2180 -0.1119
-12 15 3 2.0816 -0.1270
-12 15 4 0.6856 -0.0517
-12 15 5 6.4758 0.0616
-12 15 6 0.6196 -0.1625
-12 15 7 -1.8260 -0.0091
-12 15 8 4.8809 -0.0315
-12 15 9 -0.9860 -0.0284
-12 15 10 -0.9090 0.0141
-12 15 11 1.0948 0.0472
-12 15 12 2.9287 0.0560
-12 15 13 1.3039 0.1286
-12 15 14 4.0721 0.2989
-12 15 15 2.6021 0.3507
-12 16 1 -0.6450 -0.1261
-12 16 2 -0.2653 -0.0739
-12 16 3 -0.1468 0.0116
-12 16 4 7.4719 0.0861
-12 16 5 -0.3948 0.0227
-12 16 6 3.5548 -0.0048
-12 16 7 5.1245 -0.0055
-12 16 8 -0.9278 0.1387
-12 16 9 2.9056 -0.0169
-12 16 10 -0.0017 -0.0643
-12 16 11 0.4897 -0.0263
-12 16 12 3.1120 -0.0463
-12 16 13 2.2766 0.0291
-12 16 14 -1.0044 0.1514
-12 17 1 0.8517 -0.0893
-12 17 2 -0.6689 0.1870
-12 17 3 0.5698 0.0502
-12 17 4 -0.1953 -0.0557
-12 17 5 4.0513 -0.0702
-12 17 6 5.2509 0.0904
-12 17 7 1.5087 0.0859
-12 17 8 4.1122 -0.0286
-12 17 9 -1.0205 0.1348
-12 17 10 1.9152 -0.0531
-12 17 11 -1.8769 -0.1577
-12 17 12 -1.5860 -0.0957
-12 17 13 0.3872 -0.1362
-12 18 1 -3.2685 0.1476
-12 18 2 -0.3384 -0.0356
-12 18 3 -0.0633 0.0051
-12 18 4 -2.1009 -0.2235
-12 18 5 2.5315 -0.0440
-12 18 6 3.4743 0.0443
-12 18 7 3.0562 0.1054
-12 18 8 -3.1404 0.1042
-12 18 9 2.2845 0.1799
-12 18 10 -1.0385 0.0706
-12 18 11 -1.1668 -0.0379
-12 18 12 -4.6221 -0.2039
-12 19 1 -0.5343 0.0762
-12 19 2 -1.7651 -0.1646
-12 19 3 -1.2077 -0.0345
-12 19 4 0.2914 0.0505
-12 19 5 -1.0190 0.1177
-12 19 6 0.2233 0.1329
-12 19 7 -0.9740 -0.0832
-12 19 8 2.0713 0.2390
-12 19 9 -0.1567 0.0750
-12 19 10 -0.5122 0.3577
-12 20 2 0.2179 0.3619
-12 20 3 -3.1766 -0.0417
-12 20 4 0.4312 0.4979
-12 20 5 0.7598 0.0053
-12 20 6 -2.9623 -0.0336
-12 20 7 0.4652 0.2519
-12 20 8 2.2012 -0.2421
-11 0 2 -2.1740 -2.9537
-11 0 4 4.9715 -1.6866
-11 0 6 3.0861 3.4468
-11 0 8 3.6661 3.0829
-11 0 10 -0.7110 -1.2953
-11 0 12 -0.9334 -1.2116
-11 0 14 -4.7956 0.9624
-11 0 16 0.7314 1.1896
-11 0 18 2.8324 0.1550
-11 1 1 2.6868 -0.3820
-11 1 2 1.4681 0.9301
-11 1 3 -2.5378 -0.6247
-11 1 4 0.2392 2.5393
-11 1 5 5.7150 0.6015
-11 1 6 -0.5761 1.8855
-11 1 7 2.8523 0.8810
-11 1 8 -5.4508 -1.2114
-11 1 9 8.9828 0.7142
-11 1 10 0.6039 -0.2451
-11 1 11 3.0666 -0.8430
-11 1 12 4.1465 0.7363
-11 1 13 -3.0283 -0.4547
-11 1 14 -3.6675 0.5948
-11 1 15 -0.3629 0.4076
-11 1 16 -1.9271 0.0689
-11 1 17 5.8678 0.4484
-11 1 18 -2.6055 -0.2932
-11 1 19 1.5545 0.0818
-11 2 1 7.1560 -0.3675
-11 2 2 -0.2453 0.8330
-11 2 3 -4.3404 1.0183
-11 2 4 -5.5899 1.0657
-11 2 5 5.2771 0.0253
-11 2 6 3.7518 -0.9244
-11 2 7 4.5230 -0.0483
-11 2 8 8.0329 -0.3048
-11 2 9 -6.6568 0.0733
-11 2 10 14.8460 0.4659
-11 2 11 4.1833 -0.3097
-11 2 12 -0.4231 -0.2674
-11 2 13 -0.4895 0.1445
-11 2 14 0.9787 -0.2112
-11 2 15 -2.7549 0.4028
-11 2 16 3.0486 -0.2061
-11 2 17 0.1822 -0.0341
-11 2 18 5.6790 0.2526
-11 2 19 -2.6328 -0.0607
-11 3 1 -2.4477 0.8257
-11 3 2 0.3509 -0.2549
-11 3 3 -5.0945 0.3561
-11 3 4 -2.9741 -0.6159
-11 3 5 -6.0051 -0.1829
-11 3 6 16.1072 -1.0702
-11 3 7 4.0436 -0.2028
-11 3 8 9.4614 0.5551
-11 3 9 4.8224 -0.2074
-11 3 10 -2.2476 -0.0732
-11 3 11 0.0652 0.2752
-11 3 12 0.2837 -0.4073
-11 3 13 1.8385 0.2478
-11 3 14 -0.0816 -0.0320
-11 3 15 -2.1865 -0.1950
-11 3 16 4.2696 0.0773
-11 3 17 -0.3949 -0.1536
-11 3 18 -1.1928 -0.0641
-11 3 19 -0.1783 0.1918
-11 4 1 -1.1065 -0.0483
-11 4 2 0.5967 -0.0737
-11 4 3 1.6491 -0.6613
-11 4 4 -6.3270 -0.5609
-11 4 5 2.0636 0.1278
-11 4 6 4.0859 0.3582
-11 4 7 23.0853 -0.2496
-11 4 8 -5.4766 0.0511
-11 4 9 5.8521 -0.2423
-11 4 10 -8.9808 -0.0601
-11 4 11 -0.4686 0.0954
-11 4 12 -2.3935 0.4465
-11 4 13 -1.8030 -0.0558
-11 4 14 -0.8397 0.0332
-11 4 15 7.2367 -0.0403
-11 4 16 -1.0356 0.1490
-11 4 17 2.4697 -0.1697
-11 4 18 -4.4502 0.0085
-11 4 19 -1.9727 0.2370
-11 5 1 3.2884 -0.4770
-11 5 2 3.4584 -0.0894
-11 5 3 -0.4567 -0.0405
-11 5 4 -2.2067 0.5450
-11 5 5 0.4372 -0.0214
-11 5 6 12.2374 0.3719
-11 5 7 1.6517 -0.1489
-11 5 8 8.0346 -0.4044
-11 5 9 -14.0220 0.2122
-11 5 10 1.6733 0.0102
-11 5 11 -0.7946 0.0880
-11 5 12 -0.9097 0.1105
-11 5 13 -0.0342 -0.0023
-11 5 14 2.6910 0.2050
-11 5 15 5.7383 0.0912
-11 5 16 3.7711 0.0012
-11 5 17 1.8697 0.0848
-11 5 18 -0.7963 0.0182
-11 5 19 -2.6479 0.0345
-11 6 1 -0.9491 -0.2785
-11 6 2 3.5191 0.1297
-11 6 3 -4.9518 0.3875
-11 6 4 -1.4249 0.1656
-11 6 5 1.4995 0.0478
-11 6 6 -3.9281 -0.2154
-11 6 7 0.4557 -0.0512
-11 6 8 -3.2293 0.0786
-11 6 9 1.7996 0.2420
-11 6 10 -1.8467 -0.1735
-11 6 11 -2.6430 -0.0808
-11 6 12 7.0724 -0.2517
-11 6 13 1.5890 0.0664
-11 6 14 6.0183 -0.0004
-11 6 15 -0.8083 0.0826
-11 6 16 4.9486 -0.0857
-11 6 17 -1.9421 0.1445
-11 6 18 1.4853 -0.1395
-11 6 19 -4.9528 0.1686
-11 7 1 0.7658 0.1858
-11 7 2 -4.9969 -0.0656
-11 7 3 -0.4816 0.0639
-11 7 4 -8.6409 -0.3709
-11 7 5 -1.7005 0.0280
-11 7 6 -8.5901 -0.1274
-11 7 7 -11.0612 0.3348
-11 7 8 -1.3870 0.1158
-11 7 9 7.6453 -0.1512
-11 7 10 -0.9886 0.0548
-11 7 11 -0.2368 -0.4595
-11 7 12 -4.5973 0.0610
-11 7 13 7.0443 -0.1146
-11 7 14 -1.5357 -0.1657
-11 7 15 -1.7815 -0.0160
-11 7 16 -3.7327 0.0161
-11 7 17 1.6169 0.0111
-11 7 18 -5.5738 0.2330
-11 7 19 -5.5109 -0.3105
-11 8 1 -1.9668 0.0455
-11 8 2 -4.6916 -0.0762
-11 8 3 -3.9086 -0.1799
-11 8 4 0.1441 0.1163
-11 8 5 -14.4410 -0.1847
-11 8 6 -6.3171 0.2824
-11 8 7 -4.8409 0.0478
-11 8 8 -0.0176 0.1663
-11 8 9 -7.6633 -0.0627
-11 8 10 3.0889 -0.0170
-11 8 11 1.3358 0.0260
-11 8 12 -1.2529 -0.2011
-11 8 13 -8.7925 0.0745
-11 8 14 -3.1340 -0.0072
-11 8 15 -0.2363 -0.0842
-11 8 16 0.0581 0.2400
-11 8 17 -3.4809 -0.0505
-11 8 18 -4.9673 0.0525
-11 9 1 0.0783 -0.1273
-11 9 2 -4.0546 0.0960
-11 9 3 -5.1425 0.1208
-11 9 4 2.2657 0.1609
-11 9 5 -7.3612 0.0553
-11 9 6 -6.1270 0.0736
-11 9 7 5.6612 0.0249
-11 9 8 -8.4200 0.0133
-11 9 9 -5.2174 0.1575
-11 9 10 -0.1502 -0.0200
-11 9 11 5.0049 0.0378
-11 9 12 -1.5611 -0.0475
-11 9 13 -5.9671 0.0325
-11 9 14 -0.8423 0.2369
-11 9 15 4.5819 0.0619
-11 9 16 -0.8155 -0.2162
-11 9 17 -4.5279 0.1759
-11 9 18 -0.4381 -0.1350
-11 10 1 -11.5052 0.0532
-11 10 2 0.8722 0.1958
-11 10 3 5.8385 0.0851
-11 10 4 -6.6313 -0.0500
-11 10 5 8.8045 0.2056
-11 10 6 1.3023 -0.2445
-11 10 7 -10.3426 0.1455
-11 10 8 0.5607 -0.0352
-11 10 9 4.3868 -0.1723
-11 10 10 -0.1416 -0.1311
-11 10 11 -0.2653 0.0553
-11 10 12 -0.0120 0.1328
-11 10 13 4.7637 0.1407
-11 10 14 1.7999 -0.0251
-11 10 15 0.6957 -0.0890
-11 10 16 -1.1405 -0.0228
-11 10 17 -1.5028 -0.0860
-11 10 18 -1.5616 0.3080
-11 11 1 0.9025 0.0185
-11 11 2 0.2402 -0.0060
-11 11 3 2.9163 0.0344
-11 11 4 4.7559 -0.0739
-11 11 5 2.0309 -0.1482
-11 11 6 0.0141 0.1038
-11 11 7 -3.2455 -0.2677
-11 11 8 -5.3958 -0.0608
-11 11 9 3.7737 -0.1362
-11 11 10 5.1150 -0.0939
-11 11 11 -2.9451 0.0627
-11 11 12 1.9971 0.1908
-11 11 13 0.6181 -0.0008
-11 11 14 0.8911 -0.0665
-11 11 15 -2.1451 -0.0116
-11 11 16 -0.3222 0.0140
-11 11 17 -1.5758 0.0983
-11 12 1 5.9519 -0.0758
-11 12 2 0.1908 -0.2234
-11 12 3 -2.4937 -0.0882
-11 12 4 2.5047 0.0465
-11 12 5 -3.9886 -0.1385
-11 12 6 -1.3484 -0.0265
-11 12 7 -2.3702 -0.0913
-11 12 8 -2.0909 -0.0532
-11 12 9 -2.3669 0.1274
-11 12 10 0.7384 0.0742
-11 12 11 2.3126 -0.0746
-11 12 12 -1.3180 0.0466
-11 12 13 0.2693 -0.0511
-11 12 14 -0.1844 0.0459
-11 12 15 -5.6770 -0.0572
-11 12 16 0.2166 -0.0207
-11 12 17 2.6449 0.0101
-11 13 1 -1.5559 -0.1142
-11 13 2 -2.6099 -0.0374
-11 13 3 -5.0827 -0.0308
-11 13 4 -3.3040 -0.0838
-11 13 5 -0.4639 -0.0118
-11 13 6 -8.4166 -0.0775
-11 13 7 -0.7355 0.2831
-11 13 8 5.4793 0.0400
-11 13 9 -5.9445 -0.0074
-11 13 10 -1.6366 0.0224
-11 13 11 3.5148 -0.0605
-11 13 12 4.2213 -0.1676
-11 13 13 -1.3164 0.0972
-11 13 14 -3.0099 -0.1537
-11 13 15 4.4080 -0.1035
-11 13 16 -5.0066 -0.1616
-11 14 1 -4.0107 0.1025
-11 14 2 -7.4884 0.0851
-11 14 3 1.9353 0.0744
-11 14 4 -0.8849 -0.0234
-11 14 5 -6.0748 -0.0163
-11 14 6 -0.6214 0.0183
-11 14 7 -2.6515 0.0720
-11 14 8 -3.1512 0.1035
-11 14 9 5.1560 -0.0561
-11 14 10 -2.7998 -0.1210
-11 14 11 4.9176 -0.0014
-11 14 12 2.4450 0.0377
-11 14 13 2.4875 -0.0207
-11 14 14 -0.4402 -0.0933
-11 14 15 -2.2248 -0.0725
-11 14 16 2.4161 -0.0427
-11 15 1 -3.7332 0.1526
-11 15 2 0.3150 0.0730
-11 15 3 1.2306 0.0112
-11 15 4 2.7220 0.0796
-11 15 5 -5.6609 -0.0506
-11 15 6 -4.7375 0.0601
-11 15 7 0.2532 -0.0712
-11 15 8 -4.0262 0.0242
-11 15 9 -1.5783 -0.0438
-11 15 10 6.9364 0.0495
-11 15 11 -0.9746 0.1276
-11 15 12 4.9895 0.1435
-11 15 13 0.7847 -0.0009
-11 15 14 -1.5509 0.1999
-11 15 15 -1.3419 -0.0695
-11 16 1 2.1947 -0.1153
-11 16 2 6.2609 0.0880
-11 16 3 -0.5782 -0.1580
-11 16 4 -5.4924 -0.0252
-11 16 5 3.1096 0.1549
-11 16 6 -1.8961 -0.0617
-11 16 7 -3.2540 0.0071
-11 16 8 -0.1913 0.0879
-11 16 9 -0.8211 -0.0589
-11 16 10 1.6006 -0.0928
-11 16 11 5.8272 0.1249
-11 16 12 -2.8031 0.2403
-11 16 13 -0.2090 0.1387
-11 16 14 1.6621 -0.0913
-11 17 1 4.8685 -0.1451
-11 17 2 -0.4273 -0.1918
-11 17 3 3.0316 0.0505
-11 17 4 -0.4330 -0.0710
-11 17 5 2.4541 0.0295
-11 17 6 4.8631 0.0096
-11 17 7 -1.0315 -0.0181
-11 17 8 -1.7853 -0.0637
-11 17 9 0.6120 0.0434
-11 17 10 0.8896 -0.2103
-11 17 11 -0.4922 -0.0485
-11 17 12 1.7110 0.0692
-11 17 13 -1.4723 0.0971
-11 18 1 1.9487 0.1816
-11 18 2 -0.8728 -0.2404
-11 18 3 -0.1031 0.0352
-11 18 4 9.4574 -0.0179
-11 18 5 2.4961 -0.1500
-11 18 6 0.4788 0.0757
-11 18 7 -2.6689 -0.0120
-11 18 8 -1.0067 -0.1263
-11 18 9 -2.9748 -0.0167
-11 18 10 -2.0524 0.1446
-11 18 11 0.5067 -0.1916
-11 18 12 1.5205 -0.0600
-11 19 1 -0.6169 0.0652
-11 19 2 1.9527 0.1479
-11 19 3 -0.0358 -0.1767
-11 19 4 2.6464 -0.0470
-11 19 5 1.5062 -0.1136
-11 19 6 -6.5890 0.1124
-11 19 7 -3.1154 0.1887
-11 19 8 -4.7725 0.0296
-11 19 9 -2.0778 -0.0384
-11 19 10 -2.6662 0.0985
-11 19 11 -0.1001 0.0629
-11 20 1 -0.9865 -0.1063
-11 20 2 -0.4770 0.1839
-11 20 3 3.4065 -0.1501
-11 20 4 -3.7159 -0.0221
-11 20 5 -5.0120 0.2167
-11 20 6 -2.3007 -0.0855
-11 20 7 -2.2920 0.1965
-11 20 8 -2.4673 0.2229
-11 20 9 -3.8755 -0.0454
-11 20 10 -1.0784 -0.1126
-11 21 2 0.0221 -0.1830
-11 21 3 0.7390 0.1582
-11 21 4 -0.0163 0.0319
-11 21 5 -1.5116 0.1247
-11 21 6 0.8745 0.2290
-11 21 7 -0.3993 -0.2808
-10 0 2 -5.9148 -0.2265
-10 0 4 2.3953 -1.0898
-10 0 6 -2.7589 0.3255
-10 0 8 -9.1249 -1.8373
-10 0 10 -11.1239 -2.5256
-10 0 12 8.6258 0.0416
-10 0 14 4.0977 0.3128
-10 0 16 -0.1461 -0.8298
-10 0 18 -4.1984 -0.6720
-10 1 1 -11.3693 -2.8976
-10 1 2 -16.9069 -1.3315
-10 1 3 1.1668 0.1031
-10 1 4 19.4665 -1.2950
-10 1 5 -0.4221 -0.1698
-10 1 6 -5.1144 -0.4567
-10 1 7 -3.3656 -0.4081
-10 1 8 7.2626 -0.7303
-10 1 9 -6.3913 -0.4486
-10 1 10 18.3441 0.0008
-10 1 11 5.1459 -0.2550
-10 1 12 2.3484 0.0393
-10 1 13 6.6345 -0.0174
-10 1 14 1.8556 0.2521
-10 1 15 3.1558 -0.2834
-10 1 16 -4.0226 0.0819
-10 1 17 -2.5799 -0.1204
-10 1 18 7.1796 0.1006
-10 1 19 0.0156 -0.1982
-10 2 1 -12.5488 0.2384
-10 2 2 -2.7033 -0.8992
-10 2 3 2.4393 -0.2268
-10 2 4 5.7947 0.4676
-10 2 5 9.7744 -0.0892
-10 2 6 -5.6311 -0.5677
-10 2 7 0.5035 0.7726
-10 2 8 -1.0304 0.4291
-10 2 9 19.8684 0.0990
-10 2 10 6.2151 0.7517
-10 2 11 7.1533 -0.8639
-10 2 12 5.0880 -0.0631
-10 2 13 -1.9393 -0.2347
-10 2 14 2.9132 -0.3369
-10 2 15 -1.2528 0.5198
-10 2 16 -1.1535 0.0584
-10 2 17 0.5845 0.2147
-10 2 18 -1.3968 0.1588
-10 2 19 9.3600 -0.1011
-10 3 1 -2.6793 0.5064
-10 3 2 1.5099 0.1530
-10 3 3 7.4003 -0.0530
-10 3 4 0.3655 0.2871
-10 3 5 -0.1753 -0.1864
-10 3 6 3.5956 0.8810
-10 3 7 -8.8674 0.4633
-10 3 8 6.8011 1.1784
-10 3 9 -2.7562 0.0491
-10 3 10 7.4103 -0.7697
-10 3 11 -4.7915 0.1396
-10 3 12 -4.2965 -0.6787
-10 3 13 -0.4680 0.0681
-10 3 14 -3.3565 0.0726
-10 3 15 -5.7264 -0.1128
-10 3 16 0.9765 0.3569
-10 3 17 -5.2036 -0.0810
-10 3 18 5.0240 0.1390
-10 3 19 -0.5967 -0.1149
-10 4 1 -2.0217 -0.3284
-10 4 2 -4.2440 0.6793
-10 4 3 2.5118 0.0664
-10 4 4 3.1820 -0.0743
-10 4 5 4.9927 0.3823
-10 4 6 -5.7367 0.4648
-10 4 7 -3.1986 0.5530
-10 4 8 -9.2173 -0.3121
-10 4 9 -0.5870 -0.1267
-10 4 10 -17.7852 -0.3762
-10 4 11 -1.7634 -0.1811
-10 4 12 -5.4716 0.1008
-10 4 13 -0.4327 -0.0161
-10 4 14 -5.9018 0.0916
-10 4 15 -3.1671 -0.0456
-10 4 16 -7.5910 -0.1067
-10 4 17 4.6982 0.0908
-10 4 18 -1.6966 -0.2564
-10 4 19 6.7325 0.2114
-10 5 1 3.3636 -0.0474
-10 5 2 -2.1248 -0.0165
-10 5 3 -9.3685 0.1983
-10 5 4 12.0453 -0.2957
-10 5 5 1.2437 0.3972
-10 5 6 5.9511 -0.3402
-10 5 7 -8.1083 -0.2566
-10 5 8 -9.6110 -0.3185
-10 5 9 -11.0654 -0.1921
-10 5 10 -5.4372 0.2559
-10 5 11 -8.9133 0.0545
-10 5 12 5.6656 0.1578
-10 5 13 -0.7342 -0.0641
-10 5 14 0.2612 0.1366
-10 5 15 0.9686 0.0804
-10 5 16 -2.6519 -0.1858
-10 5 17 -1.0906 -0.0342
-10 5 18 4.5039 0.0559
-10 5 19 3.7028 0.0049
-10 6 1 1.1423 0.1838
-10 6 2 3.5497 -0.5037
-10 6 3 0.2393 -0.2023
-10 6 4 0.4897 -0.0498
-10 6 5 13.9967 -0.6676
-10 6 6 -3.6554 0.1226
-10 6 7 -2.4213 -0.2566
-10 6 8 -6.8018 0.1232
-10 6 9 -8.4741 0.0930
-10 6 10 1.1439 0.0266
-10 6 11 4.3238 0.1117
-10 6 12 -3.1882 0.1752
-10 6 13 3.7136 0.1552
-10 6 14 6.8639 0.0022
-10 6 15 -1.0154 -0.0066
-10 6 16 3.8307 -0.0853
-10 6 17 -3.5887 -0.1170
-10 6 18 2.0596 0.2134
-10 6 19 -0.3360 -0.0504
-10 7 1 8.6773 -0.2235
-10 7 2 -1.4716 -0.1669
-10 7 3 11.9424 -0.4708
-10 7 4 2.5090 0.0050
-10 7 5 -4.0702 -0.0211
-10 7 6 -2.8958 0.0327
-10 7 7 0.9205 0.3062
-10 7 8 -5.3338 0.1304
-10 7 9 -1.4318 -0.1344
-10 7 10 2.5840 -0.1497
-10 7 11 -1.7033 0.1798
-10 7 12 0.9602 0.0967
-10 7 13 -3.9715 0.1884
-10 7 14 -1.3802 -0.1283
-10 7 15 1.0006 -0.1492
-10 7 16 0.9777 0.0925
-10 7 17 -0.5756 -0.0626
-10 7 18 -4.4180 -0.0976
-10 7 19 -1.9900 0.3952
-10 8 1 2.4481 -0.1495
-10 8 2 11.2496 0.1042
-10 8 3 3.8753 0.0897
-10 8 4 -6.7211 -0.0108
-10 8 5 -6.6810 0.4274
-10 8 6 -1.5425 -0.0732
-10 8 7 -6.7471 0.0707
-10 8 8 4.0385 -0.2064
-10 8 9 1.9147 0.0016
-10 8 10 -7.8098 0.0686
-10 8 11 -5.2439 -0.0232
-10 8 12 -9.4566 0.0813
-10 8 13 0.1859 -0.1617
-10 8 14 -5.2008 -0.0858
-10 8 15 0.0559 0.1032
-10 8 16 -5.0327 -0.0464
-10 8 17 3.7974 0.1241
-10 8 18 -3.1717 0.0543
-10 9 1 -1.3194 0.3125
-10 9 2 11.3225 0.0721
-10 9 3 -3.2943 0.2316
-10 9 4 -2.1300 -0.0489
-10 9 5 -11.0524 -0.2121
-10 9 6 0.8641 -0.0362
-10 9 7 -1.3395 -0.0862
-10 9 8 3.1702 0.0566
-10 9 9 0.2438 0.0083
-10 9 10 -5.7712 0.0229
-10 9 11 -13.1116 -0.0799
-10 9 12 -1.2306 -0.1006
-10 9 13 -3.1834 -0.1469
-10 9 14 5.0692 0.0645
-10 9 15 -1.2607 -0.0559
-10 9 16 2.4192 0.1632
-10 9 17 -3.7766 0.0171
-10 9 18 3.8728 0.0758
-10 10 1 11.2608 0.0613
-10 10 2 1.8914 0.0633
-10 10 3 1.9944 -0.2653
-10 10 4 -1.4960 -0.1513
-10 10 5 3.9260 -0.2565
-10 10 6 -4.0725 0.1384
-10 10 7 7.0058 -0.0199
-10 10 8 -2.5909 0.2231
-10 10 9 0.2907 -0.1446
-10 10 10 -3.3296 -0.2008
-10 10 11 -0.8699 0.0025
-10 10 12 -2.7259 -0.0692
-10 10 13 4.5464 0.0640
-10 10 14 0.0997 -0.0858
-10 10 15 4.5246 0.0198
-10 10 16 0.6793 -0.0497
-10 10 17 1.6131 0.1261
-10 10 18 -1.9570 0.1192
-10 11 1 7.0712 -0.1926
-10 11 2 7.7612 -0.0564
-10 11 3 4.7911 -0.1441
-10 11 4 1.9518 -0.0459
-10 11 5 6.4493 0.2555
-10 11 6 0.1030 0.0062
-10 11 7 0.6858 0.0641
-10 11 8 0.5556 -0.2201
-10 11 9 -4.0029 -0.0087
-10 11 10 -1.6151 -0.0286
-10 11 11 0.7596 0.0284
-10 11 12 -0.0370 0.0893
-10 11 13 -0.7447 0.0615
-10 11 14 -1.4914 -0.0806
-10 11 15 -4.4896 -0.0248
-10 11 16 2.4995 0.1034
-10 11 17 1.4509 0.0452
-10 12 1 6.3344 0.1151
-10 12 2 5.3081 0.0070
-10 12 3 3.1075 0.2545
-10 12 4 5.1439 0.0605
-10 12 5 -3.3902 0.0099
-10 12 6 3.3465 -0.0125
-10 12 7 -1.6221 -0.0609
-10 12 8 0.0645 -0.2367
-10 12 9 -8.3615 0.1677
-10 12 10 -0.6881 0.1541
-10 12 11 -1.2951 0.0181
-10 12 12 -4.3862 0.0813
-10 12 13 -9.9211 -0.0646
-10 12 14 0.1135 0.0787
-10 12 15 -0.4222 0.0644
-10 12 16 -2.6449 -0.0974
-10 12 17 -1.5543 -0.0712
-10 13 1 -4.0152 0.2044
-10 13 2 0.1000 0.1002
-10 13 3 6.0738 -0.0003
-10 13 4 -5.0507 -0.0333
-10 13 5 0.8304 -0.1572
-10 13 6 4.2889 -0.0892
-10 13 7 -2.3740 -0.0713
-10 13 8 -6.7178 0.1845
-10 13 9 4.3789 -0.1276
-10 13 10 -2.3727 0.1325
-10 13 11 -5.9682 0.0059
-10 13 12 -5.4781 -0.0556
-10 13 13 -1.4592 0.0186
-10 13 14 -3.1969 -0.0052
-10 13 15 4.7125 -0.1356
-10 13 16 -1.7088 -0.0224
-10 14 1 -3.7187 -0.0326
-10 14 2 -0.4078 -0.0268
-10 14 3 -3.5263 -0.1260
-10 14 4 4.1324 -0.1314
-10 14 5 0.6137 -0.0143
-10 14 6 -0.9676 0.0400
-10 14 7 1.9956 -0.0317
-10 14 8 -0.2033 -0.0053
-10 14 9 -0.7566 -0.0867
-10 14 10 0.1278 -0.0182
-10 14 11 -1.3941 0.1109
-10 14 12 -1.2134 -0.0712
-10 14 13 1.6453 0.0005
-10 14 14 1.0184 -0.0722
-10 14 15 0.8159 -0.1103
-10 14 16 3.4874 -0.0985
-10 15 1 -0.1311 -0.0744
-10 15 2 5.0269 0.0460
-10 15 3 -2.8109 -0.0801
-10 15 4 -2.7199 0.1427
-10 15 5 0.7626 0.0010
-10 15 6 -0.6515 0.0023
-10 15 7 -2.9489 0.0542
-10 15 8 2.3958 -0.0805
-10 15 9 -0.7306 0.1964
-10 15 10 0.0136 -0.0918
-10 15 11 0.0292 0.0909
-10 15 12 -0.1235 0.0799
-10 15 13 2.5361 -0.0598
-10 15 14 4.0376 0.0114
-10 15 15 -2.3864 0.1001
-10 16 1 3.7020 0.0633
-10 16 2 -1.2873 -0.0394
-10 16 3 2.3580 0.1570
-10 16 4 -3.6554 0.0245
-10 16 5 -3.7289 0.0983
-10 16 6 -4.4430 -0.0321
-10 16 7 1.0614 0.1174
-10 16 8 -0.3061 0.0789
-10 16 9 4.3751 0.0414
-10 16 10 -0.7343 0.1262
-10 16 11 -0.4149 -0.1667
-10 16 12 0.6181 0.0263
-10 16 13 0.6374 0.0317
-10 16 14 0.5619 0.0445
-10 16 15 1.1410 -0.0297
-10 17 1 -0.6291 0.0163
-10 17 2 -2.0197 -0.0345
-10 17 3 -0.3347 0.0122
-10 17 4 1.8628 -0.0564
-10 17 5 -1.5401 0.1182
-10 17 6 -1.2750 0.1156
-10 17 7 1.7359 -0.1370
-10 17 8 5.5411 0.0165
-10 17 9 2.7457 -0.1906
-10 17 10 3.7416 0.0260
-10 17 11 -0.5944 0.0130
-10 17 12 -0.1270 -0.1395
-10 17 13 -1.6795 -0.0314
-10 17 14 -0.0360 -0.1409
-10 18 1 -0.6615 -0.0904
-10 18 2 -0.2165 0.0135
-10 18 3 2.1790 -0.0923
-10 18 4 0.7536 0.0221
-10 18 5 1.0570 -0.1222
-10 18 6 1.7158 0.0387
-10 18 7 3.0416 -0.1404
-10 18 8 6.9527 -0.2702
-10 18 9 1.5745 0.0334
-10 18 10 0.8817 -0.0208
-10 18 11 -0.4571 0.0839
-10 18 12 -1.2300 0.0228
-10 18 13 -0.8721 -0.1182
-10 19 1 -2.7049 -0.1140
-10 19 2 0.2826 -0.0962
-10 19 3 0.4465 0.0512
-10 19 4 -0.7575 -0.0428
-10 19 5 -4.0582 -0.1506
-10 19 6 4.5846 -0.2188
-10 19 7 2.4829 0.1310
-10 19 8 -1.3278 0.0571
-10 19 9 3.1694 0.0395
-10 19 10 -3.3969 0.0229
-10 19 11 -1.0836 0.1410
-10 19 12 -4.2130 0.0909
-10 20 1 -1.9024 -0.0617
-10 20 2 -0.2054 -0.0667
-10 20 3 -5.4989 -0.0409
-10 20 4 -1.4663 -0.0176
-10 20 5 4.0805 0.0572
-10 20 6 -0.7038 -0.0458
-10 20 7 0.9845 0.0660
-10 20 8 -1.8627 0.2403
-10 20 9 -1.1688 -0.0457
-10 20 10 0.4648 -0.0468
-10 20 11 -5.6193 0.0199
-10 21 1 1.4914 -0.0339
-10 21 2 -1.0428 0.1110
-10 21 3 0.7960 -0.1412
-10 21 4 1.9049 0.1328
-10 21 5 4.9363 0.0188
-10 21 6 0.8309 0.0946
-10 21 7 -0.2671 -0.0949
-10 21 8 1.1289 -0.0600
-10 21 9 -2.5979 -0.0694
-10 22 2 0.7443 -0.0818
-10 22 3 4.6891 0.2958
-10 22 4 3.7080 -0.2992
-10 22 5 0.7204 -0.1244
-10 22 6 0.8876 0.0414
-9 0 2 13.9784 0.5488
-9 0 4 -2.2323 0.5404
-9 0 6 1.7796 -0.4211
-9 0 8 -1.6733 0.2439
-9 0 10 -8.6069 3.2298
-9 0 12 -21.4286 2.3306
-9 0 14 -1.3783 -0.1450
-9 0 16 -15.0363 -0.3957
-9 0 18 2.6892 0.0535
-9 0 20 -4.7067 0.5456
-9 1 1 20.1229 1.4617
-9 1 2 1.6058 -0.1932
-9 1 3 4.8940 0.1478
-9 1 4 0.8542 0.7262
-9 1 5 -4.3605 0.1392
-9 1 6 23.9469 1.3568
-9 1 7 0.3304 -0.5531
-9 1 8 -7.8668 1.7918
-9 1 9 -1.9613 0.2827
-9 1 10 -8.7989 0.3683
-9 1 11 -7.8729 1.2829
-9 1 12 6.5371 -1.0317
-9 1 13 -5.3889 0.6497
-9 1 14 -1.3253 -0.5058
-9 1 15 -4.7457 -0.4111
-9 1 16 10.2090 -0.3905
-9 1 17 -3.1594 -0.1970
-9 1 18 2.0961 -0.1171
-9 1 19 -2.7245 0.1935
-9 1 20 -0.8125 0.0141
-9 2 1 10.5083 -0.5773
-9 2 2 12.1037 0.3060
-9 2 3 7.9820 -0.1944
-9 2 4 1.3887 -0.4321
-9 2 5 5.8653 -0.0636
-9 2 6 -4.7749 -0.1258
-9 2 7 15.2273 0.3952
-9 2 8 -4.3905 -0.3547
-9 2 9 -9.8590 0.4478
-9 2 10 4.9681 -0.6048
-9 2 11 -2.3882 0.1045
-9 2 12 6.1496 0.0582
-9 2 13 1.7915 -0.2429
-9 2 14 -2.9833 0.1160
-9 2 15 3.1372 -0.3581
-9 2 16 8.5299 -0.1838
-9 2 17 7.2916 -0.0077
-9 2 18 -5.1590 -0.0151
-9 2 19 0.6474 0.0667
-9 3 1 -7.3079 -0.3311
-9 3 2 11.3497 0.0490
-9 3 3 3.9259 -0.3641
-9 3 4 -0.4667 -0.9620
-9 3 5 6.3855 -0.2965
-9 3 6 -11.6215 -0.4624
-9 3 7 -8.4488 0.0868
-9 3 8 10.2466 -0.4082
-9 3 9 3.7654 -0.0604
-9 3 10 -0.5772 0.0674
-9 3 11 5.3202 -0.5071
-9 3 12 1.4897 0.5824
-9 3 13 -0.3069 -0.2201
-9 3 14 0.5577 -0.0626
-9 3 15 5.5290 0.2856
-9 3 16 2.5327 0.0751
-9 3 17 5.3241 -0.1460
-9 3 18 1.0518 0.1082
-9 3 19 -0.6715 -0.1638
-9 4 1 -6.1359 0.3138
-9 4 2 -9.7191 -0.6562
-9 4 3 1.0697 -0.2781
-9 4 4 -3.8729 -0.1804
-9 4 5 -15.1116 -0.4771
-9 4 6 7.9925 0.2697
-9 4 7 -10.4211 -0.2708
-9 4 8 11.8571 0.2396
-9 4 9 9.2668 -0.1682
-9 4 10 2.8934 0.2491
-9 4 11 8.3046 0.0679
-9 4 12 -6.1623 -0.2091
-9 4 13 2.5814 0.1848
-9 4 14 3.4540 0.0695
-9 4 15 1.7781 0.0036
-9 4 16 -2.3190 0.1351
-9 4 17 0.3545 0.2035
-9 4 18 8.6474 -0.2225
-9 4 19 -4.3036 -0.1171
-9 5 1 -22.9752 -0.1915
-9 5 2 -10.0616 0.2768
-9 5 3 -4.1086 -0.3379
-9 5 4 1.1273 0.1748
-9 5 5 -7.8223 0.2981
-9 5 6 -2.8345 0.2994
-9 5 7 31.5398 0.1269
-9 5 8 -2.7010 0.0669
-9 5 9 10.3562 0.0146
-9 5 10 8.2894 0.0191
-9 5 11 1.3439 0.1114
-9 5 12 5.6495 -0.3191
-9 5 13 -0.3272 0.1773
-9 5 14 4.0338 -0.0312
-9 5 15 -1.8674 -0.0310
-9 5 16 -2.0055 -0.0405
-9 5 17 3.0418 0.0335
-9 5 18 -0.6246 0.1335
-9 5 19 3.4289 0.0112
-9 6 1 -0.4119 0.1785
-9 6 2 -10.8851 0.0075
-9 6 3 0.9057 0.2095
-9 6 4 9.9506 0.2483
-9 6 5 9.6232 0.3064
-9 6 6 13.0223 -0.0490
-9 6 7 6.2869 0.3548
-9 6 8 15.1616 -0.3061
-9 6 9 -1.3903 -0.0020
-9 6 10 7.6391 -0.1774
-9 6 11 2.5449 -0.0832
-9 6 12 10.0143 0.1316
-9 6 13 3.8707 -0.1064
-9 6 14 -4.5182 0.0245
-9 6 15 -2.1915 -0.0278
-9 6 16 6.6964 -0.1054
-9 6 17 -3.5202 -0.0520
-9 6 18 0.1010 0.1412
-9 6 19 2.7134 -0.0538
-9 7 1 -6.0692 0.1714
-9 7 2 9.1112 -0.0264
-9 7 3 0.4328 0.1256
-9 7 4 3.4310 -0.1058
-9 7 5 28.8681 0.1586
-9 7 6 1.2798 -0.1255
-9 7 7 -4.0936 -0.3598
-9 7 8 2.4554 -0.0626
-9 7 9 5.3511 -0.1956
-9 7 10 -3.4052 -0.0420
-9 7 11 7.6535 0.0900
-9 7 12 1.7985 0.1409
-9 7 13 4.4697 -0.0339
-9 7 14 -1.8096 0.0390
-9 7 15 -2.5557 -0.1596
-9 7 16 -3.9124 0.0843
-9 7 17 5.0246 -0.0311
-9 7 18 -0.7813 -0.1486
-9 7 19 -0.1138 0.0431
-9 8 1 4.7301 -0.2265
-9 8 2 -11.5317 -0.0384
-9 8 3 10.1440 -0.0679
-9 8 4 3.9177 -0.2072
-9 8 5 -9.4172 -0.2544
-9 8 6 9.0856 0.0496
-9 8 7 -3.9588 -0.4781
-9 8 8 -5.8153 -0.0762
-9 8 9 -2.7703 -0.0106
-9 8 10 1.0495 0.2806
-9 8 11 -0.9222 0.1295
-9 8 12 1.8696 0.0788
-9 8 13 -3.0741 -0.0451
-9 8 14 0.4832 -0.0536
-9 8 15 1.3972 0.1032
-9 8 16 -2.7971 -0.1473
-9 8 17 -3.5511 0.0880
-9 8 18 1.7326 -0.0433
-9 8 19 -0.4413 -0.0434
-9 9 1 -3.4259 -0.1224
-9 9 2 -0.8450 -0.0518
-9 9 3 -16.2859 -0.1626
-9 9 4 2.2342 0.0163
-9 9 5 -5.4873 -0.2771
-9 9 6 -6.1291 -0.1181
-9 9 7 2.4172 0.1901
-9 9 8 -2.3734 -0.0742
-9 9 9 -4.5436 0.2011
-9 9 10 -1.7769 0.1702
-9 9 11 2.3794 0.1311
-9 9 12 -0.7004 -0.1516
-9 9 13 -1.6184 0.0912
-9 9 14 2.4103 -0.0680
-9 9 15 3.5586 0.0005
-9 9 16 1.0675 0.0310
-9 9 17 -3.0774 -0.0888
-9 9 18 -1.9136 0.1676
-9 10 1 -3.6192 0.2374
-9 10 2 -17.1301 -0.1029
-9 10 3 -3.7547 0.0155
-9 10 4 -5.6636 0.1271
-9 10 5 3.0164 0.0345
-9 10 6 -4.2146 0.0162
-9 10 7 0.4073 0.2591
-9 10 8 0.2912 -0.0158
-9 10 9 0.2035 0.1622
-9 10 10 2.2232 -0.1451
-9 10 11 0.4575 -0.0229
-9 10 12 3.1468 0.0199
-9 10 13 5.7523 -0.1213
-9 10 14 2.1978 0.0461
-9 10 15 0.0466 -0.1051
-9 10 16 2.8118 0.0899
-9 10 17 1.2825 0.0950
-9 10 18 0.1109 -0.1856
-9 11 1 -10.0047 0.0533
-9 11 2 -1.1782 0.1783
-9 11 3 -5.6180 0.0755
-9 11 4 0.1665 0.0134
-9 11 5 -0.2304 0.3707
-9 11 6 -0.7609 -0.0218
-9 11 7 -2.2061 -0.0662
-9 11 8 1.4489 0.0673
-9 11 9 3.7076 -0.3205
-9 11 10 2.0318 0.1636
-9 11 11 1.2519 -0.1383
-9 11 12 0.3968 -0.0336
-9 11 13 5.2473 -0.0904
-9 11 14 2.0028 -0.0529
-9 11 15 -0.9121 0.1288
-9 11 16 -2.7099 0.0080
-9 11 17 1.4520 0.0147
-9 11 18 1.6414 0.0017
-9 12 1 -3.2687 0.0096
-9 12 2 0.5172 0.0906
-9 12 3 3.9494 0.0291
-9 12 4 -3.4081 -0.0186
-9 12 5 -1.8360 0.0029
-9 12 6 -1.6408 0.0757
-9 12 7 -5.9578 -0.2403
-9 12 8 2.0533 0.0869
-9 12 9 5.3916 -0.0384
-9 12 10 -3.6870 -0.0319
-9 12 11 -3.0753 0.0372
-9 12 12 3.6005 -0.0738
-9 12 13 -1.6660 -0.0134
-9 12 14 -1.1326 -0.0559
-9 12 15 -3.6409 0.1674
-9 12 16 -0.8035 0.0115
-9 12 17 -0.0062 -0.1097
-9 13 1 5.2723 -0.0751
-9 13 2 -5.9442 -0.1224
-9 13 3 2.1162 -0.0731
-9 13 4 3.5991 -0.0048
-9 13 5 -1.9961 -0.1783
-9 13 6 -5.4571 0.0867
-9 13 7 2.7650 0.1022
-9 13 8 0.0447 -0.0875
-9 13 9 -4.8014 0.2922
-9 13 10 1.5304 -0.2576
-9 13 11 1.3510 0.1343
-9 13 12 -0.1113 -0.0497
-9 13 13 -1.2323 0.0332
-9 13 14 -4.2327 0.0657
-9 13 15 0.6944 -0.2050
-9 13 16 -0.2819 0.1172
-9 13 17 1.1667 0.0085
-9 14 1 -1.5676 -0.0486
-9 14 2 2.0931 -0.1374
-9 14 3 -2.6225 0.0317
-9 14 4 3.9463 0.0407
-9 14 5 1.1359 0.1049
-9 14 6 2.6562 -0.0655
-9 14 7 -2.5222 0.0970
-9 14 8 1.1135 -0.0316
-9 14 9 -0.1056 -0.1047
-9 14 10 0.9400 0.1063
-9 14 11 1.9764 -0.0621
-9 14 12 0.3172 0.1457
-9 14 13 0.0899 -0.0916
-9 14 14 1.5076 -0.0195
-9 14 15 -0.2880 -0.0632
-9 14 16 3.6351 -0.0099
-9 15 1 -2.4520 0.0586
-9 15 2 0.7187 0.1294
-9 15 3 -0.8064 0.0833
-9 15 4 2.1227 0.0756
-9 15 5 0.2285 0.0246
-9 15 6 -0.8857 -0.1187
-9 15 7 2.1570 -0.1359
-9 15 8 -3.7354 -0.0213
-9 15 9 2.9835 -0.1079
-9 15 10 -1.5396 0.2114
-9 15 11 1.0129 -0.0790
-9 15 12 -1.1435 0.1275
-9 15 13 1.0280 -0.0667
-9 15 14 2.5205 -0.0815
-9 15 15 4.8957 0.2180
-9 15 16 -1.5337 0.0872
-9 16 1 -0.8361 0.0706
-9 16 2 -0.5628 0.0720
-9 16 3 1.0462 -0.0793
-9 16 4 -6.6586 -0.0112
-9 16 5 1.5665 -0.1528
-9 16 6 0.3354 -0.0197
-9 16 7 -1.9082 -0.0556
-9 16 8 0.0447 -0.0153
-9 16 9 -4.5682 0.1154
-9 16 10 2.0983 -0.0395
-9 16 11 -3.4693 0.0937
-9 16 12 1.5616 -0.1548
-9 16 13 3.1934 0.2103
-9 16 14 1.9592 -0.1262
-9 16 15 -1.3292 0.1853
-9 17 1 3.9729 -0.1153
-9 17 2 -0.9098 -0.1481
-9 17 3 -0.5439 -0.0632
-9 17 4 -0.9126 -0.0692
-9 17 5 -1.7473 0.0597
-9 17 6 0.4095 0.0810
-9 17 7 2.8498 0.0435
-9 17 8 0.1698 0.0481
-9 17 9 -2.3256 -0.0454
-9 17 10 -6.0790 -0.0897
-9 17 11 5.4982 0.0684
-9 17 12 4.6170 -0.1805
-9 17 13 0.8704 0.0685
-9 17 14 -0.0520 0.1761
-9 18 1 -1.7640 -0.2095
-9 18 2 3.2878 0.0517
-9 18 3 -0.1978 0.2145
-9 18 4 -0.2180 -0.0287
-9 18 5 -0.5985 0.1520
-9 18 6 4.0691 -0.0042
-9 18 7 -2.0720 0.0301
-9 18 8 -1.8161 -0.0172
-9 18 9 -2.3220 -0.0246
-9 18 10 2.6304 -0.0750
-9 18 11 0.5483 -0.1184
-9 18 12 3.8632 0.1886
-9 18 13 1.0242 -0.3511
-9 19 1 2.4377 0.2689
-9 19 2 -0.4495 0.1324
-9 19 3 -3.0861 0.0089
-9 19 4 0.7797 0.1422
-9 19 5 -0.4011 -0.0831
-9 19 6 -3.7998 -0.0125
-9 19 7 -2.0046 -0.0670
-9 19 8 -5.1671 -0.0177
-9 19 9 0.3305 0.1535
-9 19 10 0.9406 0.0623
-9 19 11 3.0393 -0.1966
-9 19 12 -0.4929 0.0244
-9 20 1 -2.1693 0.1674
-9 20 2 -3.5076 -0.0484
-9 20 3 1.5639 -0.1981
-9 20 4 -2.9141 -0.0153
-9 20 5 -2.7329 -0.0175
-9 20 6 -3.1318 0.0074
-9 20 7 -0.7061 -0.0502
-9 20 8 0.8399 0.0735
-9 20 9 0.6796 -0.0010
-9 20 10 2.2638 0.0895
-9 20 11 1.0974 0.1218
-9 21 1 -4.3374 -0.0540
-9 21 2 1.4571 -0.1930
-9 21 3 0.2179 -0.0774
-9 21 4 1.1571 -0.0473
-9 21 5 -0.2218 0.0492
-9 21 6 0.9823 -0.0477
-9 21 7 4.1979 0.0262
-9 21 8 7.3034 -0.0528
-9 21 9 2.2795 -0.0226
-9 21 10 2.2396 0.0535
-9 22 1 1.4144 -0.2378
-9 22 2 0.8355 0.0347
-9 22 3 2.2988 0.0672
-9 22 4 0.9141 0.0596
-9 22 5 1.1878 -0.0793
-9 22 6 6.1646 -0.1145
-9 22 7 5.3944 0.0031
-9 22 8 4.0414 -0.0107
-8 0 2 -2.0013 1.7813
-8 0 4 -20.0358 2.9679
-8 0 6 -0.6250 -1.7847
-8 0 8 6.2822 -1.7290
-8 0 10 -0.0929 -0.5143
-8 0 12 -0.3942 -2.4650
-8 0 14 -3.9635 -1.1717
-8 0 16 2.1425 0.6832
-8 0 18 3.1775 0.0047
-8 0 20 1.2687 -0.4044
-8 1 1 -10.6403 1.8000
-8 1 2 6.4051 0.5090
-8 1 3 -6.5965 0.6969
-8 1 4 -7.4454 -1.0825
-8 1 5 -12.0641 0.5071
-8 1 6 -4.1011 -2.0690
-8 1 7 3.8787 -0.2722
-8 1 8 -2.5261 -0.6574
-8 1 9 5.5932 -0.7587
-8 1 10 -5.0791 -0.4111
-8 1 11 0.8370 -0.5660
-8 1 12 0.7098 0.2172
-8 1 13 0.0384 -0.1804
-8 1 14 5.8053 1.0499
-8 1 15 -1.2204 -0.3295
-8 1 16 -1.8841 0.0733
-8 1 17 -0.2089 0.0309
-8 1 18 -1.3431 -0.0150
-8 1 19 1.8096 -0.0318
-8 1 20 -3.8684 0.2864
-8 2 1 10.0312 -0.4583
-8 2 2 -7.4700 0.3838
-8 2 3 -1.2869 0.0899
-8 2 4 -0.2279 -0.6581
-8 2 5 1.6287 -0.0299
-8 2 6 -6.2429 0.8846
-8 2 7 -7.3589 -1.0825
-8 2 8 4.7313 0.2993
-8 2 9 0.8048 -0.3721
-8 2 10 0.6202 -0.5389
-8 2 11 0.5918 0.8345
-8 2 12 6.2008 0.8067
-8 2 13 -0.5624 0.0336
-8 2 14 -2.0224 0.4130
-8 2 15 2.3334 -0.3741
-8 2 16 0.9885 -0.3684
-8 2 17 -5.3906 0.0436
-8 2 18 -1.9763 0.0898
-8 2 19 -1.7412 -0.0687
-8 3 1 29.0624 0.0445
-8 3 2 6.2318 -0.4621
-8 3 3 -6.9754 0.2357
-8 3 4 -0.3470 0.7877
-8 3 5 2.1205 -0.1475
-8 3 6 -1.7809 0.3458
-8 3 7 -0.5658 0.0079
-8 3 8 -3.7280 -0.4890
-8 3 9 -7.7359 0.3576
-8 3 10 10.6584 0.6415
-8 3 11 4.6879 0.1055
-8 3 12 -5.1091 0.5735
-8 3 13 -0.4632 0.1149
-8 3 14 2.4101 -0.8882
-8 3 15 -0.2294 0.3421
-8 3 16 -4.5371 -0.2566
-8 3 17 6.4561 0.0472
-8 3 18 -4.5807 -0.0995
-8 3 19 -2.1487 -0.0704
-8 4 1 0.5004 0.7026
-8 4 2 20.5721 -0.0699
-8 4 3 -3.8472 -0.1722
-8 4 4 -10.0341 0.3440
-8 4 5 -9.3252 0.1353
-8 4 6 4.3548 -0.4888
-8 4 7 -0.9025 0.3021
-8 4 8 -8.2680 -0.1988
-8 4 9 5.7477 0.3531
-8 4 10 -0.1359 0.2262
-8 4 11 -0.9394 0.1410
-8 4 12 -2.8813 -0.5632
-8 4 13 0.2303 -0.0795
-8 4 14 -0.6567 -0.0819
-8 4 15 0.4302 -0.1846
-8 4 16 3.8084 0.2739
-8 4 17 -4.8382 -0.2276
-8 4 18 2.8964 -0.0423
-8 4 19 -1.1258 -0.1618
-8 5 1 6.5982 0.1188
-8 5 2 -6.4749 -0.0904
-8 5 3 3.7929 -0.2187
-8 5 4 -11.4374 -0.0876
-8 5 5 -1.6562 -0.2099
-8 5 6 -2.0579 -0.1899
-8 5 7 -7.1494 -0.0288
-8 5 8 4.6191 0.1915
-8 5 9 2.8811 -0.1498
-8 5 10 -0.7322 -0.0615
-8 5 11 -1.2779 -0.1965
-8 5 12 -1.0168 -0.0838
-8 5 13 -3.1443 -0.2033
-8 5 14 -3.2657 0.2408
-8 5 15 1.3473 -0.1512
-8 5 16 1.8917 0.0328
-8 5 17 -2.3867 0.0360
-8 5 18 -0.9125 -0.0943
-8 5 19 4.3237 -0.0220
-8 6 1 -2.8579 -0.5140
-8 6 2 -0.1717 0.1938
-8 6 3 -6.6262 -0.0706
-8 6 4 4.2466 -0.1804
-8 6 5 -2.4685 0.3246
-8 6 6 -4.8203 -0.2857
-8 6 7 2.6271 -0.2557
-8 6 8 -4.0989 0.3451
-8 6 9 3.6355 -0.2692
-8 6 10 5.1571 0.1181
-8 6 11 0.7147 -0.0209
-8 6 12 0.7602 0.1624
-8 6 13 -4.8603 0.0421
-8 6 14 -2.7356 -0.1244
-8 6 15 -3.0828 0.1366
-8 6 16 0.8009 0.0180
-8 6 17 6.5794 0.1081
-8 6 18 0.4001 0.0076
-8 6 19 1.3302 0.0222
-8 7 1 3.5923 -0.0682
-8 7 2 6.8094 -0.0579
-8 7 3 6.1643 0.2876
-8 7 4 -4.4874 0.1350
-8 7 5 -8.1650 -0.0042
-8 7 6 -2.5693 0.3035
-8 7 7 -0.5009 -0.1729
-8 7 8 3.0577 -0.0267
-8 7 9 2.6223 0.3252
-8 7 10 5.5774 -0.1662
-8 7 11 5.2980 0.2475
-8 7 12 -3.3739 -0.0612
-8 7 13 -1.2753 0.0178
-8 7 14 -2.0171 -0.0731
-8 7 15 2.3785 0.1631
-8 7 16 1.2000 0.0274
-8 7 17 1.5198 0.1367
-8 7 18 5.4600 -0.0060
-8 7 19 -0.2912 -0.2099
-8 8 1 -8.5272 0.0868
-8 8 2 12.9815 -0.1437
-8 8 3 1.4544 0.2003
-8 8 4 -6.9768 0.1753
-8 8 5 -3.0411 -0.0236
-8 8 6 -10.0222 0.1882
-8 8 7 -2.3907 0.1853
-8 8 8 11.3878 -0.2309
-8 8 9 4.2001 0.2146
-8 8 10 3.2732 -0.1721
-8 8 11 -2.2383 -0.0936
-8 8 12 -2.1499 -0.0552
-8 8 13 -1.8138 -0.0424
-8 8 14 4.5115 0.1716
-8 8 15 -0.4770 -0.1064
-8 8 16 -2.7415 0.1634
-8 8 17 1.4991 -0.1069
-8 8 18 -0.1091 -0.0390
-8 8 19 -0.5449 0.0761
-8 9 1 2.3905 -0.0974
-8 9 2 -12.0450 0.0564
-8 9 3 5.8262 -0.0675
-8 9 4 -3.2510 0.0904
-8 9 5 -9.3691 0.0274
-8 9 6 7.3461 -0.1937
-8 9 7 4.3761 0.0422
-8 9 8 -3.7990 -0.0458
-8 9 9 5.8629 -0.1392
-8 9 10 -2.3300 0.1782
-8 9 11 -3.2525 -0.3346
-8 9 12 -3.3324 0.1135
-8 9 13 1.5613 0.0325
-8 9 14 -3.2080 0.0315
-8 9 15 -4.6519 0.0514
-8 9 16 0.1811 -0.0646
-8 9 17 -2.2879 -0.0785
-8 9 18 -1.6928 0.0325
-8 10 1 1.5974 0.0767
-8 10 2 8.6276 0.0307
-8 10 3 -13.5804 -0.0935
-8 10 4 1.9731 -0.1193
-8 10 5 3.4968 -0.1212
-8 10 6 4.0361 -0.1755
-8 10 7 8.0999 -0.0854
-8 10 8 0.9651 0.1724
-8 10 9 -7.1960 -0.1363
-8 10 10 -1.0347 0.2447
-8 10 11 -2.3334 0.0018
-8 10 12 0.7507 -0.0401
-8 10 13 -5.2285 0.1247
-8 10 14 -3.5842 -0.0858
-8 10 15 -0.9810 0.0492
-8 10 16 -3.0363 -0.0820
-8 10 17 -1.0678 0.0281
-8 10 18 2.0902 -0.1194
-8 11 1 1.4784 0.0963
-8 11 2 -0.7425 0.0210
-8 11 3 6.0018 -0.1921
-8 11 4 -6.2468 -0.0706
-8 11 5 4.9658 -0.0514
-8 11 6 3.5375 0.0341
-8 11 7 4.6037 -0.0419
-8 11 8 4.8986 0.1501
-8 11 9 -2.5759 0.1978
-8 11 10 -4.9463 -0.2591
-8 11 11 1.9492 0.3412
-8 11 12 -2.6803 -0.1485
-8 11 13 -2.3745 -0.0728
-8 11 14 -4.3499 0.0110
-8 11 15 1.4659 0.0043
-8 11 16 1.0546 -0.0674
-8 11 17 -0.0177 0.0031
-8 11 18 -1.8416 -0.0685
-8 12 1 -6.5236 -0.1679
-8 12 2 3.5998 -0.0408
-8 12 3 0.3139 0.1441
-8 12 4 -0.8087 -0.0220
-8 12 5 -2.1023 0.2014
-8 12 6 7.8651 0.0072
-8 12 7 4.1030 0.0507
-8 12 8 -1.5150 -0.0277
-8 12 9 0.9875 0.0748
-8 12 10 1.1654 -0.0166
-8 12 11 -0.0291 -0.1370
-8 12 12 -2.3440 -0.0480
-8 12 13 -2.2677 -0.0322
-8 12 14 0.3900 0.0504
-8 12 15 -0.5758 -0.1146
-8 12 16 2.0103 0.1150
-8 12 17 -0.2733 -0.1127
-8 13 1 5.1034 0.0264
-8 13 2 -4.9089 -0.0070
-8 13 3 1.5397 0.2124
-8 13 4 -0.2963 0.1672
-8 13 5 -0.2693 -0.0553
-8 13 6 3.5961 0.0636
-8 13 7 1.4852 0.0384
-8 13 8 1.7606 -0.0656
-8 13 9 1.1870 -0.0285
-8 13 10 3.9179 0.0289
-8 13 11 -0.4378 -0.2515
-8 13 12 1.3848 0.0960
-8 13 13 -0.8081 -0.0388
-8 13 14 3.8241 0.0842
-8 13 15 -3.2627 -0.0348
-8 13 16 -1.7398 0.0230
-8 13 17 2.1428 0.2124
-8 14 1 1.0106 0.1202
-8 14 2 3.4585 0.0678
-8 14 3 -3.3791 0.0009
-8 14 4 1.5953 0.0756
-8 14 5 1.9385 -0.1319
-8 14 6 -5.3756 0.0603
-8 14 7 5.6252 0.0188
-8 14 8 1.9291 0.0377
-8 14 9 5.7656 -0.0781
-8 14 10 2.7203 -0.0432
-8 14 11 2.3833 -0.0029
-8 14 12 0.5956 -0.0272
-8 14 13 1.6484 0.0197
-8 14 14 -2.4363 -0.0089
-8 14 15 3.2158 0.1859
-8 14 16 -3.7498 -0.0041
-8 15 1 -2.6307 -0.0612
-8 15 2 2.6388 0.0616
-8 15 3 -0.5430 -0.0625
-8 15 4 -1.8859 -0.1235
-8 15 5 -1.2060 0.1136
-8 15 6 2.7558 -0.0602
-8 15 7 -5.0381 0.0083
-8 15 8 8.6289 -0.0152
-8 15 9 0.7770 0.0368
-8 15 10 1.7428 0.0366
-8 15 11 -0.8229 0.0174
-8 15 12 -0.3184 -0.1080
-8 15 13 1.0561 0.0739
-8 15 14 -5.0803 -0.0901
-8 15 15 -2.5184 0.2091
-8 15 16 3.7514 0.0750
-8 16 1 -0.6806 0.0450
-8 16 2 -7.0570 -0.0024
-8 16 3 1.3178 -0.0051
-8 16 4 0.6663 -0.0070
-8 16 5 -1.8377 -0.0367
-8 16 6 -2.3896 -0.0424
-8 16 7 2.5941 -0.0004
-8 16 8 -2.8765 0.0241
-8 16 9 1.3256 0.0078
-8 16 10 -5.8406 0.0345
-8 16 11 1.5664 0.0769
-8 16 12 -1.6777 -0.0744
-8 16 13 -5.8322 0.0211
-8 16 14 1.3464 0.0783
-8 16 15 -4.0628 -0.1589
-8 17 1 -6.4972 0.0205
-8 17 2 -1.1487 0.1015
-8 17 3 -1.8306 -0.0169
-8 17 4 0.0425 -0.0032
-8 17 5 0.3803 -0.0801
-8 17 6 -0.5063 -0.0503
-8 17 7 -1.2506 -0.0351
-8 17 8 -4.9585 0.0376
-8 17 9 -1.1228 -0.0248
-8 17 10 4.0788 -0.1081
-8 17 11 -5.3282 0.1027
-8 17 12 -2.0492 0.1627
-8 17 13 -0.4197 -0.2034
-8 17 14 -1.4551 0.1338
-8 18 1 1.6190 -0.0006
-8 18 2 -3.1157 -0.0329
-8 18 3 -0.0881 0.0206
-8 18 4 0.1253 -0.0377
-8 18 5 0.1744 0.0382
-8 18 6 -1.7599 -0.0563
-8 18 7 -2.0777 -0.0856
-8 18 8 1.5773 -0.0321
-8 18 9 -2.2002 -0.0317
-8 18 10 1.7104 0.0335
-8 18 11 1.5834 -0.0737
-8 18 12 -2.0515 0.1111
-8 18 13 -0.0637 0.0245
-8 19 1 -1.2127 0.0111
-8 19 2 2.4867 -0.1051
-8 19 3 -2.0704 0.0956
-8 19 4 -1.8178 0.0348
-8 19 5 -0.2338 -0.0331
-8 19 6 0.1764 0.0635
-8 19 7 -4.3899 0.0974
-8 19 8 -0.1261 -0.0021
-8 19 9 3.8321 -0.0267
-8 19 10 -1.6943 0.0245
-8 19 11 0.6949 -0.0228
-8 19 12 0.6718 -0.0604
-8 19 13 3.1363 0.1100
-8 20 1 2.5515 -0.0263
-8 20 2 -0.7185 0.1051
-8 20 3 -1.3367 -0.0212
-8 20 4 1.0194 0.1512
-8 20 5 -1.4670 -0.0028
-8 20 6 -3.2993 0.1462
-8 20 7 0.7788 0.2161
-8 20 8 -1.8717 0.0472
-8 20 9 1.9411 0.0631
-8 20 10 0.9409 -0.1490
-8 20 11 0.8563 0.0230
-8 21 1 2.0049 -0.0117
-8 21 2 0.2179 0.1737
-8 21 3 2.1027 0.1811
-8 21 4 -1.4925 -0.1481
-8 21 5 1.4116 0.1063
-8 21 6 0.3822 0.1304
-8 21 7 -0.9485 0.0043
-8 21 8 1.4810 0.0496
-8 21 9 -2.1643 -0.0987
-8 21 10 3.9970 0.0465
-8 22 1 0.2935 0.1586
-8 22 2 3.4407 0.1249
-8 22 3 -1.3621 -0.1250
-8 22 4 2.4975 -0.1366
-8 22 5 0.6774 -0.0496
-8 22 6 1.3448 -0.0986
-8 22 7 -1.4910 -0.0825
-8 22 8 -2.2318 -0.0892
-8 22 9 1.0299 -0.0731
-8 23 1 1.5360 0.1370
-8 23 2 -0.2205 -0.2769
-8 23 3 2.5754 -0.4047
-8 23 4 -1.4597 0.0104
-8 23 5 -1.2101 -0.1673
-8 23 6 -1.0756 -0.1988
-7 0 2 12.8456 0.7836
-7 0 4 1.3005 -0.3774
-7 0 6 3.0553 -0.4772
-7 0 8 7.5051 1.7150
-7 0 10 -0.7856 1.3339
-7 0 12 -18.3288 -0.2324
-7 0 14 -0.7356 1.1041
-7 0 16 -5.5071 1.2722
-7 0 18 2.7780 -0.2529
-7 1 1 -3.8192 -1.1358
-7 1 2 -24.9940 2.0039
-7 1 3 0.1535 -0.1766
-7 1 4 -6.9202 0.2609
-7 1 5 12.6736 -0.5275
-7 1 6 -6.5020 0.0715
-7 1 7 -1.2194 0.8495
-7 1 8 1.8977 0.9529
-7 1 9 -1.3110 0.1866
-7 1 10 -27.2226 -0.0213
-7 1 11 -3.6918 -0.3981
-7 1 12 -3.3438 -0.3046
-7 1 13 -6.0180 0.4081
-7 1 14 -2.0339 0.1433
-7 1 15 -2.6601 0.3942
-7 1 16 5.5259 -0.6209
-7 1 17 -2.4505 0.2807
-7 1 18 1.0170 -0.2578
-7 1 19 -2.9156 0.1274
-7 2 1 -1.5284 0.8097
-7 2 2 -22.9615 -0.3884
-7 2 3 -5.1198 1.1102
-7 2 4 14.4136 -0.3360
-7 2 5 -8.2212 0.5701
-7 2 6 8.1627 0.4898
-7 2 7 7.5462 -0.4054
-7 2 8 -13.0958 0.0182
-7 2 9 -12.3644 -0.5146
-7 2 10 -1.7279 -0.8982
-7 2 11 -11.4396 0.3624
-7 2 12 6.3401 0.1226
-7 2 13 -1.0103 0.0232
-7 2 14 -0.8829 -0.1031
-7 2 15 -3.3029 0.0015
-7 2 16 1.2025 -0.2731
-7 2 17 6.0651 0.0537
-7 2 18 -8.1938 0.2919
-7 2 19 -1.0995 -0.0406
-7 3 1 -17.0674 0.0814
-7 3 2 12.2491 0.1452
-7 3 3 2.3016 0.3171
-7 3 4 6.4830 0.7926
-7 3 5 -0.7395 0.2417
-7 3 6 0.7374 -0.0013
-7 3 7 0.0417 -0.1901
-7 3 8 2.2121 -1.2961
-7 3 9 -0.1183 0.0485
-7 3 10 1.4252 -0.0825
-7 3 11 -3.1966 0.1045
-7 3 12 -2.9971 0.3107
-7 3 13 7.0012 -0.2446
-7 3 14 -1.8191 0.0479
-7 3 15 10.7506 -0.2430
-7 3 16 -3.2564 0.5266
-7 3 17 -4.8285 -0.0981
-7 3 18 2.1462 0.1133
-7 3 19 -0.6612 0.0171
-7 4 1 -1.1945 -0.2771
-7 4 2 -2.4983 0.2994
-7 4 3 3.7905 0.0907
-7 4 4 -1.4884 0.5675
-7 4 5 7.3024 -0.1555
-7 4 6 -10.2293 -0.2539
-7 4 7 -2.9610 -0.1478
-7 4 8 16.7258 0.0642
-7 4 9 -0.7231 -0.2236
-7 4 10 -1.2323 0.6930
-7 4 11 -6.4920 -0.2873
-7 4 12 -6.9178 -0.0377
-7 4 13 0.2108 0.1250
-7 4 14 17.6870 -0.0970
-7 4 15 -3.1319 0.2892
-7 4 16 0.1301 0.0027
-7 4 17 -3.2998 0.0123
-7 4 18 2.6113 -0.2008
-7 4 19 -0.3252 0.1438
-7 5 1 3.8050 -0.1204
-7 5 2 -8.9098 -0.2979
-7 5 3 -6.9012 0.1647
-7 5 4 -9.3013 -0.3445
-7 5 5 -0.0947 0.0366
-7 5 6 8.2425 -0.1003
-7 5 7 6.6186 0.0837
-7 5 8 -6.8152 0.4570
-7 5 9 5.9568 0.1851
-7 5 10 -24.0875 0.0426
-7 5 11 -6.1769 0.1007
-7 5 12 3.4177 -0.2238
-7 5 13 7.6990 0.0556
-7 5 14 -6.2351 0.1258
-7 5 15 0.0877 0.0236
-7 5 16 -0.2593 -0.3198
-7 5 17 1.3443 0.0346
-7 5 18 -2.8907 -0.0931
-7 5 19 -1.5802 -0.0481
-7 6 1 5.5975 -0.1460
-7 6 2 -3.6623 0.0101
-7 6 3 -6.5138 -0.2258
-7 6 4 -3.2802 -0.1774
-7 6 5 -2.5745 -0.1524
-7 6 6 13.2382 0.0775
-7 6 7 4.7887 0.0194
-7 6 8 -1.7883 0.1866
-7 6 9 -22.4570 0.3408
-7 6 10 -4.8394 -0.2431
-7 6 11 -3.3957 0.2648
-7 6 12 7.7790 -0.1573
-7 6 13 -0.3921 -0.0424
-7 6 14 -0.9996 -0.0721
-7 6 15 -1.1711 -0.1508
-7 6 16 -1.5638 0.1193
-7 6 17 0.7857 -0.1338
-7 6 18 -3.0745 0.0816
-7 6 19 -4.0302 -0.0874
-7 7 1 2.3758 -0.1625
-7 7 2 -3.3967 0.1010
-7 7 3 -5.8778 -0.0202
-7 7 4 14.6214 -0.1367
-7 7 5 6.3915 -0.1708
-7 7 6 -5.1476 -0.0774
-7 7 7 2.6432 0.1310
-7 7 8 -7.0476 -0.0039
-7 7 9 -4.3832 0.0309
-7 7 10 5.3686 0.1794
-7 7 11 7.8041 -0.2787
-7 7 12 -0.4832 0.1398
-7 7 13 3.4620 -0.2736
-7 7 14 4.6805 0.0563
-7 7 15 4.3310 0.0575
-7 7 16 1.6619 0.1209
-7 7 17 -3.0159 0.0615
-7 7 18 -2.0610 -0.0403
-7 7 19 0.5307 -0.0348
-7 8 1 6.0050 -0.0082
-7 8 2 0.2257 -0.0998
-7 8 3 0.6959 -0.0030
-7 8 4 0.0755 0.0718
-7 8 5 12.0374 0.0410
-7 8 6 -0.7732 0.0026
-7 8 7 -9.5504 0.1241
-7 8 8 0.0471 -0.0448
-7 8 9 9.1747 -0.0879
-7 8 10 6.5699 -0.0309
-7 8 11 8.4191 -0.1353
-7 8 12 4.6307 -0.1047
-7 8 13 4.5542 0.0978
-7 8 14 4.3266 0.0510
-7 8 15 2.5630 0.1231
-7 8 16 4.9875 0.0105
-7 8 17 -0.7783 0.0061
-7 8 18 -0.3313 0.0274
-7 9 1 6.6499 -0.0703
-7 9 2 5.1704 -0.0661
-7 9 3 2.4503 0.2140
-7 9 4 -4.2957 0.1818
-7 9 5 -1.8073 0.1219
-7 9 6 1.9607 0.2154
-7 9 7 -3.7878 -0.1004
-7 9 8 2.5464 0.0367
-7 9 9 4.5469 -0.1155
-7 9 10 2.5143 -0.2072
-7 9 11 -1.7731 0.0818
-7 9 12 10.0638 -0.0335
-7 9 13 1.2539 0.1593
-7 9 14 3.3867 -0.0286
-7 9 15 -0.7177 0.0891
-7 9 16 -2.0087 -0.1001
-7 9 17 6.2276 0.1003
-7 9 18 3.2834 -0.0340
-7 10 1 4.5737 0.1080
-7 10 2 2.0404 0.1192
-7 10 3 3.2098 0.0988
-7 10 4 1.4593 0.1174
-7 10 5 -8.4812 0.1269
-7 10 6 -3.3307 -0.1151
-7 10 7 1.9756 0.1504
-7 10 8 -5.5301 0.0046
-7 10 9 -0.8249 -0.1586
-7 10 10 0.1102 0.0495
-7 10 11 -0.0474 0.0142
-7 10 12 -4.5581 0.0145
-7 10 13 7.7225 -0.0066
-7 10 14 -4.0426 0.0499
-7 10 15 4.6053 -0.0566
-7 10 16 2.4438 0.1522
-7 10 17 -1.5646 -0.1486
-7 10 18 -1.0192 0.1195
-7 11 1 1.9974 0.0618
-7 11 2 1.9318 0.0116
-7 11 3 -2.9916 -0.1407
-7 11 4 1.4423 -0.0809
-7 11 5 6.5999 -0.0984
-7 11 6 -3.7980 0.1525
-7 11 7 -9.8945 -0.0483
-7 11 8 0.7889 -0.0355
-7 11 9 -2.9905 0.1344
-7 11 10 -1.8293 -0.0842
-7 11 11 1.9388 -0.0077
-7 11 12 0.0042 0.0416
-7 11 13 -2.5937 -0.1423
-7 11 14 6.1836 0.1579
-7 11 15 0.6102 -0.0202
-7 11 16 3.2865 -0.0581
-7 11 17 -2.5617 0.0264
-7 11 18 -4.3163 -0.1883
-7 12 1 4.6916 -0.2943
-7 12 2 -3.8690 0.0168
-7 12 3 -1.7334 -0.1698
-7 12 4 8.8217 -0.0871
-7 12 5 4.2826 -0.0044
-7 12 6 0.0923 -0.0539
-7 12 7 -0.9790 0.0134
-7 12 8 -3.6841 -0.0396
-7 12 9 1.9907 0.0585
-7 12 10 -1.3068 0.0576
-7 12 11 -2.4322 -0.0673
-7 12 12 2.5296 0.0736
-7 12 13 1.6146 0.0644
-7 12 14 2.9491 -0.0954
-7 12 15 -2.3335 0.0832
-7 12 16 -2.0511 -0.1542
-7 12 17 3.1011 -0.0754
-7 13 1 0.2198 -0.0259
-7 13 2 3.8855 -0.1129
-7 13 3 4.4373 0.2081
-7 13 4 -0.4555 -0.1013
-7 13 5 5.6079 -0.0257
-7 13 6 2.3847 -0.0887
-7 13 7 2.4940 -0.0435
-7 13 8 -0.4955 0.0957
-7 13 9 -1.2093 -0.0679
-7 13 10 1.5973 0.1094
-7 13 11 -2.9840 0.1176
-7 13 12 -2.5571 -0.0841
-7 13 13 -0.3515 0.1749
-7 13 14 -2.3950 -0.1848
-7 13 15 4.1887 -0.0266
-7 13 16 -0.3184 0.0402
-7 13 17 -0.4871 -0.1894
-7 14 1 3.6626 0.2187
-7 14 2 0.8162 -0.0205
-7 14 3 3.9220 -0.0247
-7 14 4 0.6446 0.0359
-7 14 5 -1.5385 -0.0253
-7 14 6 4.0209 0.0275
-7 14 7 3.6306 0.0292
-7 14 8 2.2177 -0.0456
-7 14 9 -2.9523 0.0145
-7 14 10 -1.6876 -0.0516
-7 14 11 -0.8563 0.0354
-7 14 12 -4.1053 0.0554
-7 14 13 -3.7766 -0.2074
-7 14 14 -0.6072 0.1014
-7 14 15 3.1182 -0.1249
-7 14 16 5.6662 0.1117
-7 15 1 0.6825 -0.1135
-7 15 2 2.3988 0.0513
-7 15 3 -2.6722 -0.1063
-7 15 4 1.6760 0.1182
-7 15 5 0.0022 0.0034
-7 15 6 3.6970 0.1091
-7 15 7 1.7932 -0.0011
-7 15 8 0.4743 -0.0556
-7 15 9 -1.2960 -0.0396
-7 15 10 -6.0647 -0.1013
-7 15 11 0.4570 -0.1039
-7 15 12 -3.3128 -0.0337
-7 15 13 -1.0527 -0.0728
-7 15 14 2.4346 0.1362
-7 15 15 1.3922 0.0168
-7 15 16 1.3027 -0.1032
-7 16 1 -1.2707 -0.1160
-7 16 2 3.7178 0.0739
-7 16 3 1.8084 0.0678
-7 16 4 -3.5269 -0.0240
-7 16 5 2.7417 0.0747
-7 16 6 2.1533 -0.0440
-7 16 7 -1.8816 0.0151
-7 16 8 -4.6082 0.0643
-7 16 9 -0.2440 -0.0613
-7 16 10 1.2066 0.0181
-7 16 11 -7.4550 -0.0974
-7 16 12 1.6530 -0.0960
-7 16 13 1.8914 0.2290
-7 16 14 2.0206 -0.0808
-7 16 15 -0.2100 0.1801
-7 17 1 5.7160 0.2040
-7 17 2 0.8943 -0.0697
-7 17 3 1.6899 0.0532
-7 17 4 -0.1101 -0.0877
-7 17 5 -1.3128 -0.0378
-7 17 6 -4.5567 -0.0076
-7 17 7 0.9326 0.1012
-7 17 8 -0.6218 -0.0093
-7 17 9 -1.8662 0.0910
-7 17 10 -1.0069 -0.0060
-7 17 11 1.0349 0.0828
-7 17 12 -0.7233 0.0349
-7 17 13 0.8281 -0.0419
-7 17 14 0.3766 0.0549
-7 18 1 1.5598 0.0310
-7 18 2 2.2931 -0.0751
-7 18 3 -2.9181 -0.1087
-7 18 4 0.4923 0.0404
-7 18 5 -2.5960 -0.0209
-7 18 6 1.7087 0.0377
-7 18 7 -1.1120 -0.0287
-7 18 8 4.0208 0.0039
-7 18 9 -1.1576 0.0170
-7 18 10 -1.9216 0.0409
-7 18 11 0.3741 0.0485
-7 18 12 -0.7127 0.0512
-7 18 13 -0.0512 -0.1251
-7 18 14 -4.4626 0.0022
-7 19 1 -0.3436 -0.1799
-7 19 2 -4.4040 0.0701
-7 19 3 0.7484 -0.0245
-7 19 4 -0.4265 0.0575
-7 19 5 0.6020 0.0714
-7 19 6 -0.0823 -0.0149
-7 19 7 3.7282 -0.1827
-7 19 8 0.1448 -0.0148
-7 19 9 -1.5036 -0.0106
-7 19 10 -3.7101 0.1217
-7 19 11 0.7382 -0.0752
-7 19 12 -1.6116 -0.0341
-7 19 13 -5.8325 -0.0150
-7 20 1 -0.8292 -0.0143
-7 20 2 -1.7820 0.0845
-7 20 3 -1.1772 0.1400
-7 20 4 -2.2627 -0.0790
-7 20 5 -0.6624 -0.0386
-7 20 6 -1.3496 -0.0023
-7 20 7 0.3903 0.0225
-7 20 8 -3.0216 -0.1143
-7 20 9 0.5028 -0.0080
-7 20 10 -0.6845 0.0371
-7 20 11 -4.5162 0.1262
-7 20 12 -0.6633 -0.1287
-7 21 1 -5.7262 0.0904
-7 21 2 -0.8766 -0.1245
-7 21 3 -3.0956 0.0003
-7 21 4 -2.3638 0.0084
-7 21 5 -5.4633 0.0658
-7 21 6 -0.2282 -0.0833
-7 21 7 -2.5035 0.1517
-7 21 8 2.0611 0.0362
-7 21 9 -2.3958 -0.0287
-7 21 10 0.9581 -0.1106
-7 21 11 -2.0100 0.1118
-7 22 1 -3.9861 -0.0463
-7 22 2 -2.6822 -0.1706
-7 22 3 -1.5130 -0.0146
-7 22 4 -2.3572 0.2801
-7 22 5 0.6886 -0.0121
-7 22 6 -1.5902 0.2607
-7 22 7 0.4865 -0.0643
-7 22 8 -0.7864 0.1974
-7 22 9 -0.2359 0.0309
-7 23 1 2.7802 -0.1916
-7 23 2 -2.4670 0.3128
-7 23 3 0.4830 0.0465
-7 23 4 3.4327 0.2001
-7 23 5 1.7910 0.3107
-7 23 6 -0.2903 0.0272
-7 23 7 -2.2731 0.3745
-6 0 2 22.1690 -5.9786
-6 0 4 4.6903 -2.8965
-6 0 6 -14.9177 0.4032
-6 0 8 0.5893 0.1182
-6 0 10 -1.8308 -0.7504
-6 0 12 3.0504 -0.6701
-6 0 14 3.6240 -0.4893
-6 0 16 -0.8352 -0.8367
-6 0 18 0.4880 -0.2761
-6 1 1 4.9049 -1.2259
-6 1 2 15.7145 -0.6793
-6 1 3 10.7674 -1.8106
-6 1 4 -27.8505 0.7824
-6 1 5 -8.3707 -1.0503
-6 1 6 -3.4352 0.2175
-6 1 7 -1.2938 0.6787
-6 1 8 -22.1532 0.7064
-6 1 9 -2.3086 0.0953
-6 1 10 -7.1032 -0.0239
-6 1 11 3.4615 -0.3899
-6 1 12 4.8092 -0.4854
-6 1 13 4.4089 -0.0456
-6 1 14 -7.1279 0.2599
-6 1 15 -0.3473 -0.3235
-6 1 16 -1.1756 0.4627
-6 1 17 -1.5886 -0.2880
-6 1 18 0.6737 0.5101
-6 1 19 1.4407 -0.2216
-6 2 1 12.5847 0.2776
-6 2 2 -3.4513 1.2531
-6 2 3 6.9262 -0.5843
-6 2 4 -9.9104 -0.3253
-6 2 5 -7.9426 0.0055
-6 2 6 9.5857 -0.2067
-6 2 7 -14.2310 0.8679
-6 2 8 -5.0262 0.3930
-6 2 9 -6.6635 0.0631
-6 2 10 5.4239 0.1082
-6 2 11 10.9399 -0.4314
-6 2 12 3.9372 0.1700
-6 2 13 -1.5627 -0.1430
-6 2 14 -0.4264 0.0320
-6 2 15 -1.3025 0.1290
-6 2 16 -2.8293 0.0517
-6 2 17 -4.0862 0.1741
-6 2 18 -0.2570 0.0790
-6 2 19 -1.0831 -0.1009
-6 3 1 12.0902 0.4119
-6 3 2 -0.6998 0.1285
-6 3 3 -23.1145 0.4448
-6 3 4 31.6212 -0.6888
-6 3 5 7.5547 0.4659
-6 3 6 -1.3410 0.4265
-6 3 7 0.2985 -0.2689
-6 3 8 -6.2749 0.2700
-6 3 9 -1.1726 -0.1251
-6 3 10 22.0505 -0.2711
-6 3 11 7.4617 0.3506
-6 3 12 3.2870 -0.2419
-6 3 13 -3.4155 -0.0198
-6 3 14 2.1061 -0.0781
-6 3 15 -2.2753 0.0969
-6 3 16 -0.7716 0.0552
-6 3 17 1.1904 0.1708
-6 3 18 -6.0432 -0.2600
-6 3 19 1.6323 0.1633
-6 4 1 -13.7545 0.2224
-6 4 2 7.9808 -0.4383
-6 4 3 6.5355 0.4090
-6 4 4 -6.1223 0.1891
-6 4 5 25.3372 0.1610
-6 4 6 -3.6958 0.0296
-6 4 7 -7.9116 -0.1647
-6 4 8 -4.7123 -0.3095
-6 4 9 9.9545 0.1212
-6 4 10 -1.8614 -0.0297
-6 4 11 10.6280 -0.1866
-6 4 12 7.3111 -0.0240
-6 4 13 -2.0883 0.0241
-6 4 14 -8.6373 -0.0426
-6 4 15 1.5838 0.0722
-6 4 16 4.0041 0.0166
-6 4 17 -1.9511 -0.1472
-6 4 18 2.3204 -0.0258
-6 4 19 -0.0180 0.0544
-6 5 1 -17.3096 -0.0522
-6 5 2 -3.9640 0.1175
-6 5 3 26.9197 -0.1138
-6 5 4 -5.1706 0.5470
-6 5 5 -12.3324 -0.2869
-6 5 6 -4.8755 -0.1329
-6 5 7 -8.6467 -0.0019
-6 5 8 5.1797 0.1195
-6 5 9 -6.7047 -0.0329
-6 5 10 6.8614 -0.2022
-6 5 11 1.0654 -0.0828
-6 5 12 -4.8655 0.0443
-6 5 13 -0.9873 0.0424
-6 5 14 1.1525 0.2203
-6 5 15 -5.8443 -0.0896
-6 5 16 -1.9806 -0.1123
-6 5 17 3.2563 -0.1689
-6 5 18 1.1605 0.1700
-6 5 19 -0.0978 0.0149
-6 6 1 -2.1083 -0.1438
-6 6 2 -3.2100 0.1614
-6 6 3 1.6221 -0.0797
-6 6 4 14.5948 -0.1223
-6 6 5 -24.5618 -0.1729
-6 6 6 -4.0179 0.2575
-6 6 7 4.1646 0.1915
-6 6 8 -7.3641 -0.0201
-6 6 9 13.7790 -0.0733
-6 6 10 0.2191 0.0370
-6 6 11 -2.3751 -0.1470
-6 6 12 -8.5465 0.2417
-6 6 13 -4.2314 0.0302
-6 6 14 -4.7646 0.0727
-6 6 15 5.4704 0.0094
-6 6 16 -5.9478 -0.1858
-6 6 17 -3.1668 0.0635
-6 6 18 1.7609 0.0006
-6 6 19 1.3386 0.1976
-6 7 1 2.1149 -0.0591
-6 7 2 8.9501 0.0972
-6 7 3 -11.6083 -0.2591
-6 7 4 -1.3362 -0.3159
-6 7 5 15.9609 0.3015
-6 7 6 -2.0626 -0.1652
-6 7 7 6.0310 0.3631
-6 7 8 13.0054 -0.0209
-6 7 9 -2.5923 0.0204
-6 7 10 4.2183 0.0620
-6 7 11 -3.8708 0.0873
-6 7 12 -3.6361 -0.1062
-6 7 13 -6.5786 0.1951
-6 7 14 3.7726 -0.1653
-6 7 15 -7.0805 0.0180
-6 7 16 3.9552 0.0884
-6 7 17 -1.3979 -0.0835
-6 7 18 0.4039 0.0030
-6 7 19 2.8626 0.1830
-6 8 1 2.3629 0.1493
-6 8 2 -5.6410 -0.2911
-6 8 3 10.4933 0.0136
-6 8 4 -2.0415 -0.2355
-6 8 5 11.3537 -0.0535
-6 8 6 14.2550 0.0672
-6 8 7 8.7812 -0.1528
-6 8 8 5.1307 0.3420
-6 8 9 3.3080 -0.0172
-6 8 10 -6.2896 -0.0057
-6 8 11 -4.8941 0.0565
-6 8 12 3.7451 -0.1108
-6 8 13 3.1863 0.0295
-6 8 14 -4.5065 -0.0322
-6 8 15 1.2995 -0.0371
-6 8 16 -4.2647 0.0101
-6 8 17 7.6173 -0.0059
-6 8 18 1.5211 0.1107
-6 9 1 -11.9486 0.0324
-6 9 2 5.1716 -0.2335
-6 9 3 4.5548 -0.0833
-6 9 4 7.3011 0.0256
-6 9 5 -3.1098 -0.2137
-6 9 6 8.2677 0.1398
-6 9 7 2.7814 -0.0783
-6 9 8 -1.1596 -0.0421
-6 9 9 -4.1584 0.0509
-6 9 10 -0.7152 -0.0963
-6 9 11 1.6860 0.0050
-6 9 12 -2.6383 0.1529
-6 9 13 0.1449 -0.1521
-6 9 14 -2.0200 0.1482
-6 9 15 -1.5491 -0.1982
-6 9 16 6.0400 0.0009
-6 9 17 -6.9403 0.1685
-6 9 18 3.0167 0.1036
-6 10 1 -2.4187 -0.2391
-6 10 2 -5.7402 0.2138
-6 10 3 -0.3309 -0.1680
-6 10 4 -2.0555 0.0812
-6 10 5 -2.0975 0.0905
-6 10 6 -10.8104 0.0112
-6 10 7 -2.7064 0.0003
-6 10 8 -3.1590 -0.2002
-6 10 9 -3.1096 -0.0139
-6 10 10 -3.5278 -0.0847
-6 10 11 5.0098 0.0814
-6 10 12 -0.5134 0.0897
-6 10 13 -7.4696 0.0065
-6 10 14 -0.6976 -0.0700
-6 10 15 1.3035 0.0725
-6 10 16 -7.1085 -0.0718
-6 10 17 1.6436 0.2042
-6 10 18 -6.6501 0.0628
-6 11 1 3.4912 0.0148
-6 11 2 -8.5134 -0.0174
-6 11 3 -7.3089 0.1587
-6 11 4 -2.7388 0.0499
-6 11 5 -11.2584 0.1508
-6 11 6 -6.2786 -0.0888
-6 11 7 -2.0762 0.0835
-6 11 8 -1.2987 -0.1047
-6 11 9 -3.1821 -0.0885
-6 11 10 1.8646 0.1413
-6 11 11 -3.0314 -0.2082
-6 11 12 1.1754 0.0213
-6 11 13 3.3592 0.1207
-6 11 14 -2.3235 -0.1038
-6 11 15 -4.6979 0.0878
-6 11 16 -3.1986 0.0965
-6 11 17 -6.7655 -0.1599
-6 12 1 -9.8429 0.2552
-6 12 2 4.4928 -0.1322
-6 12 3 -3.0287 0.0864
-6 12 4 -8.5406 0.0667
-6 12 5 -1.7837 -0.0389
-6 12 6 -0.9752 0.0244
-6 12 7 -1.2207 -0.0210
-6 12 8 1.3016 0.0699
-6 12 9 0.9607 -0.0249
-6 12 10 -1.6679 -0.1170
-6 12 11 0.6827 0.0181
-6 12 12 3.0485 -0.1075
-6 12 13 1.2498 0.0945
-6 12 14 2.5438 0.0655
-6 12 15 -2.8517 -0.1051
-6 12 16 -3.6453 -0.0602
-6 12 17 -4.6171 -0.0389
-6 13 1 0.1320 0.0084
-6 13 2 -2.5256 0.1352
-6 13 3 1.9869 -0.1674
-6 13 4 0.4574 -0.0818
-6 13 5 -1.2503 -0.0743
-6 13 6 1.1944 0.0097
-6 13 7 0.9107 -0.0662
-6 13 8 -2.9034 0.1138
-6 13 9 0.0488 -0.0851
-6 13 10 1.0267 -0.0509
-6 13 11 -0.4235 0.0948
-6 13 12 2.8837 0.0455
-6 13 13 4.0170 -0.0331
-6 13 14 -2.3629 0.0121
-6 13 15 -2.0301 -0.0835
-6 13 16 -1.7150 -0.1100
-6 13 17 5.3947 -0.1463
-6 14 1 2.0754 -0.1063
-6 14 2 -3.3687 0.0030
-6 14 3 -0.4815 -0.1250
-6 14 4 1.2748 -0.1463
-6 14 5 3.9007 -0.0433
-6 14 6 -0.3923 -0.0493
-6 14 7 -3.9223 0.0111
-6 14 8 0.3368 -0.0750
-6 14 9 -1.9821 0.1003
-6 14 10 -2.5231 0.0879
-6 14 11 4.9733 0.0293
-6 14 12 -1.1657 0.0770
-6 14 13 1.6924 -0.0786
-6 14 14 -1.9520 -0.0141
-6 14 15 -1.5944 -0.0755
-6 14 16 0.8622 -0.0614
-6 15 1 -0.8348 0.0280
-6 15 2 0.6638 -0.1768
-6 15 3 -3.3014 0.0166
-6 15 4 6.2061 -0.0629
-6 15 5 3.1269 0.0876
-6 15 6 -2.1197 -0.0184
-6 15 7 -0.8629 -0.0145
-6 15 8 -1.7819 -0.0377
-6 15 9 1.9817 0.1032
-6 15 10 0.5676 0.0934
-6 15 11 -2.8826 0.0605
-6 15 12 4.3475 -0.0264
-6 15 13 -4.7256 -0.0180
-6 15 14 1.3774 -0.0816
-6 15 15 -1.7197 0.0712
-6 15 16 1.7351 -0.0508
-6 16 1 0.8624 -0.0284
-6 16 2 -1.5575 0.0247
-6 16 3 6.6326 0.0606
-6 16 4 3.0238 0.1113
-6 16 5 1.8309 -0.0084
-6 16 6 -0.2290 0.0932
-6 16 7 -2.4659 -0.0233
-6 16 8 2.0396 0.0256
-6 16 9 -0.3592 -0.0129
-6 16 10 1.3317 -0.0251
-6 16 11 -0.5710 0.0598
-6 16 12 -1.8527 0.0290
-6 16 13 2.2156 -0.0396
-6 16 14 -3.3081 0.0498
-6 16 15 2.0832 -0.0334
-6 17 1 -1.4546 0.0770
-6 17 2 5.0347 0.0330
-6 17 3 4.0552 -0.0014
-6 17 4 1.6321 0.0935
-6 17 5 -1.9608 -0.0231
-6 17 6 -0.3221 0.0310
-6 17 7 1.6012 -0.0058
-6 17 8 -2.2824 0.0040
-6 17 9 -0.0390 -0.1193
-6 17 10 -0.0976 0.0284
-6 17 11 -0.2972 -0.1490
-6 17 12 0.3298 0.0523
-6 17 13 1.3644 0.1196
-6 17 14 2.0012 -0.1134
-6 18 1 4.2611 0.0286
-6 18 2 2.8591 0.0206
-6 18 3 -0.3571 -0.1238
-6 18 4 1.7101 0.0026
-6 18 5 -0.3194 0.0994
-6 18 6 -0.7502 -0.0776
-6 18 7 0.5135 0.0344
-6 18 8 1.3140 -0.1501
-6 18 9 -2.7208 0.0864
-6 18 10 -1.7760 -0.0831
-6 18 11 4.4175 -0.0497
-6 18 12 -0.4842 -0.1287
-6 18 13 1.7565 0.0862
-6 18 14 2.2638 0.2271
-6 19 1 3.4034 -0.0789
-6 19 2 1.0872 0.0528
-6 19 3 1.8973 0.0778
-6 19 4 -2.7440 -0.0873
-6 19 5 3.8595 0.0624
-6 19 6 2.4980 0.0094
-6 19 7 -2.2590 -0.0360
-6 19 8 -2.8178 0.0718
-6 19 9 2.8018 -0.0068
-6 19 10 2.3691 0.0018
-6 19 11 -1.6712 0.0479
-6 19 12 3.3553 0.0034
-6 19 13 1.0961 0.0308
-6 20 1 -2.0928 0.0958
-6 20 2 0.4621 -0.0555
-6 20 3 -2.0753 0.1166
-6 20 4 0.1840 -0.0109
-6 20 5 -0.7167 -0.0414
-6 20 6 0.4095 0.0548
-6 20 7 -1.7921 -0.1129
-6 20 8 -0.0344 0.1987
-6 20 9 1.0485 -0.0903
-6 20 10 2.5730 0.1367
-6 20 11 1.2942 0.0695
-6 20 12 1.9058 0.1270
-6 21 1 -1.4003 0.0576
-6 21 2 -4.5013 -0.0589
-6 21 3 -4.5983 -0.1320
-6 21 4 -1.6685 0.0770
-6 21 5 -1.3717 -0.0960
-6 21 6 -1.8395 -0.0673
-6 21 7 1.6980 -0.0082
-6 21 8 -0.1357 -0.2795
-6 21 9 2.4251 0.2913
-6 21 10 1.5787 -0.0710
-6 21 11 2.5892 0.1449
-6 22 1 -2.6644 -0.1022
-6 22 2 -3.3747 0.0178
-6 22 3 -0.0728 -0.1496
-6 22 4 -1.5127 -0.0149
-6 22 5 -0.9436 -0.0027
-6 22 6 1.0628 -0.2294
-6 22 7 1.9676 -0.0625
-6 22 8 3.6159 -0.1504
-6 22 9 -1.1067 -0.0224
-6 23 1 -0.3013 -0.0446
-6 23 2 4.0635 -0.0256
-6 23 3 0.9339 0.1126
-6 23 4 1.7280 -0.1371
-6 23 5 0.1219 -0.0412
-6 23 6 1.0643 0.0513
-6 23 7 1.3767 -0.3127
-6 23 8 2.9118 0.2539
-6 24 1 1.9980 0.1255
-6 24 2 0.5183 -0.0133
-6 24 3 2.5695 -0.0499
-6 24 4 -1.8972 0.0590
-6 24 5 0.3134 0.0011
-5 0 2 -25.5914 0.9840
-5 0 4 7.2389 5.2173
-5 0 6 4.2141 2.5858
-5 0 8 2.1693 -1.3343
-5 0 10 -14.3879 -0.0230
-5 0 12 3.2204 1.7304
-5 0 14 -7.3251 0.3095
-5 0 16 -0.6288 -0.3827
-5 0 18 3.7600 0.1994
-5 1 1 -16.0514 0.4111
-5 1 2 -3.6685 2.4035
-5 1 3 -11.5763 1.6152
-5 1 4 2.6987 0.7335
-5 1 5 12.2484 0.6999
-5 1 6 -26.9231 -1.8913
-5 1 7 -0.5248 0.2588
-5 1 8 5.4714 -0.5779
-5 1 9 2.2275 -0.1602
-5 1 10 1.0239 0.2190
-5 1 11 -7.2650 0.3378
-5 1 12 -6.7868 -0.2349
-5 1 13 -0.0582 0.4195
-5 1 14 2.7365 -0.4613
-5 1 15 -3.5241 -0.0403
-5 1 16 -1.3859 -0.2080
-5 1 17 3.8982 0.0928
-5 1 18 5.5503 -0.0340
-5 1 19 1.7396 -0.1385
-5 2 1 4.2247 1.0186
-5 2 2 -9.4324 0.9557
-5 2 3 3.9295 -0.8198
-5 2 4 2.3865 -1.3870
-5 2 5 -14.8394 -0.3070
-5 2 6 5.7355 -0.5520
-5 2 7 -0.9968 0.5413
-5 2 8 5.1736 0.3399
-5 2 9 12.6954 -0.1623
-5 2 10 5.0499 0.1348
-5 2 11 -1.7907 -0.1621
-5 2 12 -6.7088 -0.3253
-5 2 13 -0.1883 0.0493
-5 2 14 1.6367 -0.0704
-5 2 15 3.1926 -0.0856
-5 2 16 -0.6944 0.1875
-5 2 17 0.2805 -0.1187
-5 2 18 3.8008 -0.0858
-5 2 19 4.8096 -0.0067
-5 3 1 -8.6709 0.3167
-5 3 2 9.5937 -1.5024
-5 3 3 9.7223 -0.7668
-5 3 4 -10.9788 -1.1233
-5 3 5 -6.8831 -0.2047
-5 3 6 11.0112 1.1527
-5 3 7 10.6835 -0.1556
-5 3 8 15.8503 0.7067
-5 3 9 0.7136 -0.0804
-5 3 10 4.0707 -0.0905
-5 3 11 -1.5855 -0.0306
-5 3 12 1.1460 0.0245
-5 3 13 0.6335 -0.2036
-5 3 14 0.8459 0.1632
-5 3 15 -2.7924 -0.0737
-5 3 16 1.7536 0.0377
-5 3 17 -0.9995 -0.0151
-5 3 18 0.0521 -0.0655
-5 3 19 2.7902 -0.0814
-5 4 1 13.7256 -0.9544
-5 4 2 0.0611 -0.5900
-5 4 3 -12.3324 0.0552
-5 4 4 2.8265 0.4886
-5 4 5 -0.1666 -0.0583
-5 4 6 -9.6341 0.3123
-5 4 7 17.1557 0.1282
-5 4 8 3.5756 -0.0720
-5 4 9 3.8995 0.4746
-5 4 10 -6.7520 -0.1095
-5 4 11 -3.6798 0.2558
-5 4 12 0.9823 -0.0184
-5 4 13 1.3239 -0.1210
-5 4 14 1.6818 0.0227
-5 4 15 -2.8976 0.0065
-5 4 16 -2.1625 -0.1274
-5 4 17 4.0511 0.0941
-5 4 18 -1.3816 -0.0173
-5 4 19 -1.7182 -0.1029
-5 5 1 2.2685 -0.0532
-5 5 2 -2.9050 0.9493
-5 5 3 -13.5406 0.1323
-5 5 4 -17.1857 0.2052
-5 5 5 3.2385 0.0586
-5 5 6 5.7677 -0.4024
-5 5 7 -15.4916 0.1896
-5 5 8 1.4662 -0.2156
-5 5 9 2.3605 0.1114
-5 5 10 -7.9580 0.1200
-5 5 11 -2.7977 -0.1449
-5 5 12 1.4443 0.1061
-5 5 13 -0.1756 0.0826
-5 5 14 -1.0495 -0.0980
-5 5 15 5.7961 0.0696
-5 5 16 0.6824 -0.0843
-5 5 17 -2.4509 -0.0408
-5 5 18 2.4727 0.0713
-5 5 19 -6.3341 0.1308
-5 6 1 -4.7326 0.8840
-5 6 2 -7.1292 -0.0245
-5 6 3 -14.8191 0.0480
-5 6 4 -5.4448 -0.2163
-5 6 5 -0.3702 -0.0403
-5 6 6 0.9329 -0.1861
-5 6 7 3.9458 0.0365
-5 6 8 -8.4385 -0.2339
-5 6 9 -15.0628 -0.4356
-5 6 10 5.3087 -0.0019
-5 6 11 0.9873 -0.1271
-5 6 12 -2.7325 0.1684
-5 6 13 4.7323 0.1143
-5 6 14 1.6099 0.0567
-5 6 15 -0.9273 -0.0244
-5 6 16 1.6149 -0.0053
-5 6 17 0.1305 0.0053
-5 6 18 -7.4114 0.0787
-5 6 19 -0.0636 -0.1556
-5 7 1 -2.0445 -0.0300
-5 7 2 -10.8805 -0.2684
-5 7 3 10.0346 -0.0309
-5 7 4 4.7069 0.0132
-5 7 5 -1.7921 -0.0055
-5 7 6 11.1917 0.1332
-5 7 7 0.5270 -0.4743
-5 7 8 -12.4772 0.0108
-5 7 9 -1.6488 -0.3583
-5 7 10 -5.2569 -0.0502
-5 7 11 2.6996 0.2266
-5 7 12 5.8338 -0.1050
-5 7 13 -2.5855 0.1803
-5 7 14 -0.0576 0.0245
-5 7 15 0.8556 -0.0705
-5 7 16 -0.5642 0.1235
-5 7 17 -3.3566 -0.0523
-5 7 18 -2.4118 -0.0814
-5 8 1 3.3776 -0.3767
-5 8 2 11.4517 0.3232
-5 8 3 6.4396 -0.1052
-5 8 4 14.9563 0.1598
-5 8 5 12.7151 -0.0441
-5 8 6 -9.5383 -0.0466
-5 8 7 -7.4023 -0.0292
-5 8 8 1.2123 -0.0528
-5 8 9 -1.6360 0.2398
-5 8 10 3.9023 -0.0804
-5 8 11 1.0457 0.0918
-5 8 12 -3.2601 0.0817
-5 8 13 0.8889 -0.1199
-5 8 14 -0.5117 0.0656
-5 8 15 -0.4111 -0.0291
-5 8 16 4.2944 -0.0939
-5 8 17 -1.4902 0.0106
-5 8 18 1.9804 -0.1628
-5 9 1 1.8374 0.3261
-5 9 2 17.4616 0.0767
-5 9 3 6.2404 0.0396
-5 9 4 1.3641 -0.1801
-5 9 5 3.8002 0.0681
-5 9 6 -5.3289 -0.0593
-5 9 7 -13.1000 0.3368
-5 9 8 1.5720 -0.0333
-5 9 9 10.3000 0.0862
-5 9 10 0.1774 0.0964
-5 9 11 -2.3181 0.0122
-5 9 12 -0.1685 -0.0285
-5 9 13 -2.7017 -0.0356
-5 9 14 2.5639 -0.1085
-5 9 15 3.7052 0.0542
-5 9 16 -3.9257 -0.1275
-5 9 17 9.0630 -0.0706
-5 9 18 2.2472 -0.1122
-5 10 1 8.1779 0.1761
-5 10 2 0.3818 -0.2457
-5 10 3 3.9619 0.1846
-5 10 4 -5.8260 -0.1707
-5 10 5 -11.3278 0.0773
-5 10 6 -1.0071 0.1683
-5 10 7 3.4635 -0.2235
-5 10 8 -5.4417 0.0537
-5 10 9 -1.4008 -0.0048
-5 10 10 5.0852 0.1156
-5 10 11 -1.7234 0.0187
-5 10 12 -4.5214 0.0618
-5 10 13 2.1515 -0.2020
-5 10 14 1.9603 -0.0390
-5 10 15 -1.4042 0.0181
-5 10 16 5.2929 0.0652
-5 10 17 -4.7418 -0.1019
-5 10 18 3.7950 -0.0666
-5 11 1 8.3922 -0.2429
-5 11 2 -4.0660 0.0766
-5 11 3 -3.5450 -0.0890
-5 11 4 0.5887 0.2601
-5 11 5 -3.7538 -0.1944
-5 11 6 -3.9321 -0.1010
-5 11 7 -0.4260 -0.0941
-5 11 8 1.4542 -0.0918
-5 11 9 -4.7050 0.0687
-5 11 10 -0.6651 0.1520
-5 11 11 3.1234 0.0054
-5 11 12 0.7749 -0.0787
-5 11 13 -1.2305 0.0361
-5 11 14 -1.4280 -0.0471
-5 11 15 4.3622 -0.0003
-5 11 16 -4.0837 0.1595
-5 11 17 3.0609 -0.1467
-5 12 1 -1.9979 -0.0554
-5 12 2 4.8343 0.0667
-5 12 3 0.4006 -0.0927
-5 12 4 0.2773 0.0674
-5 12 5 3.0421 -0.1115
-5 12 6 1.0326 -0.1010
-5 12 7 -3.3156 0.0790
-5 12 8 -1.8064 0.0625
-5 12 9 5.6373 -0.0257
-5 12 10 2.2360 -0.0514
-5 12 11 1.3368 0.0450
-5 12 12 3.5635 -0.0901
-5 12 13 -0.2157 0.1146
-5 12 14 0.0351 0.0883
-5 12 15 -4.6842 0.0670
-5 12 16 6.1180 -0.2003
-5 12 17 -1.9488 0.0758
-5 13 1 -6.2029 -0.0071
-5 13 2 7.3287 -0.0579
-5 13 3 4.9314 0.0551
-5 13 4 -4.1185 -0.1356
-5 13 5 1.2277 0.2277
-5 13 6 2.4189 -0.0222
-5 13 7 3.6588 0.1134
-5 13 8 1.8876 -0.0303
-5 13 9 1.2252 -0.0823
-5 13 10 4.6805 -0.1580
-5 13 11 4.2216 -0.0280
-5 13 12 -1.6711 0.1263
-5 13 13 -0.5518 -0.0606
-5 13 14 -1.9319 0.1211
-5 13 15 4.6808 -0.0136
-5 13 16 -2.5557 -0.0935
-5 13 17 1.9947 0.0978
-5 14 1 7.5047 0.0084
-5 14 2 -5.1804 -0.0003
-5 14 3 -1.1619 0.1013
-5 14 4 3.2663 -0.0229
-5 14 5 -3.3526 0.0981
-5 14 6 2.1401 0.0913
-5 14 7 2.8062 -0.1288
-5 14 8 4.5949 -0.0063
-5 14 9 1.6391 -0.1162
-5 14 10 -0.8731 -0.0140
-5 14 11 0.3418 -0.0315
-5 14 12 -0.7325 -0.0465
-5 14 13 -2.9606 0.0878
-5 14 14 2.2560 -0.0885
-5 14 15 -0.4049 0.0160
-5 14 16 2.7444 0.1611
-5 15 1 -3.2706 0.0904
-5 15 2 -2.5075 -0.0172
-5 15 3 -0.3987 -0.0366
-5 15 4 -1.2275 0.0970
-5 15 5 1.9782 -0.2092
-5 15 6 1.2584 0.0393
-5 15 7 3.7511 -0.0397
-5 15 8 0.0005 0.0217
-5 15 9 1.3472 0.0455
-5 15 10 2.3195 0.0124
-5 15 11 -1.5755 -0.0603
-5 15 12 -0.9068 0.0003
-5 15 13 -0.2691 0.0079
-5 15 14 -0.6950 0.1124
-5 15 15 3.6586 -0.1149
-5 15 16 -1.3802 -0.0004
-5 16 1 -2.8835 -0.1091
-5 16 2 2.8020 -0.0298
-5 16 3 -2.7070 -0.0743
-5 16 4 0.1697 -0.0251
-5 16 5 0.8854 -0.0712
-5 16 6 2.4360 -0.0229
-5 16 7 4.4797 0.0980
-5 16 8 2.4389 -0.0278
-5 16 9 -0.7335 0.1783
-5 16 10 2.2076 -0.0476
-5 16 11 2.8139 0.0475
-5 16 12 0.1818 0.0795
-5 16 13 -1.6924 -0.0161
-5 16 14 1.3054 -0.0573
-5 16 15 -2.1667 0.1235
-5 17 1 0.9034 -0.1088
-5 17 2 -1.6108 -0.0576
-5 17 3 0.3235 0.0409
-5 17 4 -2.2343 -0.0203
-5 17 5 1.9755 0.1400
-5 17 6 2.5759 -0.1280
-5 17 7 0.2796 0.0739
-5 17 8 3.6330 0.0358
-5 17 9 2.4114 -0.0434
-5 17 10 -1.0946 0.1547
-5 17 11 1.3254 0.0024
-5 17 12 0.2943 0.0097
-5 17 13 -0.5918 -0.0039
-5 17 14 -4.8723 -0.0936
-5 18 1 -1.2472 0.0411
-5 18 2 1.2154 0.0189
-5 18 3 -0.3511 0.0776
-5 18 4 -0.2757 0.0562
-5 18 5 -0.0390 -0.0053
-5 18 6 3.5015 0.0236
-5 18 7 0.3423 -0.1021
-5 18 8 -2.1765 0.1369
-5 18 9 2.3447 -0.1009
-5 18 10 1.8321 -0.0193
-5 18 11 -2.8189 0.0685
-5 18 12 -2.8932 -0.1028
-5 18 13 -1.0739 -0.0641
-5 18 14 -3.6047 -0.0034
-5 19 1 4.6778 0.0408
-5 19 2 -2.5319 0.0891
-5 19 3 2.5069 0.0076
-5 19 4 3.8956 0.0727
-5 19 5 0.9538 -0.1094
-5 19 6 -1.6855 0.0519
-5 19 7 2.6526 0.0505
-5 19 8 2.5155 -0.0294
-5 19 9 -2.7792 -0.0145
-5 19 10 -1.3650 -0.1718
-5 19 11 0.9044 -0.0548
-5 19 12 -0.7866 -0.0329
-5 19 13 -4.6712 0.0040
-5 20 1 -0.8105 -0.0645
-5 20 2 3.3308 0.0758
-5 20 3 1.1557 0.0219
-5 20 4 3.2129 -0.0732
-5 20 5 1.5769 0.0086
-5 20 6 0.4770 -0.0553
-5 20 7 0.9987 0.0857
-5 20 8 1.1830 -0.0815
-5 20 9 2.3207 -0.0513
-5 20 10 -1.6994 -0.2166
-5 20 11 -1.1957 -0.0950
-5 20 12 1.9700 0.0672
-5 21 1 0.6250 0.0332
-5 21 2 2.8191 -0.1224
-5 21 3 2.1584 0.0179
-5 21 4 0.6048 -0.1224
-5 21 5 1.5849 -0.0176
-5 21 6 1.0333 -0.0458
-5 21 7 1.3009 -0.1194
-5 21 8 2.5012 -0.0180
-5 21 9 0.2820 -0.0919
-5 21 10 1.7552 0.0504
-5 21 11 0.8533 -0.3455
-5 22 1 1.6815 0.0206
-5 22 2 1.2060 -0.0911
-5 22 3 1.8339 -0.1162
-5 22 4 1.2642 -0.0466
-5 22 5 2.4414 -0.1221
-5 22 6 1.7193 -0.0332
-5 22 7 1.8781 0.0386
-5 22 8 1.2937 0.0489
-5 22 9 1.5074 0.0882
-5 23 1 3.1811 -0.2122
-5 23 2 0.9487 0.0716
-5 23 3 2.2966 -0.1501
-5 23 4 1.2420 0.0182
-5 23 5 1.3600 -0.0916
-5 23 6 4.5118 0.2101
-5 23 7 -0.2190 0.2197
-5 23 8 -0.2764 0.2785
-5 24 1 3.6120 -0.0261
-5 24 2 2.5718 -0.1449
-5 24 3 -1.3662 0.1140
-5 24 4 2.0201 -0.0373
-5 24 5 0.7479 0.3034
-5 24 6 -0.7670 0.1102
-4 0 2 24.9028 -0.4752
-4 0 4 18.2049 -0.9577
-4 0 6 -8.4587 -4.0229
-4 0 8 -11.4610 -2.3448
-4 0 10 1.2282 0.1051
-4 0 12 0.8788 0.3113
-4 0 14 2.2463 -0.2885
-4 0 16 -1.4678 0.0796
-4 0 18 -5.3401 0.0778
-4 1 1 3.6851 1.0479
-4 1 2 17.5359 -0.7083
-4 1 3 30.6454 0.2436
-4 1 4 -20.3472 -0.7512
-4 1 5 -6.1063 -0.7441
-4 1 6 14.1471 -0.1899
-4 1 7 0.9282 -1.2259
-4 1 8 -12.5067 0.4415
-4 1 9 -3.3772 -0.4465
-4 1 10 9.7147 0.8444
-4 1 11 0.2060 0.0223
-4 1 12 -5.4040 0.9913
-4 1 13 -4.5818 -0.1798
-4 1 14 -7.0103 0.1412
-4 1 15 5.5784 -0.0404
-4 1 16 -1.6101 0.0308
-4 1 17 -0.8584 0.1739
-4 1 18 7.2399 0.1180
-4 1 19 -0.4509 -0.1381
-4 2 1 -7.1772 -0.2682
-4 2 2 26.3439 1.0531
-4 2 3 -7.7057 0.1712
-4 2 4 0.5027 0.1417
-4 2 5 5.1825 -0.0712
-4 2 6 3.9141 1.0179
-4 2 7 7.8274 -0.5802
-4 2 8 8.3318 0.1553
-4 2 9 -11.5160 -0.3278
-4 2 10 -0.9017 -0.1484
-4 2 11 -8.6418 0.4578
-4 2 12 -7.4313 -0.2051
-4 2 13 1.0049 0.3797
-4 2 14 -3.2590 -0.0196
-4 2 15 -5.3738 0.0171
-4 2 16 9.2621 0.1640
-4 2 17 3.6465 -0.1947
-4 2 18 1.7873 0.0086
-4 2 19 5.0685 -0.0942
-4 3 1 23.6632 0.4742
-4 3 2 -34.0461 0.2558
-4 3 3 0.4113 -0.1387
-4 3 4 16.5401 0.7307
-4 3 5 10.9892 0.5470
-4 3 6 7.3974 -0.1853
-4 3 7 -4.1549 0.4614
-4 3 8 5.4670 -1.0883
-4 3 9 -0.8326 0.1645
-4 3 10 -31.2367 -0.3055
-4 3 11 2.3097 -0.0413
-4 3 12 -1.0907 0.0294
-4 3 13 -7.2597 0.0403
-4 3 14 0.3948 -0.0254
-4 3 15 1.7100 0.1070
-4 3 16 0.9358 -0.2189
-4 3 17 4.1989 0.0041
-4 3 18 -0.3309 -0.2664
-4 3 19 -1.0850 0.1474
-4 4 1 -30.1781 0.1435
-4 4 2 -5.5232 -0.3608
-4 4 3 -5.7194 0.0927
-4 4 4 12.0680 -0.0502
-4 4 5 16.9954 0.4035
-4 4 6 -8.2413 -0.6168
-4 4 7 -4.1379 -0.3399
-4 4 8 -17.8583 0.0840
-4 4 9 -4.5569 -0.3180
-4 4 10 -0.4928 0.0846
-4 4 11 -11.3862 -0.0381
-4 4 12 3.1809 0.0934
-4 4 13 -4.8159 -0.2153
-4 4 14 0.8401 0.0906
-4 4 15 2.3778 -0.1821
-4 4 16 0.2282 -0.0390
-4 4 17 -0.4477 -0.0515
-4 4 18 0.4680 0.0542
-4 4 19 -1.9697 -0.1701
-4 5 1 -11.2008 0.0928
-4 5 2 -13.4956 -0.5252
-4 5 3 7.6937 0.1992
-4 5 4 7.8116 -0.3918
-4 5 5 -14.3194 -0.4379
-4 5 6 -9.1116 0.2060
-4 5 7 -7.7953 -0.2795
-4 5 8 -8.9035 0.2605
-4 5 9 -11.6242 -0.0269
-4 5 10 14.5593 0.2143
-4 5 11 -1.2316 -0.0551
-4 5 12 -6.5456 0.0015
-4 5 13 7.7512 0.0015
-4 5 14 2.5844 -0.1776
-4 5 15 3.4540 -0.0293
-4 5 16 -0.9378 0.1105
-4 5 17 -0.1852 0.0049
-4 5 18 1.1029 0.0599
-4 5 19 4.3634 -0.0296
-4 6 1 -27.7511 -0.4203
-4 6 2 12.9577 0.3313
-4 6 3 5.9658 -0.5519
-4 6 4 -19.3782 0.3390
-4 6 5 -15.0006 -0.0153
-4 6 6 1.5178 0.2166
-4 6 7 -12.5885 0.1905
-4 6 8 1.2101 -0.1059
-4 6 9 4.2086 0.2193
-4 6 10 -4.1472 -0.0180
-4 6 11 6.3982 0.1747
-4 6 12 1.7522 -0.1904
-4 6 13 5.7291 0.0622
-4 6 14 5.4850 -0.0707
-4 6 15 0.4529 0.0198
-4 6 16 0.2400 0.0295
-4 6 17 -1.2001 0.1388
-4 6 18 2.6538 -0.0112
-4 7 1 11.4860 -0.1165
-4 7 2 -12.4564 0.1314
-4 7 3 -10.6616 0.3839
-4 7 4 -3.9488 0.3134
-4 7 5 3.7206 0.3615
-4 7 6 -16.5769 -0.0135
-4 7 7 5.2928 -0.0856
-4 7 8 0.1165 -0.1202
-4 7 9 5.1087 0.1548
-4 7 10 -5.9992 -0.0596
-4 7 11 -1.7021 -0.0123
-4 7 12 8.0674 0.1300
-4 7 13 1.4465 -0.1651
-4 7 14 -0.1784 0.0536
-4 7 15 -2.4738 0.0326
-4 7 16 -1.6311 -0.0154
-4 7 17 1.5643 0.0412
-4 7 18 3.0281 0.0864
-4 8 1 0.7310 0.3334
-4 8 2 -10.0552 0.0768
-4 8 3 -13.8171 0.6030
-4 8 4 1.6411 -0.0832
-4 8 5 0.0904 0.0420
-4 8 6 5.4257 -0.2352
-4 8 7 -7.4649 -0.0511
-4 8 8 7.6161 -0.0309
-4 8 9 -0.8384 -0.1152
-4 8 10 -2.6211 0.0907
-4 8 11 1.6102 -0.1122
-4 8 12 0.7848 0.0385
-4 8 13 -0.7058 0.0661
-4 8 14 -2.4789 0.0018
-4 8 15 -2.2765 -0.0238
-4 8 16 -0.6325 0.0737
-4 8 17 3.0232 -0.0483
-4 8 18 1.3494 -0.0744
-4 9 1 -12.1288 0.2055
-4 9 2 -13.9160 0.1324
-4 9 3 0.0035 -0.4076
-4 9 4 -0.5934 -0.0243
-4 9 5 -9.3475 -0.1486
-4 9 6 0.4218 -0.0484
-4 9 7 18.9627 -0.0639
-4 9 8 -1.7427 0.1396
-4 9 9 -5.6143 -0.2215
-4 9 10 6.6224 0.0258
-4 9 11 0.5046 -0.0062
-4 9 12 -0.4319 -0.0273
-4 9 13 -0.0488 0.1533
-4 9 14 0.3345 -0.0129
-4 9 15 -0.0701 0.0333
-4 9 16 2.3787 -0.0609
-4 9 17 -0.6424 0.0649
-4 9 18 -1.6426 0.1085
-4 10 1 -10.6620 -0.2856
-4 10 2 -1.7309 -0.2306
-4 10 3 -10.2232 -0.1978
-4 10 4 -6.8335 0.0389
-4 10 5 1.2305 -0.0730
-4 10 6 2.7890 0.2003
-4 10 7 2.4459 -0.0549
-4 10 8 7.3504 -0.1268
-4 10 9 2.7304 0.2056
-4 10 10 -3.6203 -0.1061
-4 10 11 0.3037 0.0942
-4 10 12 1.7866 -0.0259
-4 10 13 2.0299 -0.0203
-4 10 14 1.6064 0.0576
-4 10 15 1.4607 -0.0313
-4 10 16 -2.7400 0.0446
-4 10 17 0.9838 0.0496
-4 11 1 -4.5597 -0.0799
-4 11 2 -5.0097 -0.0767
-4 11 3 -4.4348 0.2058
-4 11 4 -11.5145 -0.0372
-4 11 5 3.0224 0.1270
-4 11 6 9.0600 -0.1567
-4 11 7 -5.3050 0.0724
-4 11 8 -0.8938 0.0114
-4 11 9 5.6227 0.2105
-4 11 10 1.0848 0.0445
-4 11 11 -3.1279 -0.0391
-4 11 12 -0.4241 -0.0762
-4 11 13 4.8218 -0.0719
-4 11 14 0.0576 0.0297
-4 11 15 -0.3154 -0.0613
-4 11 16 0.9422 0.0734
-4 11 17 -3.6108 0.1655
-4 12 1 -0.2133 0.1112
-4 12 2 -2.7713 0.1380
-4 12 3 -5.5960 0.0052
-4 12 4 0.6239 -0.0863
-4 12 5 1.3493 -0.0416
-4 12 6 -3.9357 -0.1015
-4 12 7 5.1920 0.0369
-4 12 8 1.4973 0.2352
-4 12 9 0.0534 -0.0827
-4 12 10 -1.2543 0.1308
-4 12 11 3.2184 -0.1746
-4 12 12 4.1355 -0.0017
-4 12 13 -1.6916 -0.0840
-4 12 14 2.6276 -0.0277
-4 12 15 1.5309 0.0139
-4 12 16 -0.4018 0.0397
-4 12 17 1.2206 0.2588
-4 13 1 4.4646 0.0171
-4 13 2 -6.7459 -0.0747
-4 13 3 -1.7321 -0.1635
-4 13 4 5.9095 0.0566
-4 13 5 1.8573 -0.1234
-4 13 6 -1.8576 0.1575
-4 13 7 -2.6910 -0.0677
-4 13 8 3.5421 0.0194
-4 13 9 1.6433 -0.0191
-4 13 10 -0.6354 -0.0688
-4 13 11 0.8204 0.0046
-4 13 12 1.4009 -0.0088
-4 13 13 4.9609 0.0239
-4 13 14 1.4525 -0.1450
-4 13 15 -2.4686 0.1794
-4 13 16 2.5514 0.0482
-4 14 1 -0.3131 -0.1019
-4 14 2 2.5494 -0.0459
-4 14 3 1.2146 0.0883
-4 14 4 3.5426 0.0391
-4 14 5 -0.7955 0.0617
-4 14 6 1.7311 0.0113
-4 14 7 -4.5396 0.0365
-4 14 8 -6.5663 -0.1609
-4 14 9 -2.8565 0.0882
-4 14 10 6.8846 -0.0824
-4 14 11 -3.8512 0.1002
-4 14 12 -1.6378 -0.0811
-4 14 13 2.2935 0.0737
-4 14 14 1.6207 0.0455
-4 14 15 2.4730 -0.0883
-4 14 16 -5.9575 0.1390
-4 15 1 -0.2603 -0.0241
-4 15 2 4.7079 0.2002
-4 15 3 3.7979 0.0853
-4 15 4 2.0302 -0.0389
-4 15 5 0.1386 0.1180
-4 15 6 -7.3504 -0.0799
-4 15 7 -0.0396 0.0910
-4 15 8 -3.3350 -0.0197
-4 15 9 -1.6914 0.0104
-4 15 10 -7.5185 0.0269
-4 15 11 5.4191 -0.0798
-4 15 12 -1.0215 0.0121
-4 15 13 -1.4824 -0.0071
-4 15 14 1.9708 0.1204
-4 15 15 -2.5332 -0.1385
-4 16 1 -1.8660 0.1748
-4 16 2 0.3783 -0.0899
-4 16 3 7.5417 0.0157
-4 16 4 -3.9918 0.0290
-4 16 5 2.7853 -0.0251
-4 16 6 -0.0011 0.0725
-4 16 7 -5.5894 -0.0550
-4 16 8 2.7318 0.1559
-4 16 9 -0.2754 -0.1647
-4 16 10 -0.2598 0.0456
-4 16 11 -6.5485 -0.1219
-4 16 12 5.8621 0.1035
-4 16 13 -0.0554 -0.0923
-4 16 14 -2.9628 -0.0690
-4 16 15 2.6802 -0.1132
-4 17 1 -0.6472 -0.0253
-4 17 2 3.3742 -0.0022
-4 17 3 -5.0966 -0.0797
-4 17 4 5.5072 0.0083
-4 17 5 -3.6714 -0.0325
-4 17 6 4.3328 0.0472
-4 17 7 -3.5081 -0.0869
-4 17 8 -5.3643 -0.0303
-4 17 9 2.8715 0.0448
-4 17 10 1.6153 -0.0534
-4 17 11 -0.5269 0.1151
-4 17 12 -8.0033 -0.1398
-4 17 13 4.1963 -0.0204
-4 17 14 2.7662 -0.1528
-4 18 1 0.8510 -0.0839
-4 18 2 -5.3750 0.0624
-4 18 3 1.9525 -0.0189
-4 18 4 -2.8327 -0.0837
-4 18 5 0.1317 -0.0964
-4 18 6 -10.5532 -0.0766
-4 18 7 1.0645 0.0692
-4 18 8 -3.1574 -0.0864
-4 18 9 -3.3970 0.2027
-4 18 10 -0.8792 0.0202
-4 18 11 -1.0848 0.0126
-4 18 12 0.2992 -0.1229
-4 18 13 -3.4562 0.1059
-4 19 1 -1.7890 0.0965
-4 19 2 -0.1407 -0.0904
-4 19 3 -4.0824 -0.0192
-4 19 4 -3.7619 -0.0886
-4 19 5 -6.1659 -0.0442
-4 19 6 -1.9055 -0.0563
-4 19 7 -6.9351 0.1246
-4 19 8 2.1537 0.0891
-4 19 9 -4.3917 0.0024
-4 19 10 -2.3077 0.1054
-4 19 11 0.3938 -0.0586
-4 19 12 1.3364 0.1410
-4 19 13 0.4187 0.0247
-4 20 1 1.5902 0.0158
-4 20 2 -1.8121 -0.0317
-4 20 3 -4.1459 -0.0738
-4 20 4 -2.9405 0.0144
-4 20 5 -0.7088 0.0666
-4 20 6 -0.3687 0.0644
-4 20 7 -0.1960 -0.0801
-4 20 8 -4.5749 0.0845
-4 20 9 0.4539 -0.0564
-4 20 10 -1.1713 0.0716
-4 20 11 2.2207 -0.0184
-4 20 12 -0.0088 0.2147
-4 21 1 -2.6085 -0.0619
-4 21 2 -0.7103 0.0914
-4 21 3 0.7430 0.0011
-4 21 4 0.0030 0.0103
-4 21 5 0.8312 -0.0186
-4 21 6 1.1685 -0.0109
-4 21 7 -0.2741 -0.0834
-4 21 8 -4.0250 -0.0577
-4 21 9 0.8657 -0.0464
-4 21 10 2.4299 -0.0724
-4 21 11 -2.8918 0.2745
-4 22 1 -1.2814 0.0790
-4 22 2 -0.7052 0.0334
-4 22 3 1.2030 0.0493
-4 22 4 0.3708 -0.1023
-4 22 5 -0.6645 -0.1181
-4 22 6 -1.0585 -0.0637
-4 22 7 -1.0456 -0.0107
-4 22 8 2.1373 -0.1698
-4 22 9 -1.1597 -0.0214
-4 23 1 -1.4276 0.1536
-4 23 2 -1.9855 -0.0033
-4 23 3 -2.5624 0.0292
-4 23 4 -0.5234 -0.0579
-4 23 5 0.1883 -0.0602
-4 23 6 -2.3919 -0.0814
-4 23 7 0.9416 -0.0025
-4 23 8 2.6742 -0.1173
-4 24 1 -2.0559 0.0499
-4 24 2 -2.0194 0.1087
-4 24 3 -0.6461 -0.0749
-4 24 4 -0.3304 0.1175
-4 24 5 -1.0812 0.0295
-4 24 6 2.4628 -0.0089
-3 0 2 -6.4175 -0.2278
-3 0 4 16.8605 -0.6385
-3 0 6 13.3176 1.6475
-3 0 8 -14.6471 4.4768
-3 0 10 13.2758 0.8151
-3 0 12 12.1902 -1.3176
-3 0 14 3.6308 -0.0679
-3 0 16 -1.5519 0.3186
-3 0 18 -4.6856 0.0534
-3 1 1 22.9766 -0.8518
-3 1 2 47.7654 1.1794
-3 1 3 -7.5873 -0.3941
-3 1 4 28.5362 0.9541
-3 1 5 11.3099 0.2385
-3 1 6 -28.6152 1.3963
-3 1 7 -4.2661 1.0378
-3 1 8 8.2760 -1.0989
-3 1 9 3.0774 1.0283
-3 1 10 10.5961 -2.0363
-3 1 11 4.3677 0.1969
-3 1 12 -2.2489 -0.2477
-3 1 13 9.0775 -0.5011
-3 1 14 -3.3867 -0.1946
-3 1 15 0.3902 0.1231
-3 1 16 -2.9318 -0.1474
-3 1 17 -0.1248 0.2812
-3 1 18 -0.0891 0.0474
-3 1 19 -2.4452 0.0249
-3 2 1 34.4403 0.1994
-3 2 2 23.0974 -0.4110
-3 2 3 48.1503 0.7660
-3 2 4 -23.7560 0.2569
-3 2 5 -14.0049 0.4407
-3 2 6 -7.1320 0.0550
-3 2 7 -10.6546 -0.3096
-3 2 8 12.6202 -0.9377
-3 2 9 0.1572 -0.1031
-3 2 10 -2.6024 0.1968
-3 2 11 7.8507 -0.2201
-3 2 12 -0.5903 0.1851
-3 2 13 -5.0572 -0.2197
-3 2 14 7.1059 -0.2045
-3 2 15 1.1837 0.1808
-3 2 16 -2.8315 0.0709
-3 2 17 -1.4739 -0.0238
-3 2 18 3.6570 0.0952
-3 2 19 -2.7638 0.0645
-3 3 1 39.1619 0.1980
-3 3 2 30.7556 -0.7500
-3 3 3 -5.6189 0.2156
-3 3 4 -4.8293 0.3320
-3 3 5 -27.2500 -0.0782
-3 3 6 -1.0450 -0.7052
-3 3 7 7.7866 -0.2610
-3 3 8 -11.1969 0.2092
-3 3 9 8.6427 -0.4404
-3 3 10 -0.0036 0.9988
-3 3 11 0.4389 -0.2544
-3 3 12 0.3402 -0.0014
-3 3 13 1.5778 0.1181
-3 3 14 -2.4202 0.1902
-3 3 15 -3.0497 -0.1171
-3 3 16 1.8540 0.1888
-3 3 17 -2.5426 -0.1491
-3 3 18 -4.4977 -0.0204
-3 3 19 -2.7598 0.0533
-3 4 1 34.7201 -0.6302
-3 4 2 -8.5706 0.4802
-3 4 3 5.0289 -0.6148
-3 4 4 -11.8210 0.2725
-3 4 5 -4.3319 -0.0611
-3 4 6 0.5160 -0.1247
-3 4 7 4.6418 -0.0083
-3 4 8 3.4312 0.3505
-3 4 9 1.6308 0.1066
-3 4 10 11.0918 -0.2442
-3 4 11 0.8797 0.2966
-3 4 12 0.1381 -0.0743
-3 4 13 -4.0048 0.3323
-3 4 14 -5.4001 0.0048
-3 4 15 -4.8928 0.0564
-3 4 16 -2.5935 -0.1922
-3 4 17 -4.1688 0.0792
-3 4 18 -7.0601 -0.0511
-3 5 1 -23.3540 -0.0545
-3 5 2 31.7949 -0.1128
-3 5 3 -14.0362 0.4842
-3 5 4 1.2941 -0.0819
-3 5 5 7.0281 0.1413
-3 5 6 1.0305 0.1495
-3 5 7 4.2612 0.0222
-3 5 8 12.4818 -0.1400
-3 5 9 14.2785 0.1842
-3 5 10 3.9103 -0.4326
-3 5 11 -1.3216 0.2233
-3 5 12 0.3686 0.0575
-3 5 13 -3.3935 -0.0301
-3 5 14 -4.0315 0.0137
-3 5 15 -3.4549 -0.0493
-3 5 16 -7.8549 -0.0290
-3 5 17 -0.1714 0.0409
-3 5 18 -3.2032 0.0446
-3 6 1 15.7692 0.0334
-3 6 2 -5.5145 0.1294
-3 6 3 13.5046 0.1940
-3 6 4 4.1163 -0.0834
-3 6 5 4.2442 0.1349
-3 6 6 0.2361 -0.0861
-3 6 7 3.3509 -0.1836
-3 6 8 26.1112 -0.0147
-3 6 9 1.7825 -0.0289
-3 6 10 1.1901 0.1585
-3 6 11 0.3036 -0.1457
-3 6 12 -1.1004 0.0067
-3 6 13 -2.4720 -0.2772
-3 6 14 -5.0991 0.0290
-3 6 15 1.1611 -0.0847
-3 6 16 -2.0132 0.2181
-3 6 17 -4.2934 -0.0495
-3 6 18 8.2203 0.0557
-3 7 1 -6.5728 -0.1774
-3 7 2 10.3364 -0.1017
-3 7 3 13.5539 -0.0558
-3 7 4 1.9438 -0.0084
-3 7 5 -1.3133 -0.2766
-3 7 6 7.9654 -0.0006
-3 7 7 14.1861 0.0331
-3 7 8 -6.7641 0.1152
-3 7 9 9.9631 0.0965
-3 7 10 -3.4265 0.2083
-3 7 11 3.2757 -0.2595
-3 7 12 -7.8243 0.0018
-3 7 13 -3.4215 -0.1504
-3 7 14 -2.7463 -0.0864
-3 7 15 -6.3961 0.1450
-3 7 16 8.8428 -0.1476
-3 7 17 2.9005 0.2084
-3 7 18 -4.8685 0.0807
-3 8 1 10.6953 0.1169
-3 8 2 -7.0773 -0.1753
-3 8 3 14.0162 -0.0969
-3 8 4 12.9922 0.1420
-3 8 5 -3.2634 -0.2581
-3 8 6 2.8511 0.0812
-3 8 7 7.6728 0.2557
-3 8 8 -2.2458 0.1326
-3 8 9 -8.3884 0.1026
-3 8 10 3.9767 -0.0550
-3 8 11 -5.3965 0.0349
-3 8 12 -2.0768 -0.1773
-3 8 13 -7.5740 0.2299
-3 8 14 -1.2019 -0.2177
-3 8 15 1.4024 0.0297
-3 8 16 1.1948 0.0453
-3 8 17 5.5175 -0.0450
-3 8 18 -4.3847 0.0997
-3 9 1 8.1094 0.0776
-3 9 2 20.6644 0.1489
-3 9 3 -6.8961 0.0283
-3 9 4 6.4788 -0.0828
-3 9 5 11.5818 0.2213
-3 9 6 2.8941 -0.0040
-3 9 7 -15.2037 0.1503
-3 9 8 -2.5488 0.0171
-3 9 9 -2.9161 -0.0301
-3 9 10 -3.1340 -0.1180
-3 9 11 -3.6892 0.1704
-3 9 12 -1.6835 -0.0423
-3 9 13 -0.3271 -0.0666
-3 9 14 -0.4190 0.1313
-3 9 15 7.6847 -0.1249
-3 9 16 -2.8565 0.1152
-3 9 17 -1.5073 -0.0904
-3 10 1 -6.0728 -0.0410
-3 10 2 10.8189 0.2393
-3 10 3 9.3104 -0.0840
-3 10 4 -7.2802 -0.0016
-3 10 5 8.3035 0.2681
-3 10 6 -4.3892 -0.1468
-3 10 7 -9.2970 0.0062
-3 10 8 -15.4791 -0.0514
-3 10 9 -2.2975 -0.1387
-3 10 10 -0.5672 0.0460
-3 10 11 0.0069 -0.0717
-3 10 12 -0.1706 0.1630
-3 10 13 0.6800 -0.0840
-3 10 14 1.5186 0.0934
-3 10 15 -0.2296 0.0075
-3 10 16 3.3613 -0.0257
-3 10 17 -6.5670 -0.0288
-3 11 1 -2.1441 -0.0077
-3 11 2 -11.5101 -0.1169
-3 11 3 2.6915 0.1853
-3 11 4 9.4735 0.0194
-3 11 5 -10.4821 -0.2073
-3 11 6 -10.5802 0.1793
-3 11 7 -6.9139 -0.3144
-3 11 8 2.4144 0.1136
-3 11 9 -6.8769 -0.0871
-3 11 10 -5.8641 -0.0481
-3 11 11 4.8334 0.0132
-3 11 12 0.4132 0.0666
-3 11 13 0.3834 0.0530
-3 11 14 -1.9125 -0.0223
-3 11 15 -4.6818 0.0797
-3 11 16 -0.6507 -0.1082
-3 11 17 3.8576 0.0507
-3 12 1 -6.2917 -0.0057
-3 12 2 -15.0254 -0.0778
-3 12 3 1.8549 0.0630
-3 12 4 0.5517 -0.0430
-3 12 5 -8.3870 -0.1461
-3 12 6 -5.0567 -0.0079
-3 12 7 4.6842 0.0753
-3 12 8 0.6181 -0.1035
-3 12 9 1.7637 0.0799
-3 12 10 0.6733 -0.0927
-3 12 11 -4.1040 0.0902
-3 12 12 1.2191 -0.0242
-3 12 13 -0.3518 0.0795
-3 12 14 -0.9919 -0.1175
-3 12 15 -1.8209 0.0137
-3 12 16 -1.9260 0.0619
-3 13 1 -3.7174 -0.0087
-3 13 2 6.3257 -0.0007
-3 13 3 -7.4527 -0.0982
-3 13 4 -5.9982 -0.0187
-3 13 5 -0.7886 0.0433
-3 13 6 4.3013 -0.0534
-3 13 7 7.7962 0.2240
-3 13 8 -1.6297 -0.1522
-3 13 9 -0.2165 0.0732
-3 13 10 2.5524 0.0510
-3 13 11 -0.6250 -0.0182
-3 13 12 -1.2469 0.0516
-3 13 13 -2.3067 -0.0767
-3 13 14 1.0884 -0.0403
-3 13 15 2.5012 -0.0356
-3 13 16 0.3781 0.0692
-3 14 1 -1.3962 0.0477
-3 14 2 3.0687 0.0487
-3 14 3 -2.1413 -0.0846
-3 14 4 -4.9094 0.0950
-3 14 5 0.4113 0.0491
-3 14 6 3.1937 -0.0117
-3 14 7 -4.3110 0.0013
-3 14 8 4.8831 0.1243
-3 14 9 -5.7053 -0.0779
-3 14 10 -5.4570 0.1674
-3 14 11 2.2457 -0.0690
-3 14 12 -0.8651 0.0171
-3 14 13 1.9585 -0.0730
-3 14 14 -2.8793 0.0262
-3 14 15 2.4642 -0.0503
-3 14 16 1.6472 -0.0527
-3 15 1 3.7967 -0.0230
-3 15 2 -4.3445 0.0759
-3 15 3 0.4718 0.0497
-3 15 4 -5.3913 -0.0629
-3 15 5 0.6781 0.0155
-3 15 6 -2.9572 0.0248
-3 15 7 -2.6039 -0.1078
-3 15 8 -4.9900 0.2058
-3 15 9 0.6817 -0.0740
-3 15 10 -4.1950 -0.0697
-3 15 11 -4.1286 0.1807
-3 15 12 3.9450 -0.1233
-3 15 13 -1.5011 0.0212
-3 15 14 2.5407 -0.0698
-3 15 15 -0.4106 -0.0503
-3 16 1 2.3181 -0.0266
-3 16 2 -3.5681 0.0149
-3 16 3 -4.5238 -0.0143
-3 16 4 4.4624 -0.0729
-3 16 5 -3.9210 0.0517
-3 16 6 0.9613 0.0211
-3 16 7 2.4776 0.0361
-3 16 8 -3.1414 -0.1179
-3 16 9 -0.3088 0.0551
-3 16 10 1.1450 -0.0932
-3 16 11 1.6481 0.0207
-3 16 12 -4.0161 0.1089
-3 16 13 3.0292 -0.0573
-3 16 14 0.8435 -0.0914
-3 16 15 -0.5751 0.0175
-3 17 1 -5.0761 0.0719
-3 17 2 0.4201 -0.0789
-3 17 3 1.2972 0.0792
-3 17 4 3.2078 0.0938
-3 17 5 3.1147 -0.0328
-3 17 6 -0.4105 0.0429
-3 17 7 3.7947 -0.0063
-3 17 8 5.9315 -0.1451
-3 17 9 -2.6726 0.0083
-3 17 10 1.1387 -0.0047
-3 17 11 -1.9327 -0.0270
-3 17 12 3.4188 0.1282
-3 17 13 -3.3178 0.0021
-3 17 14 -1.2617 0.0197
-3 18 1 -4.9167 0.0857
-3 18 2 4.4192 0.0323
-3 18 3 3.9896 0.1206
-3 18 4 -1.2108 0.0116
-3 18 5 2.0331 -0.0643
-3 18 6 1.1260 -0.0389
-3 18 7 1.4879 -0.0450
-3 18 8 2.8319 -0.0328
-3 18 9 0.6157 -0.0779
-3 18 10 -4.7940 0.0777
-3 18 11 -0.8548 0.0204
-3 18 12 -2.9719 -0.0138
-3 18 13 2.6953 0.0881
-3 19 1 4.5324 -0.0560
-3 19 2 -3.2112 0.1032
-3 19 3 3.8660 -0.1544
-3 19 4 -1.0551 -0.0044
-3 19 5 -3.1580 -0.0287
-3 19 6 2.0247 -0.0718
-3 19 7 0.1664 -0.0276
-3 19 8 -1.1940 0.0500
-3 19 9 -1.8040 -0.0324
-3 19 10 -3.0549 -0.0355
-3 19 11 -1.3015 -0.0039
-3 19 12 -0.3939 0.0375
-3 20 1 1.2861 -0.0517
-3 20 2 3.6732 -0.0741
-3 20 3 -3.8533 -0.0878
-3 20 4 3.2695 -0.0084
-3 20 5 -1.2134 0.1009
-3 20 6 0.3372 0.0330
-3 20 7 -0.8376 0.0516
-3 20 8 -3.7008 0.0057
-3 20 9 -0.2950 -0.0215
-3 20 10 -0.0373 0.0112
-3 20 11 -1.7295 -0.0078
-3 20 12 3.5528 -0.0985
-3 21 1 0.9728 0.0294
-3 21 2 1.9382 -0.0145
-3 21 3 1.7454 0.1065
-3 21 4 -0.8251 -0.0225
-3 21 5 4.4176 0.1723
-3 21 6 -4.1420 0.1013
-3 21 7 -1.2956 0.0170
-3 21 8 0.1189 -0.0171
-3 21 9 -1.8063 0.0955
-3 21 10 0.9292 -0.0630
-3 21 11 1.6955 0.0456
-3 22 1 -0.5545 -0.0097
-3 22 2 -1.3812 0.0874
-3 22 3 2.2753 0.0631
-3 22 4 -0.3811 0.0667
-3 22 5 -1.8373 -0.0949
-3 22 6 1.1166 0.1177
-3 22 7 -0.5092 -0.0869
-3 22 8 0.2071 0.0140
-3 22 9 -0.2060 -0.0500
-3 23 1 -3.7110 -0.0183
-3 23 2 -0.8623 -0.1728
-3 23 3 -1.5717 -0.0441
-3 23 4 1.3270 0.0712
-3 23 5 -0.8902 -0.0568
-3 23 6 2.0139 -0.2409
-3 23 7 2.0236 -0.0246
-3 23 8 1.9471 -0.1302
-3 24 1 -2.1326 -0.1383
-3 24 2 -0.9236 -0.0582
-3 24 3 1.6619 -0.0359
-3 24 4 1.4142 -0.1089
-3 24 5 2.5223 -0.0529
-3 24 6 1.5727 -0.1616
-3 25 1 2.8213 -0.0724
-3 25 2 2.0119 0.1421
-3 25 3 2.1236 -0.0105
-2 0 2 -34.5341 -0.0041
-2 0 4 -25.2553 -2.6674
-2 0 6 3.9458 -1.0787
-2 0 8 12.3456 -0.0754
-2 0 10 1.3121 -2.0443
-2 0 12 6.5703 -0.5774
-2 0 14 -2.5776 0.7910
-2 0 16 -8.0010 -0.1117
-2 0 18 -8.2207 -0.1243
-2 1 1 -47.7564 -0.9440
-2 1 2 -18.8675 -0.6573
-2 1 3 -32.9829 -0.6468
-2 1 4 -21.0369 -1.1433
-2 1 5 -10.6663 -0.2799
-2 1 6 30.0450 0.8959
-2 1 7 10.7981 -0.3642
-2 1 8 -4.2601 0.6483
-2 1 9 1.8763 -0.5469
-2 1 10 1.0656 0.1950
-2 1 11 4.1205 -0.1306
-2 1 12 -0.6975 0.8814
-2 1 13 0.1340 -0.2617
-2 1 14 -1.9890 0.2469
-2 1 15 -3.1147 -0.0804
-2 1 16 -6.5511 0.1787
-2 1 17 -3.9275 -0.0524
-2 1 18 1.5520 0.2371
-2 2 1 0.0813 -0.4426
-2 2 2 -58.9385 -0.8214
-2 2 3 -44.6341 -0.3906
-2 2 4 -5.3529 0.7037
-2 2 5 26.8173 -0.1791
-2 2 6 -1.7544 0.2862
-2 2 7 8.2400 0.3853
-2 2 8 0.3944 -0.4473
-2 2 9 -2.9818 0.6860
-2 2 10 1.7026 0.7345
-2 2 11 -3.1977 -0.2479
-2 2 12 4.9392 0.2025
-2 2 13 1.0326 -0.4515
-2 2 14 -5.3774 -0.5047
-2 2 15 -0.2509 0.3499
-2 2 16 6.3766 0.0195
-2 2 17 2.2327 0.1926
-2 2 18 1.0815 -0.0397
-2 3 1 -43.3114 0.1370
-2 3 2 -34.0916 -0.2820
-2 3 3 -8.2328 0.1147
-2 3 4 5.0525 0.1946
-2 3 5 11.4517 -0.0136
-2 3 6 15.8380 -0.2657
-2 3 7 -10.3548 0.1991
-2 3 8 -0.1781 0.4976
-2 3 9 0.9061 0.2567
-2 3 10 -1.7420 0.0756
-2 3 11 7.8871 0.1583
-2 3 12 -0.7911 -1.1457
-2 3 13 1.3978 0.2844
-2 3 14 5.0418 -0.1413
-2 3 15 1.0379 0.0336
-2 3 16 10.6425 0.1450
-2 3 17 3.7237 -0.0323
-2 3 18 1.6466 -0.0864
-2 4 1 0.9333 -0.2011
-2 4 2 15.0778 0.2344
-2 4 3 -5.5949 0.0973
-2 4 4 13.6446 -0.3073
-2 4 5 6.8046 -0.0300
-2 4 6 -0.1649 -0.1865
-2 4 7 5.6193 0.3306
-2 4 8 -3.5308 0.1470
-2 4 9 5.0406 -0.1128
-2 4 10 -0.3590 -0.3411
-2 4 11 2.2120 -0.3546
-2 4 12 3.6280 0.1227
-2 4 13 3.5513 -0.1584
-2 4 14 5.4805 0.4290
-2 4 15 7.1131 -0.1523
-2 4 16 -3.6674 0.0249
-2 4 17 6.7062 -0.1435
-2 4 18 1.6735 -0.0307
-2 5 1 35.5666 -0.3908
-2 5 2 10.4780 0.6595
-2 5 3 24.1133 -0.2704
-2 5 4 -10.1116 -0.1024
-2 5 5 -4.5167 0.0695
-2 5 6 3.4028 0.0151
-2 5 7 12.2414 -0.1068
-2 5 8 3.4486 -0.0245
-2 5 9 -13.8788 -0.2950
-2 5 10 7.9176 -0.1402
-2 5 11 -2.3322 -0.0020
-2 5 12 4.5902 0.3983
-2 5 13 -2.3264 -0.0702
-2 5 14 1.9131 -0.0047
-2 5 15 5.4169 0.0683
-2 5 16 0.2323 -0.0490
-2 5 17 -2.5059 -0.0529
-2 5 18 5.4010 -0.1565
-2 6 1 14.7893 0.3608
-2 6 2 24.1660 -0.2378
-2 6 3 -13.4138 0.4134
-2 6 4 -4.5596 -0.2279
-2 6 5 -4.1998 -0.2316
-2 6 6 16.2529 0.3790
-2 6 7 0.8760 -0.3232
-2 6 8 -6.6737 0.0550
-2 6 9 1.7312 0.0554
-2 6 10 -9.0241 0.0590
-2 6 11 3.4095 0.1881
-2 6 12 -8.1363 -0.1224
-2 6 13 5.0992 0.1524
-2 6 14 -4.0184 -0.1750
-2 6 15 -3.0966 0.1821
-2 6 16 7.2977 -0.1432
-2 6 17 2.0389 0.0040
-2 6 18 -1.4913 -0.1248
-2 7 1 18.4214 0.2251
-2 7 2 -17.6410 -0.2125
-2 7 3 -12.2184 -0.0188
-2 7 4 -3.2181 0.0167
-2 7 5 15.3119 -0.0043
-2 7 6 -0.7630 -0.1060
-2 7 7 1.1992 0.3749
-2 7 8 2.2787 -0.1213
-2 7 9 -5.1130 0.2016
-2 7 10 -2.3598 -0.0228
-2 7 11 -9.1641 -0.0346
-2 7 12 -0.4661 -0.1051
-2 7 13 -5.7223 0.0543
-2 7 14 5.3229 0.1219
-2 7 15 -1.9106 -0.1019
-2 7 16 -1.7570 0.0598
-2 7 17 -0.0705 -0.1933
-2 7 18 4.5656 0.0589
-2 8 1 -12.4140 0.0348
-2 8 2 -0.9351 0.0460
-2 8 3 -2.6362 -0.2614
-2 8 4 -2.4770 0.2248
-2 8 5 3.5815 0.0305
-2 8 6 5.0889 -0.0361
-2 8 7 -0.1503 0.2121
-2 8 8 -2.6092 -0.0280
-2 8 9 4.8163 -0.1234
-2 8 10 -4.3504 0.0498
-2 8 11 -4.1613 -0.1055
-2 8 12 -5.0968 0.1686
-2 8 13 -2.1407 -0.1072
-2 8 14 3.0963 0.0719
-2 8 15 3.7078 -0.0542
-2 8 16 -7.4704 -0.0511
-2 8 17 -0.4800 0.0079
-2 9 1 -9.5147 -0.1813
-2 9 2 0.8410 0.1689
-2 9 3 11.5859 -0.1253
-2 9 4 5.6647 -0.0636
-2 9 5 -13.4059 0.0864
-2 9 6 -4.7267 0.0844
-2 9 7 1.0117 -0.1508
-2 9 8 9.4580 0.1230
-2 9 9 -4.0041 -0.1110
-2 9 10 1.0094 0.0760
-2 9 11 -0.3550 0.0511
-2 9 12 -1.3819 -0.0291
-2 9 13 1.5112 0.0115
-2 9 14 -6.9139 -0.0934
-2 9 15 3.3999 0.0255
-2 9 16 -0.1711 0.0053
-2 9 17 -4.4931 -0.0083
-2 10 1 11.9237 -0.1124
-2 10 2 5.4703 -0.1648
-2 10 3 -0.6535 0.0305
-2 10 4 -1.8332 -0.2254
-2 10 5 -6.3621 0.0889
-2 10 6 -9.4411 0.0916
-2 10 7 3.9403 -0.0373
-2 10 8 1.7338 0.0963
-2 10 9 9.0875 0.0539
-2 10 10 -0.4553 -0.0612
-2 10 11 -2.3356 0.0901
-2 10 12 -1.4112 -0.1987
-2 10 13 -1.6138 0.0979
-2 10 14 0.6310 0.0474
-2 10 15 -9.4233 0.0595
-2 10 16 4.0099 -0.0683
-2 10 17 2.2992 -0.0590
-2 11 1 4.8381 -0.0987
-2 11 2 13.6315 -0.1233
-2 11 3 -6.2720 0.0503
-2 11 4 -14.1964 0.0127
-2 11 5 2.2768 0.0052
-2 11 6 2.9515 0.0611
-2 11 7 2.9334 0.1008
-2 11 8 2.6762 -0.1520
-2 11 9 3.6171 0.0847
-2 11 10 5.3245 -0.1139
-2 11 11 -2.2952 -0.1139
-2 11 12 -6.3500 0.1297
-2 11 13 -4.2218 0.0314
-2 11 14 -0.5644 0.1182
-2 11 15 0.0061 -0.0177
-2 11 16 -1.3548 -0.0206
-2 11 17 0.7739 -0.0205
-2 12 1 2.0844 0.1950
-2 12 2 -0.6363 0.0232
-2 12 3 3.3914 0.0642
-2 12 4 -0.3076 0.1582
-2 12 5 0.2117 -0.0990
-2 12 6 11.8927 -0.0174
-2 12 7 -0.2717 -0.0729
-2 12 8 6.5425 -0.1333
-2 12 9 0.0912 -0.0987
-2 12 10 0.7589 -0.0095
-2 12 11 2.8499 -0.0198
-2 12 12 1.9348 0.1648
-2 12 13 -6.1555 -0.0293
-2 12 14 -4.0801 0.0459
-2 12 15 4.9801 0.0322
-2 12 16 -0.8000 0.0191
-2 13 1 3.9177 0.1262
-2 13 2 -3.5744 0.1168
-2 13 3 5.3848 -0.0282
-2 13 4 12.6616 -0.0183
-2 13 5 5.0516 0.0030
-2 13 6 -0.2970 -0.1028
-2 13 7 5.9474 -0.1326
-2 13 8 -2.6092 0.0226
-2 13 9 4.3220 -0.1483
-2 13 10 3.8931 0.1282
-2 13 11 4.2660 0.0381
-2 13 12 0.8093 -0.0741
-2 13 13 2.3781 0.0933
-2 13 14 -0.6991 0.0109
-2 13 15 -1.9716 0.0211
-2 13 16 1.6269 -0.0275
-2 14 1 1.8211 -0.1203
-2 14 2 12.1303 0.0746
-2 14 3 -0.3873 -0.0714
-2 14 4 1.6410 -0.0016
-2 14 5 5.7146 0.0384
-2 14 6 -3.2197 -0.0792
-2 14 7 -1.6657 0.0987
-2 14 8 1.4708 -0.0646
-2 14 9 4.1619 0.0698
-2 14 10 4.1160 -0.0158
-2 14 11 1.3817 0.0521
-2 14 12 -1.2840 -0.1065
-2 14 13 2.7587 0.0884
-2 14 14 3.8999 -0.0002
-2 14 15 -0.2906 0.0118
-2 15 1 -1.1150 -0.0037
-2 15 2 -0.2695 -0.0756
-2 15 3 4.6341 0.0701
-2 15 4 -7.5006 -0.0310
-2 15 5 -4.6339 0.0423
-2 15 6 2.7177 0.1192
-2 15 7 -2.7212 -0.0514
-2 15 8 2.9155 0.0933
-2 15 9 0.1495 0.0385
-2 15 10 0.9981 -0.1065
-2 15 11 -3.1824 0.0216
-2 15 12 2.5346 0.0324
-2 15 13 1.9001 -0.0816
-2 15 14 1.2913 0.0573
-2 15 15 2.0213 -0.1071
-2 16 1 3.9154 0.0603
-2 16 2 -5.8237 -0.0689
-2 16 3 -6.2110 -0.0344
-2 16 4 0.9230 -0.0045
-2 16 5 -2.5094 0.0082
-2 16 6 2.1877 0.1243
-2 16 7 3.5558 0.0413
-2 16 8 -2.8638 -0.0134
-2 16 9 -1.4201 -0.0085
-2 16 10 -2.6859 0.0685
-2 16 11 4.4300 -0.1265
-2 16 12 2.2453 0.1296
-2 16 13 -0.3700 -0.1008
-2 16 14 0.5602 -0.0164
-2 17 1 0.6864 -0.0994
-2 17 2 -0.5684 -0.0167
-2 17 3 -4.3380 -0.0557
-2 17 4 1.8974 0.0374
-2 17 5 6.5473 0.0742
-2 17 6 1.0101 0.0014
-2 17 7 0.6544 0.0961
-2 17 8 -2.3403 -0.0334
-2 17 9 -1.5454 -0.0121
-2 17 10 4.4108 0.1071
-2 17 11 1.6925 0.0572
-2 17 12 0.8742 -0.1552
-2 17 13 -0.6859 0.1454
-2 17 14 -2.4414 -0.0329
-2 18 1 -4.3670 0.0249
-2 18 2 1.7879 -0.0127
-2 18 3 3.4496 0.0603
-2 18 4 1.7096 0.0823
-2 18 5 3.9313 0.0488
-2 18 6 0.5943 -0.0227
-2 18 7 -2.2311 -0.0374
-2 18 8 1.9603 0.0183
-2 18 9 1.8004 0.0560
-2 18 10 1.2340 -0.0990
-2 18 11 1.7172 0.1088
-2 18 12 -3.2480 -0.0258
-2 18 13 -2.1109 -0.0440
-2 19 1 2.5828 0.0715
-2 19 2 1.3723 0.0312
-2 19 3 3.2775 0.0695
-2 19 4 -0.8753 -0.0267
-2 19 5 -0.7582 -0.0133
-2 19 6 4.3938 0.0460
-2 19 7 -0.2577 -0.0907
-2 19 8 -0.1060 -0.0588
-2 19 9 3.0765 -0.0719
-2 19 10 -0.3963 0.0095
-2 19 11 -2.7447 -0.1409
-2 19 12 0.2042 0.0454
-2 20 1 6.5339 -0.0092
-2 20 2 0.5655 0.0431
-2 20 3 -0.8259 -0.1211
-2 20 4 0.1677 0.0544
-2 20 5 0.5276 -0.0096
-2 20 6 0.5595 -0.0804
-2 20 7 4.4540 0.0206
-2 20 8 -1.4868 -0.0305
-2 20 9 -1.2135 -0.1420
-2 20 10 0.9361 -0.0105
-2 20 11 0.1374 -0.0338
-2 21 1 -0.1412 -0.0909
-2 21 2 3.1968 -0.0401
-2 21 3 -2.6169 0.0131
-2 21 4 1.3579 -0.0260
-2 21 5 -0.2623 -0.0235
-2 21 6 -0.3200 0.0130
-2 21 7 -1.9007 0.0076
-2 21 8 0.9873 0.0011
-2 21 9 -1.2129 0.1261
-2 21 10 1.5692 -0.0724
-2 22 1 1.6177 -0.0159
-2 22 2 -1.4480 -0.1629
-2 22 3 0.4260 0.0485
-2 22 4 -1.7220 -0.0559
-2 22 5 -0.1916 0.0481
-2 22 6 -4.3873 0.0106
-2 22 7 -3.3804 0.1133
-2 22 8 0.2410 0.1292
-2 22 9 1.5460 0.1049
-2 23 1 0.9826 -0.0002
-2 23 2 0.1817 0.0363
-2 23 3 -0.5789 -0.0938
-2 23 4 -3.0337 0.0062
-2 23 5 -3.2959 0.1044
-2 23 6 -1.1170 0.2377
-2 23 7 -1.7703 0.0658
-2 23 8 -3.5644 0.2419
-2 24 1 1.3898 0.1168
-2 24 2 0.6926 0.0090
-2 24 3 -1.2197 0.0367
-2 24 4 -2.2606 0.1881
-2 24 5 -2.4659 0.1159
-2 24 6 0.1244 0.2236
-2 25 1 2.4709 -0.0514
-2 25 2 -0.6692 0.1956
-2 25 3 -2.1432 -0.0341
-1 0 2 67.4151 2.4909
-1 0 4 23.0015 0.9112
-1 0 6 -12.6373 0.4024
-1 0 8 -27.1778 -0.3495
-1 0 10 -18.4961 0.4382
-1 0 12 -10.1915 1.3255
-1 0 14 3.3712 0.3523
-1 0 16 -4.3085 -0.7158
-1 0 18 3.1299 -0.1449
-1 1 1 -15.9974 0.8719
-1 1 2 -27.6497 -0.9297
-1 1 3 37.8561 0.2637
-1 1 4 -3.2023 -1.6565
-1 1 5 6.2214 0.7174
-1 1 6 -29.6961 -0.4061
-1 1 7 -17.3749 -0.1689
-1 1 8 0.2060 0.4197
-1 1 9 -16.6434 -0.4902
-1 1 10 2.7005 -0.2002
-1 1 11 -11.7426 0.7718
-1 1 12 4.7238 -0.3819
-1 1 13 -4.2675 0.4823
-1 1 14 -1.2078 -0.6040
-1 1 15 0.8300 -0.0456
-1 1 16 1.7668 -0.1827
-1 1 17 -0.8476 -0.1295
-1 1 18 -2.4741 0.0115
-1 2 1 -27.0474 0.8534
-1 2 2 -35.6846 -0.9388
-1 2 3 14.6594 -0.5947
-1 2 4 19.7406 0.0081
-1 2 5 -19.0780 -0.5593
-1 2 6 -0.8229 0.1283
-1 2 7 -16.2290 -0.2033
-1 2 8 -2.0120 -0.4701
-1 2 9 3.4254 0.5017
-1 2 10 -5.0476 0.0249
-1 2 11 4.8496 0.0902
-1 2 12 -9.6773 0.0444
-1 2 13 2.1507 -0.1866
-1 2 14 2.7006 -0.0563
-1 2 15 0.9411 -0.0609
-1 2 16 -1.0171 0.1752
-1 2 17 -1.3753 -0.1547
-1 2 18 1.4916 -0.0251
-1 3 1 -27.3905 -0.6151
-1 3 2 34.0149 0.7518
-1 3 3 -22.2017 -0.2846
-1 3 4 22.4818 -0.0976
-1 3 5 4.1909 -0.2246
-1 3 6 -12.1278 -0.2812
-1 3 7 10.0963 -0.0997
-1 3 8 0.3193 0.1724
-1 3 9 4.4042 0.1664
-1 3 10 2.7380 0.4794
-1 3 11 -9.2686 -0.4246
-1 3 12 5.2369 0.1102
-1 3 13 2.9792 -0.2101
-1 3 14 4.9297 0.3092
-1 3 15 2.8943 -0.0285
-1 3 16 -2.6876 -0.0151
-1 3 17 -3.0030 0.0760
-1 3 18 0.5823 0.0318
-1 4 1 -57.4748 -0.1956
-1 4 2 9.5514 0.3361
-1 4 3 45.9264 0.2840
-1 4 4 -27.9121 -0.1590
-1 4 5 6.4473 -0.2282
-1 4 6 14.6757 0.0020
-1 4 7 -1.7524 0.1862
-1 4 8 0.3179 0.3241
-1 4 9 -1.7885 0.1145
-1 4 10 0.4865 -0.2291
-1 4 11 5.7809 0.0759
-1 4 12 -1.1276 -0.2523
-1 4 13 6.9297 0.2056
-1 4 14 4.5371 0.0151
-1 4 15 -0.3795 0.0413
-1 4 16 1.1618 -0.0945
-1 4 17 -3.2639 0.1525
-1 4 18 -3.6554 0.0888
-1 5 1 57.4008 0.4255
-1 5 2 -54.4045 -0.1911
-1 5 3 -14.1881 -0.0614
-1 5 4 30.3847 -0.1178
-1 5 5 4.0953 0.2036
-1 5 6 -5.8375 0.1786
-1 5 7 -13.4867 0.2361
-1 5 8 -2.9376 0.0595
-1 5 9 2.1677 -0.1565
-1 5 10 -4.6335 -0.1707
-1 5 11 1.6051 -0.0042
-1 5 12 8.6408 -0.0444
-1 5 13 2.8737 0.0900
-1 5 14 -3.0308 -0.1948
-1 5 15 1.5116 0.1149
-1 5 16 -3.1220 0.0245
-1 5 17 5.4888 0.0273
-1 5 18 -5.7971 0.1181
-1 6 1 -3.6471 0.3004
-1 6 2 -3.9274 -0.3406
-1 6 3 -33.1571 -0.1735
-1 6 4 19.0597 0.0396
-1 6 5 14.4444 0.1337
-1 6 6 -21.0471 0.1764
-1 6 7 -5.4125 0.1299
-1 6 8 -10.8047 -0.2273
-1 6 9 -1.0534 -0.0420
-1 6 10 3.4237 -0.0025
-1 6 11 -0.3250 -0.1450
-1 6 12 3.9904 0.1337
-1 6 13 1.3610 -0.1667
-1 6 14 3.4897 0.1959
-1 6 15 -2.1795 -0.0959
-1 6 16 2.9265 0.1183
-1 6 17 -4.4657 -0.0501
-1 6 18 6.1119 0.0412
-1 7 1 -52.2836 -0.2050
-1 7 2 29.5389 0.2628
-1 7 3 19.6536 -0.2277
-1 7 4 -20.5658 0.0728
-1 7 5 -0.3156 -0.0146
-1 7 6 8.5163 0.0965
-1 7 7 -14.2106 -0.1850
-1 7 8 4.2953 0.0602
-1 7 9 -5.5839 -0.1098
-1 7 10 5.1845 0.0615
-1 7 11 7.1647 0.0041
-1 7 12 0.8323 -0.0660
-1 7 13 7.2609 0.2007
-1 7 14 5.2006 0.0842
-1 7 15 -0.2981 -0.0272
-1 7 16 2.1830 -0.0683
-1 7 17 1.0134 0.0493
-1 8 1 11.1503 0.0501
-1 8 2 -20.4622 0.0586
-1 8 3 31.3499 0.1869
-1 8 4 6.2291 -0.1343
-1 8 5 -16.5182 0.1451
-1 8 6 5.3959 -0.1644
-1 8 7 10.6300 -0.0956
-1 8 8 -4.2593 -0.0687
-1 8 9 3.8080 -0.0117
-1 8 10 -0.5532 -0.0310
-1 8 11 6.3287 0.1490
-1 8 12 16.6280 0.1151
-1 8 13 4.4363 -0.0000
-1 8 14 -1.2229 -0.0535
-1 8 15 4.3016 0.0418
-1 8 16 -1.8395 -0.0752
-1 8 17 6.3152 0.1517
-1 9 1 41.7799 0.1747
-1 9 2 0.9240 0.0192
-1 9 3 -22.8837 0.0592
-1 9 4 10.7234 0.0777
-1 9 5 10.4134 -0.0854
-1 9 6 2.4079 -0.0992
-1 9 7 6.6271 -0.0753
-1 9 8 -5.1623 -0.1991
-1 9 9 1.1604 0.1070
-1 9 10 3.3072 0.0059
-1 9 11 6.4344 0.1054
-1 9 12 2.1013 -0.0050
-1 9 13 9.4040 -0.0526
-1 9 14 0.1677 -0.1216
-1 9 15 -4.1357 0.0338
-1 9 16 2.1397 0.1477
-1 9 17 -0.1542 0.0041
-1 10 1 1.9652 0.0365
-1 10 2 17.0099 -0.1683
-1 10 3 -19.3407 0.0531
-1 10 4 -4.9624 0.0402
-1 10 5 17.3584 -0.1751
-1 10 6 0.8634 0.0849
-1 10 7 -1.0383 -0.2216
-1 10 8 5.7997 0.0798
-1 10 9 -8.2520 0.0297
-1 10 10 1.2746 0.1077
-1 10 11 0.5175 -0.1503
-1 10 12 -0.2610 -0.0382
-1 10 13 -3.4615 -0.0726
-1 10 14 2.2168 0.1035
-1 10 15 1.9598 -0.0221
-1 10 16 -3.6046 0.1353
-1 10 17 -6.9452 0.0793
-1 11 1 -23.6870 -0.2516
-1 11 2 -16.2047 0.0457
-1 11 3 17.4926 -0.2373
-1 11 4 -6.2957 0.1436
-1 11 5 -1.0773 0.0630
-1 11 6 5.8317 -0.1745
-1 11 7 -4.8230 0.2590
-1 11 8 0.8556 -0.0076
-1 11 9 2.8601 -0.0578
-1 11 10 -8.2404 0.0386
-1 11 11 -3.2368 -0.0445
-1 11 12 -0.7897 -0.0454
-1 11 13 -4.1195 -0.0021
-1 11 14 1.5337 0.0148
-1 11 15 -3.6965 0.1357
-1 11 16 -1.8163 -0.0120
-1 12 1 1.7006 -0.0634
-1 12 2 -16.7961 0.0673
-1 12 3 -0.6947 0.0615
-1 12 4 13.5840 -0.2007
-1 12 5 -13.5326 0.2595
-1 12 6 0.1156 0.0487
-1 12 7 4.3208 0.0286
-1 12 8 -4.6773 0.0810
-1 12 9 -1.2022 -0.0236
-1 12 10 3.6981 -0.0737
-1 12 11 -5.3633 0.0672
-1 12 12 -3.3683 -0.0574
-1 12 13 3.6479 0.0456
-1 12 14 -4.5405 -0.0888
-1 12 15 -1.3927 0.0534
-1 12 16 -1.8361 0.0747
-1 13 1 1.1328 0.2263
-1 13 2 14.1171 -0.1307
-1 13 3 -8.0139 0.1523
-1 13 4 -5.5497 -0.0020
-1 13 5 3.3382 -0.0914
-1 13 6 -6.1230 0.2065
-1 13 7 2.0003 -0.1343
-1 13 8 3.5503 0.0034
-1 13 9 1.7244 0.0977
-1 13 10 -0.4881 -0.0468
-1 13 11 1.9694 -0.0049
-1 13 12 0.3500 -0.0632
-1 13 13 -3.0312 -0.0718
-1 13 14 0.1764 0.1083
-1 13 15 -1.0847 -0.0649
-1 14 1 2.2362 -0.0392
-1 14 2 2.8109 0.0495
-1 14 3 2.4980 -0.0835
-1 14 4 -8.5663 0.1514
-1 14 5 3.9234 -0.1057
-1 14 6 -1.8515 -0.0796
-1 14 7 -0.7715 -0.0259
-1 14 8 3.9041 -0.0124
-1 14 9 4.8229 -0.0232
-1 14 10 0.1905 0.0366
-1 14 11 1.1189 -0.0455
-1 14 12 -1.0896 0.0177
-1 14 13 0.3974 -0.0370
-1 14 14 -3.7617 0.0622
-1 14 15 -0.8454 -0.0207
-1 15 1 -0.6044 -0.1176
-1 15 2 -8.6834 0.1152
-1 15 3 -0.9125 -0.0435
-1 15 4 3.1538 -0.0074
-1 15 5 -4.4076 -0.0010
-1 15 6 1.8047 -0.1502
-1 15 7 -3.6743 0.0611
-1 15 8 1.6796 -0.0832
-1 15 9 -1.1701 0.0170
-1 15 10 1.4577 0.0194
-1 15 11 1.3127 -0.0642
-1 15 12 0.4898 0.1777
-1 15 13 -3.0309 -0.0210
-1 15 14 -1.0514 -0.1554
-1 15 15 -4.2613 0.1776
-1 16 1 -4.0430 0.0336
-1 16 2 -6.3132 -0.0936
-1 16 3 -1.3892 0.0753
-1 16 4 4.9355 -0.0747
-1 16 5 -9.4456 0.0200
-1 16 6 -5.7210 0.0116
-1 16 7 -0.0002 -0.0260
-1 16 8 -4.2424 0.0203
-1 16 9 -1.1160 0.0463
-1 16 10 2.0070 0.0252
-1 16 11 -0.7677 0.0654
-1 16 12 0.9953 -0.1708
-1 16 13 -3.2907 0.1725
-1 16 14 -0.6528 -0.0124
-1 17 1 -6.8981 0.0428
-1 17 2 4.4476 -0.1081
-1 17 3 -0.0748 -0.0075
-1 17 4 -5.4155 0.0090
-1 17 5 -1.6532 0.0922
-1 17 6 -11.9086 0.0222
-1 17 7 -2.8436 -0.0141
-1 17 8 1.3339 0.1232
-1 17 9 1.0679 -0.0400
-1 17 10 -0.8328 0.0541
-1 17 11 1.0429 0.0001
-1 17 12 -5.9290 -0.0368
-1 17 13 0.5528 -0.0309
-1 18 1 -0.5198 -0.1400
-1 18 2 3.6954 0.1275
-1 18 3 1.2370 -0.0217
-1 18 4 -8.2169 0.0489
-1 18 5 -2.6465 -0.0026
-1 18 6 1.5529 0.0807
-1 18 7 -5.2132 -0.0279
-1 18 8 1.4186 0.0409
-1 18 9 4.1802 0.0689
-1 18 10 -1.9910 -0.0889
-1 18 11 -6.2365 0.0133
-1 18 12 1.7543 0.0708
-1 18 13 0.6362 -0.0561
-1 19 1 3.2097 0.0216
-1 19 2 -1.9484 0.0424
-1 19 3 -1.0595 0.0373
-1 19 4 1.6250 0.0778
-1 19 5 -2.9646 -0.0879
-1 19 6 1.3218 -0.0276
-1 19 7 5.2164 0.0642
-1 19 8 -0.4303 -0.0608
-1 19 9 -2.8602 0.1090
-1 19 10 -0.7091 -0.0223
-1 19 11 1.8147 -0.0902
-1 19 12 -0.1366 0.1103
-1 20 1 2.6109 0.0668
-1 20 2 -5.2265 -0.0584
-1 20 3 -1.0732 0.0970
-1 20 4 4.3485 -0.0510
-1 20 5 1.2259 0.0363
-1 20 6 0.8346 -0.0841
-1 20 7 -0.1143 0.0168
-1 20 8 2.7836 0.0051
-1 20 9 -1.6051 -0.0483
-1 20 10 1.1935 0.1319
-1 20 11 3.6541 0.0237
-1 21 1 -6.7183 0.0009
-1 21 2 0.4119 0.0038
-1 21 3 -1.8195 0.0320
-1 21 4 1.0171 0.0274
-1 21 5 4.8065 -0.0345
-1 21 6 -4.4217 -0.0672
-1 21 7 2.7235 -0.0485
-1 21 8 0.0404 0.0656
-1 21 9 4.1851 -0.0552
-1 21 10 -0.2997 0.0217
-1 22 1 -5.2419 0.0019
-1 22 2 0.1281 0.0744
-1 22 3 3.7964 -0.0666
-1 22 4 -1.9112 -0.0323
-1 22 5 -3.9701 -0.0740
-1 22 6 6.4307 0.0260
-1 22 7 -2.2376 -0.0936
-1 22 8 4.2923 -0.0243
-1 22 9 -2.0455 0.0772
-1 23 1 0.6600 -0.0808
-1 23 2 -0.3718 0.0098
-1 23 3 1.6018 -0.1267
-1 23 4 -0.2486 -0.0461
-1 23 5 -0.0252 -0.0078
-1 23 6 -0.5457 0.0235
-1 23 7 4.8679 0.0146
-1 23 8 -3.6813 -0.1477
-1 24 1 1.6259 -0.1365
-1 24 2 1.8377 -0.0596
-1 24 3 -4.3867 0.1184
-1 24 4 1.7928 -0.1038
-1 24 5 3.2549 0.1368
-1 24 6 -2.2149 -0.1283
-1 25 1 -1.3022 0.0712
-1 25 2 -1.8891 -0.1135
-1 25 3 2.2489 0.1965
0 0 2 53.7086 -0.9042
0 0 4 -64.0602 1.9721
0 0 6 -6.0767 -0.2225
0 0 8 2.6920 -0.7697
0 0 10 5.5198 0.3723
0 0 12 9.3779 -0.1873
0 0 14 3.5283 -0.4078
0 0 16 6.9700 0.1181
0 0 18 -0.9460 0.3750
0 1 1 139.5648 1.2912
0 1 2 -110.0829 1.0801
0 1 3 -15.7558 -0.4157
0 1 4 -21.6677 0.9491
0 1 5 -15.9597 0.7924
0 1 6 9.5300 0.2622
0 1 7 0.4698 -0.0125
0 1 8 -5.4036 0.2706
0 1 9 5.8495 -0.4337
0 1 10 -1.5099 0.1432
0 1 11 8.1147 -0.0108
0 1 12 3.9393 0.3533
0 1 13 3.2291 -0.1693
0 1 14 -2.6371 0.3154
0 1 15 0.1535 -0.0166
0 1 16 -5.0834 0.2083
0 1 17 2.4626 0.0150
0 1 18 -3.3540 -0.0729
0 2 0 -43.9321 2.3000
0 2 1 -51.2154 -1.0755
0 2 2 50.5951 0.0828
0 2 3 -60.3972 -0.0877
0 2 4 22.7602 -0.3480
0 2 5 -4.1674 0.5909
0 2 6 -1.0999 0.4188
0 2 7 3.5053 -0.5019
0 2 8 0.4705 0.1178
0 2 9 -2.5034 -0.3445
0 2 10 8.4309 -0.3386
0 2 11 -4.8499 0.3246
0 2 12 3.6461 0.0422
0 2 13 -0.5525 0.2912
0 2 14 -8.0993 0.1294
0 2 15 -7.6475 -0.1116
0 2 16 -1.8008 0.0596
0 2 17 -7.1718 -0.1385
0 2 18 0.6324 -0.1896
0 3 1 -50.2288 -0.2741
0 3 2 43.7655 -0.5868
0 3 3 66.8496 0.4214
0 3 4 -42.9779 -0.0588
0 3 5 4.8724 -0.2263
0 3 6 -2.1687 -0.2871
0 3 7 -4.7750 -0.1342
0 3 8 3.1029 -0.7578
0 3 9 0.3870 0.3811
0 3 10 -0.1880 -0.0905
0 3 11 6.2508 -0.0483
0 3 12 -9.1769 0.2640
0 3 13 -5.1470 0.0891
0 3 14 -0.9388 -0.0894
0 3 15 -6.5310 0.1406
0 3 16 -5.2620 -0.3537
0 3 17 1.4216 0.0647
0 4 0 12.1476 -0.5807
0 4 1 83.1926 0.7738
0 4 2 -10.2498 -0.2388
0 4 3 -7.1355 0.1312
0 4 4 24.0511 -0.0881
0 4 5 -42.7738 -0.4668
0 4 6 -10.2297 -0.2562
0 4 7 3.4174 -0.2431
0 4 8 4.6011 0.1334
0 4 9 2.9275 -0.1308
0 4 10 -3.4833 0.2213
0 4 11 -1.8912 0.0238
0 4 12 5.3624 -0.0153
0 4 13 -4.3178 -0.0394
0 4 14 -4.6312 -0.0006
0 4 15 2.0375 -0.1671
0 4 16 1.2953 0.0778
0 4 17 2.7035 -0.0394
0 5 1 6.4320 0.0666
0 5 2 -5.2959 0.3880
0 5 3 -23.3824 -0.5865
0 5 4 -39.4693 0.3083
0 5 5 0.8177 -0.2367
0 5 6 -15.8375 0.0781
0 5 7 14.6211 0.1562
0 5 8 1.8137 0.0646
0 5 9 -3.2955 -0.0619
0 5 10 0.3692 -0.0311
0 5 11 1.1206 0.0012
0 5 12 -4.4989 0.0701
0 5 13 1.1912 -0.1136
0 5 14 1.3367 -0.0972
0 5 15 1.7622 -0.0504
0 5 16 0.7435 0.1512
0 5 17 -2.2824 -0.0270
0 6 0 -68.3200 0.1279
0 6 1 -55.0833 -0.4676
0 6 2 -11.2888 0.2507
0 6 3 -18.1008 -0.0288
0 6 4 -13.0227 0.1392
0 6 5 -7.3359 0.6280
0 6 6 15.5466 -0.1969
0 6 7 -3.7088 0.1218
0 6 8 8.9282 -0.0655
0 6 9 -1.1846 -0.0651
0 6 10 -4.1784 0.0177
0 6 11 -1.8017 -0.0039
0 6 12 -3.2258 -0.1184
0 6 13 -1.1744 0.0860
0 6 14 0.8587 -0.1841
0 6 15 1.8040 0.1050
0 6 16 -3.5959 -0.0292
0 6 17 -7.3583 0.0969
0 7 1 -62.3324 0.0569
0 7 2 -15.6776 -0.3893
0 7 3 13.9637 0.7129
0 7 4 9.1516 -0.1997
0 7 5 1.3753 0.2654
0 7 6 10.0009 0.1000
0 7 7 2.7634 -0.1731
0 7 8 -9.1822 0.0035
0 7 9 4.4695 -0.0283
0 7 10 2.2837 -0.0389
0 7 11 -4.2226 0.0323
0 7 12 3.0826 -0.0588
0 7 13 -6.3468 -0.0847
0 7 14 2.2598 0.1304
0 7 15 -3.6324 -0.0835
0 7 16 0.5891 -0.0436
0 7 17 -3.5126 0.0281
0 8 0 -27.6424 -0.0766
0 8 1 32.3821 0.0687
0 8 2 -2.9187 -0.1166
0 8 3 -1.8294 -0.1211
0 8 4 13.7441 0.1308
0 8 5 14.8096 -0.3067
0 8 6 -7.7880 0.3131
0 8 7 -5.2162 -0.1087
0 8 8 -1.9691 0.0487
0 8 9 -3.5776 0.0141
0 8 10 7.6845 -0.1385
0 8 11 0.6185 0.0425
0 8 12 -5.8171 0.0491
0 8 13 5.2359 -0.0163
0 8 14 -4.6863 0.0584
0 8 15 1.5743 -0.1132
0 8 16 -1.2679 0.0875
0 8 17 5.7092 -0.1037
0 9 1 14.6277 -0.2946
0 9 2 7.3689 0.1919
0 9 3 6.7527 -0.3874
0 9 4 6.9485 0.2665
0 9 5 -3.4703 -0.0845
0 9 6 -11.9980 -0.0624
0 9 7 -5.2612 0.0261
0 9 8 2.2748 -0.0810
0 9 9 0.0743 0.0872
0 9 10 -8.9957 0.0773
0 9 11 4.1289 -0.0892
0 9 12 -0.3851 0.1419
0 9 13 -4.4615 -0.0131
0 9 14 1.1770 -0.1274
0 9 15 4.3939 0.1470
0 9 16 1.5488 -0.0562
0 10 0 17.5204 0.1009
0 10 1 -15.1168 -0.0189
0 10 2 8.9691 -0.0321
0 10 3 5.6811 0.3539
0 10 4 -3.0686 -0.1363
0 10 5 -3.7993 0.0751
0 10 6 -1.6563 -0.3766
0 10 7 -6.8347 0.1088
0 10 8 -5.9821 -0.1431
0 10 9 -1.8283 0.1114
0 10 10 -1.4769 0.1496
0 10 11 -2.2416 -0.0225
0 10 12 -1.3996 -0.0358
0 10 13 -0.7152 0.0477
0 10 14 2.9135 -0.0603
0 10 15 0.8718 0.0286
0 10 16 6.8727 -0.0686
0 11 1 5.2774 0.3458
0 11 2 -3.0839 0.0102
0 11 3 0.0776 0.1011
0 11 4 -4.4792 -0.1342
0 11 5 0.0432 -0.1223
0 11 6 3.3803 -0.1386
0 11 7 -2.6177 -0.0905
0 11 8 -10.2283 0.2288
0 11 9 -3.4268 -0.1348
0 11 10 3.4683 0.0107
0 11 11 -4.0997 0.0987
0 11 12 4.7433 -0.1498
0 11 13 1.6762 0.0823
0 11 14 1.7907 0.0692
0 11 15 5.4075 -0.2244
0 11 16 1.8829 -0.0348
0 12 0 -2.0693 -0.0078
0 12 1 3.5428 -0.1328
0 12 2 6.0687 0.0637
0 12 3 -5.4329 -0.2554
0 12 4 -2.1023 -0.0237
0 12 5 0.6607 -0.0593
0 12 6 2.1133 0.1411
0 12 7 -4.8720 -0.1278
0 12 8 3.3481 0.1402
0 12 9 -3.2539 -0.0415
0 12 10 -2.9983 -0.0696
0 12 11 1.6827 0.0006
0 12 12 0.5688 0.0545
0 12 13 7.2232 -0.1254
0 12 14 5.4270 0.0089
0 12 15 -0.1197 -0.0576
0 13 1 4.1562 -0.2889
0 13 2 -3.5717 -0.1048
0 13 3 -0.3413 -0.0702
0 13 4 6.7864 0.0595
0 13 5 0.7882 -0.0046
0 13 6 -1.4202 0.1743
0 13 7 7.7029 0.0814
0 13 8 -1.0081 -0.2057
0 13 9 0.0034 0.2332
0 13 10 -2.4271 -0.0737
0 13 11 -0.0235 -0.0595
0 13 12 2.6565 0.0269
0 13 13 3.3016 -0.0346
0 13 14 0.9896 -0.1399
0 13 15 3.1200 0.0040
0 14 0 8.9459 -0.0081
0 14 1 -2.6422 0.0333
0 14 2 -1.4033 -0.1436
0 14 3 4.4722 0.1411
0 14 4 -0.3616 -0.0063
0 14 5 12.1010 0.1333
0 14 6 5.2219 -0.0908
0 14 7 6.0080 0.1590
0 14 8 0.7906 0.0623
0 14 9 -1.5269 -0.0285
0 14 10 -2.3146 0.0315
0 14 11 6.4749 -0.0303
0 14 12 0.6253 -0.0408
0 14 13 -0.1900 -0.0300
0 14 14 -1.2339 0.0228
0 14 15 -2.0338 0.0610
0 15 1 2.0253 0.1725
0 15 2 2.4427 0.0316
0 15 3 1.2312 0.0765
0 15 4 5.4803 0.0077
0 15 5 0.0634 0.0374
0 15 6 13.9751 -0.0292
0 15 7 -0.3978 0.0001
0 15 8 0.9132 0.1003
0 15 9 -0.3032 -0.0832
0 15 10 6.8522 0.0883
0 15 11 -2.8083 -0.0681
0 15 12 4.3002 -0.0020
0 15 13 -0.7094 0.0577
0 15 14 1.5121 0.0164
0 16 0 -2.1391 0.0179
0 16 1 2.3488 0.0566
0 16 2 4.6662 0.1413
0 16 3 -0.3096 -0.0848
0 16 4 -3.1176 0.1095
0 16 5 4.0926 -0.1518
0 16 6 -0.9243 0.0502
0 16 7 0.3019 -0.1341
0 16 8 -0.0010 -0.0540
0 16 9 2.9038 -0.0263
0 16 10 2.0415 0.0182
0 16 11 1.5897 0.1086
0 16 12 -0.4324 -0.0096
0 16 13 4.0989 -0.0219
0 16 14 3.5082 -0.0320
0 17 1 4.0532 -0.0950
0 17 2 -0.7738 0.0421
0 17 3 -5.9359 -0.0447
0 17 4 -2.0142 -0.0213
0 17 5 -0.9288 -0.0269
0 17 6 -0.3939 -0.1470
0 17 7 -0.6591 -0.0489
0 17 8 -2.4556 -0.0802
0 17 9 3.9049 0.0523
0 17 10 -3.3806 -0.0773
0 17 11 2.8959 0.1291
0 17 12 2.9186 -0.0557
0 17 13 4.3232 -0.0003
0 18 0 8.6795 -0.0090
0 18 1 -3.9746 -0.0973
0 18 2 -5.3860 -0.0795
0 18 3 -1.7158 0.0782
0 18 4 -0.6631 -0.1397
0 18 5 1.3065 0.0922
0 18 6 -1.6518 -0.0653
0 18 7 3.5721 0.0260
0 18 8 1.7419 0.0557
0 18 9 -5.8120 0.0038
0 18 10 4.1709 0.0175
0 18 11 -0.3337 -0.1111
0 18 12 1.0129 0.1114
0 19 1 -0.6492 0.0430
0 19 2 -4.6547 -0.0644
0 19 3 3.0562 0.0576
0 19 4 2.6630 -0.0074
0 19 5 0.2821 -0.0264
0 19 6 5.5301 0.1795
0 19 7 -1.5783 0.1057
0 19 8 1.9285 -0.0005
0 19 9 1.0373 0.0009
0 19 10 -1.0391 0.0872
0 19 11 -0.1007 -0.0701
0 19 12 -2.8986 -0.1316
0 20 0 -3.5206 0.0222
0 20 1 -1.2451 0.0339
0 20 2 5.7273 0.0275
0 20 3 -1.2027 -0.0722
0 20 4 2.1270 0.1122
0 20 5 2.3554 -0.0815
0 20 6 -0.4099 0.0781
0 20 7 2.7019 -0.0106
0 20 8 -3.9901 0.0760
0 20 9 2.2667 0.0104
0 20 10 -2.1846 -0.1028
0 20 11 -2.0693 0.0420
0 21 1 3.1252 0.0478
0 21 2 -1.1037 0.0112
0 21 3 2.0690 -0.0841
0 21 4 -3.5203 -0.0047
0 21 5 -1.0259 -0.0014
0 21 6 1.6312 -0.1494
0 21 7 -3.9023 -0.0502
0 21 8 -0.3205 -0.0367
0 21 9 -5.3974 -0.0038
0 21 10 0.9314 -0.0055
0 22 0 6.7920 -0.0502
0 22 1 0.3120 0.0039
0 22 2 0.3511 0.0926
0 22 3 -5.8036 0.0044
0 22 4 0.5223 -0.1861
0 22 5 2.0007 0.1064
0 22 6 -3.1379 -0.1702
0 22 7 -0.9106 -0.0044
0 22 8 -6.0824 -0.0905
0 22 9 -0.4580 -0.0147
0 23 1 4.0893 -0.0386
0 23 2 -3.3727 -0.0299
0 23 3 0.9806 0.0819
0 23 4 1.8011 0.0327
0 23 5 1.5098 -0.1514
0 23 6 2.1021 0.1259
0 23 7 -4.9423 -0.1154
0 24 0 2.0664 0.1481
0 24 1 -4.7583 -0.0561
0 24 2 1.2286 -0.1806
0 24 3 4.6809 -0.0429
0 24 4 3.3357 0.2033
0 24 5 1.0309 -0.1226
0 25 1 -2.1212 0.0268
0 25 2 0.8755 -0.0610
0 25 3 0.7527 -0.0871
1 0 0 -52.6999 -0.8329
1 0 2 -58.8040 4.3013
1 0 4 35.8349 1.0333
1 0 6 -3.8058 -0.7370
1 0 8 4.4511 0.1378
1 0 10 -0.1750 0.4072
1 0 12 0.7700 -0.7328
1 0 14 -2.6959 -0.3001
1 0 16 4.5597 0.3613
1 1 0 -2.3675 1.6758
1 1 1 -84.5014 -0.1933
1 1 2 17.9626 -0.2552
1 1 3 2.0307 0.5837
1 1 4 5.7053 -1.5378
1 1 5 18.5854 0.0010
1 1 6 -6.8600 -1.0313
1 1 7 1.1129 0.3928
1 1 8 -1.6410 -0.6594
1 1 9 3.8944 0.3274
1 1 10 -1.2399 -0.4255
1 1 11 -2.8878 -0.1959
1 1 12 -1.6756 -0.1098
1 1 13 -2.8995 -0.2530
1 1 14 -1.7816 0.0297
1 1 15 0.2276 0.2512
1 1 16 2.8803 0.0232
1 1 17 2.6854 -0.0247
1 2 0 -66.8312 -1.1815
1 2 1 50.7273 -0.0628
1 2 2 -35.3099 -1.7255
1 2 3 42.4047 0.2448
1 2 4 2.4527 -0.1219
1 2 5 4.7199 0.7333
1 2 6 13.2811 0.2522
1 2 7 -8.9492 -0.4361
1 2 8 2.6219 0.3916
1 2 9 -2.7992 -0.4817
1 2 10 -0.9911 -0.2248
1 2 11 -3.6416 0.0099
1 2 12 -9.5666 -0.0448
1 2 13 -6.8478 0.1307
1 2 14 -0.9493 0.1315
1 2 15 0.6893 -0.0532
1 2 16 -1.4763 0.0081
1 2 17 0.9751 -0.0871
1 3 0 96.2818 -1.0294
1 3 1 -2.6959 -0.7887
1 3 2 59.3307 0.1687
1 3 3 -37.8388 -0.0764
1 3 4 41.0775 1.5014
1 3 5 -5.6982 -0.0817
1 3 6 0.8875 0.7992
1 3 7 8.4553 -0.1940
1 3 8 -10.9331 -0.1845
1 3 9 -3.1507 -0.1223
1 3 10 -4.7491 -0.0747
1 3 11 -4.4767 -0.0041
1 3 12 -3.1255 0.1867
1 3 13 -6.8497 -0.0175
1 3 14 -6.3922 0.0992
1 3 15 -0.2007 -0.1072
1 3 16 4.3657 -0.1420
1 3 17 1.2902 -0.0421
1 4 0 60.1971 0.3015
1 4 1 49.1525 -0.2261
1 4 2 -9.7472 0.9329
1 4 3 22.8615 0.1721
1 4 4 -39.8107 0.2285
1 4 5 32.8120 0.1557
1 4 6 -3.1656 -0.1890
1 4 7 -9.8832 0.4347
1 4 8 1.4223 -0.3341
1 4 9 -9.5566 0.0383
1 4 10 1.2113 0.0902
1 4 11 -2.1143 -0.0472
1 4 12 -4.5635 0.0164
1 4 13 -2.7968 0.0538
1 4 14 1.4318 -0.1440
1 4 15 -0.6157 0.0468
1 4 16 -1.7540 -0.0801
1 4 17 3.3502 -0.1226
1 5 0 4.9632 0.6815
1 5 1 29.6854 0.5848
1 5 2 -19.3086 -0.6206
1 5 3 -15.1285 0.3215
1 5 4 21.6613 -0.6076
1 5 5 -13.7210 0.1152
1 5 6 7.9209 -0.3058
1 5 7 -10.0955 0.0193
1 5 8 -5.8516 0.0273
1 5 9 11.3213 0.0716
1 5 10 -7.8183 0.0121
1 5 11 -3.0235 0.1238
1 5 12 -2.9775 -0.0817
1 5 13 2.8057 -0.0016
1 5 14 -4.1362 -0.0307
1 5 15 -1.1908 -0.0595
1 5 16 -1.5292 -0.0317
1 5 17 -2.5593 0.0601
1 6 0 -4.3198 -0.3215
1 6 1 -31.3250 -0.1671
1 6 2 24.3898 -0.1227
1 6 3 -0.2044 -0.2066
1 6 4 -3.3936 -0.1550
1 6 5 5.3763 -0.1422
1 6 6 -6.7682 -0.1126
1 6 7 5.9052 -0.3984
1 6 8 -5.6946 0.3027
1 6 9 -3.2732 -0.0488
1 6 10 6.7681 0.2138
1 6 11 -4.4211 0.0198
1 6 12 -1.5568 0.0364
1 6 13 -5.4057 -0.0283
1 6 14 -1.4100 -0.0098
1 6 15 -6.5782 -0.0606
1 6 16 0.2790 -0.0470
1 6 17 2.1299 -0.1950
1 7 0 -2.5987 -0.1692
1 7 1 23.3313 -0.1939
1 7 2 7.0768 0.2956
1 7 3 12.0368 -0.1396
1 7 4 -2.5344 0.2701
1 7 5 -6.0221 -0.5202
1 7 6 0.3059 0.1260
1 7 7 -3.0946 -0.0545
1 7 8 8.1707 0.0086
1 7 9 -1.5828 0.2554
1 7 10 -0.7303 -0.0355
1 7 11 -0.8615 0.0368
1 7 12 -0.1404 0.0029
1 7 13 1.1569 -0.0874
1 7 14 -4.6920 0.0730
1 7 15 -1.4366 -0.0474
1 7 16 0.1922 -0.0954
1 8 0 20.3927 0.2129
1 8 1 17.3655 0.0925
1 8 2 3.9975 0.0579
1 8 3 3.6581 -0.0874
1 8 4 -0.5192 -0.0229
1 8 5 -12.6800 0.2385
1 8 6 -6.2453 -0.1735
1 8 7 5.9165 0.3670
1 8 8 5.9701 -0.0641
1 8 9 4.6843 0.0419
1 8 10 -4.0929 -0.0628
1 8 11 0.6198 -0.0503
1 8 12 1.0602 -0.0706
1 8 13 -0.3265 0.0536
1 8 14 4.9299 -0.0774
1 8 15 -0.2002 0.0684
1 8 16 -2.5849 -0.0977
1 9 0 -2.6061 -0.0206
1 9 1 -4.2620 -0.0251
1 9 2 -1.4918 -0.3287
1 9 3 -10.1450 0.2863
1 9 4 -8.0550 -0.1862
1 9 5 -0.0282 0.3664
1 9 6 -3.1552 0.0889
1 9 7 3.5931 -0.0479
1 9 8 3.4212 0.0764
1 9 9 1.2336 -0.1200
1 9 10 1.6543 -0.0655
1 9 11 1.1653 -0.0671
1 9 12 -2.6907 0.0179
1 9 13 2.5952 -0.0198
1 9 14 -2.9440 0.0413
1 9 15 0.6001 -0.0513
1 9 16 -2.9349 0.0133
1 10 0 -1.4124 -0.1531
1 10 1 -23.7071 -0.0303
1 10 2 -11.8530 0.0894
1 10 3 1.1010 -0.0070
1 10 4 -7.9507 0.2261
1 10 5 -2.6373 -0.2726
1 10 6 6.0765 0.0975
1 10 7 1.9305 -0.0553
1 10 8 2.1542 0.0572
1 10 9 2.2759 -0.1194
1 10 10 0.4721 0.0879
1 10 11 1.2086 -0.1000
1 10 12 2.1319 -0.0194
1 10 13 -5.5136 0.0490
1 10 14 -1.3624 0.0061
1 10 15 -4.0881 -0.0075
1 10 16 -0.6059 -0.0482
1 11 0 -24.5891 0.0344
1 11 1 0.7614 0.1928
1 11 2 -3.4917 0.1757
1 11 3 -6.1776 -0.1056
1 11 4 4.6888 -0.0963
1 11 5 -2.9489 -0.2242
1 11 6 -1.4194 0.0079
1 11 7 2.4027 0.0335
1 11 8 2.9645 0.0256
1 11 9 5.3100 0.1140
1 11 10 4.8075 -0.1693
1 11 11 -5.7217 0.1000
1 11 12 -3.9120 0.0117
1 11 13 2.5424 -0.0122
1 11 14 0.9095 0.0119
1 11 15 0.4550 -0.0957
1 12 0 -3.8456 0.1478
1 12 1 -3.9565 -0.0847
1 12 2 2.3739 0.1155
1 12 3 2.0890 -0.1301
1 12 4 1.0327 -0.1615
1 12 5 -3.7581 0.1310
1 12 6 -5.7742 -0.1181
1 12 7 0.6934 0.1361
1 12 8 4.4224 -0.1181
1 12 9 -0.8098 0.0437
1 12 10 -4.0276 -0.0405
1 12 11 -2.2672 0.0683
1 12 12 -0.8131 0.0845
1 12 13 -0.1919 0.0200
1 12 14 3.2688 -0.1472
1 12 15 3.9486 -0.0314
1 13 0 11.9762 -0.0870
1 13 1 -0.1425 0.0057
1 13 2 -1.5535 -0.1501
1 13 3 2.5222 0.1582
1 13 4 -4.8121 -0.0026
1 13 5 -0.6104 0.0649
1 13 6 -1.8650 -0.0554
1 13 7 -1.0746 -0.1023
1 13 8 -2.6742 0.0687
1 13 9 -8.6446 -0.1742
1 13 10 -6.8883 0.1912
1 13 11 4.3463 -0.0668
1 13 12 -0.1764 0.0737
1 13 13 -0.0297 -0.0328
1 13 14 -1.9750 0.0162
1 13 15 0.5631 0.1384
1 14 0 1.6724 -0.0583
1 14 1 4.9758 0.0285
1 14 2 -3.9869 -0.0155
1 14 3 -2.1726 0.0310
1 14 4 1.5750 0.0381
1 14 5 0.7167 -0.1596
1 14 6 0.9964 0.1166
1 14 7 -3.5791 -0.0922
1 14 8 -8.1809 0.0521
1 14 9 1.6945 0.0735
1 14 10 2.0158 -0.0606
1 14 11 -2.3240 0.0271
1 14 12 1.6342 -0.0630
1 14 13 -4.7425 0.1082
1 14 14 -0.9517 0.1513
1 15 0 -6.7863 0.0413
1 15 1 -4.4218 -0.0765
1 15 2 1.6669 0.0065
1 15 3 -1.2450 -0.1307
1 15 4 6.3396 -0.0085
1 15 5 3.7686 0.0145
1 15 6 -4.5789 0.0472
1 15 7 -5.1528 0.1674
1 15 8 6.8796 -0.0202
1 15 9 4.0863 0.0846
1 15 10 4.2155 -0.1099
1 15 11 -1.8268 0.0789
1 15 12 -6.4009 0.0310
1 15 13 0.3110 0.0207
1 15 14 -2.3054 0.0803
1 16 0 -4.9821 -0.0432
1 16 1 -4.2608 0.0100
1 16 2 1.7126 0.0120
1 16 3 5.5235 0.0060
1 16 4 4.3479 -0.0161
1 16 5 -2.7315 0.1366
1 16 6 -1.5233 -0.0508
1 16 7 1.6366 0.1000
1 16 8 4.2213 -0.0084
1 16 9 2.8911 -0.0260
1 16 10 -4.1080 0.0543
1 16 11 -2.9337 -0.1034
1 16 12 2.2577 0.0788
1 16 13 -3.2859 0.0500
1 17 0 7.5766 0.0326
1 17 1 1.9551 0.1514
1 17 2 -0.0424 0.1048
1 17 3 9.6395 0.0986
1 17 4 -3.2384 -0.0059
1 17 5 -3.3079 -0.1006
1 17 6 -1.9336 -0.0137
1 17 7 6.2428 -0.1399
1 17 8 -4.1196 0.0754
1 17 9 -6.2018 -0.0908
1 17 10 -3.2727 -0.0024
1 17 11 2.8314 -0.0881
1 17 12 -0.6404 -0.0477
1 17 13 2.4271 -0.1416
1 18 0 -2.3746 0.1109
1 18 1 8.0573 0.0686
1 18 2 6.2643 0.0560
1 18 3 -4.5906 0.0030
1 18 4 1.8117 -0.0184
1 18 5 -1.8509 -0.1701
1 18 6 0.2408 -0.0172
1 18 7 -4.4402 -0.0685
1 18 8 -1.4065 -0.0217
1 18 9 -2.0939 -0.0209
1 18 10 0.0334 -0.1224
1 18 11 0.7920 -0.0028
1 18 12 3.1559 -0.1469
1 19 0 -1.8095 -0.0034
1 19 1 -0.6015 -0.1192
1 19 2 4.7175 -0.0155
1 19 3 -1.0738 -0.0937
1 19 4 -2.3725 -0.0441
1 19 5 3.5062 0.0891
1 19 6 -1.4434 -0.1187
1 19 7 -3.9362 0.1216
1 19 8 2.8955 -0.1206
1 19 9 0.8022 0.0251
1 19 10 1.6888 -0.1079
1 19 11 -1.6078 0.0492
1 20 0 1.8879 -0.0666
1 20 1 -1.7815 -0.0042
1 20 2 -3.1210 -0.1565
1 20 3 4.7172 0.0240
1 20 4 -0.9528 -0.0645
1 20 5 -2.4225 0.0561
1 20 6 0.2290 0.0876
1 20 7 2.0491 -0.0403
1 20 8 -1.8997 -0.0116
1 20 9 3.5034 -0.0691
1 20 10 -4.2084 0.1214
1 21 0 0.4154 -0.0462
1 21 1 -0.4696 0.0467
1 21 2 0.1703 0.0280
1 21 3 -3.8182 -0.0212
1 21 4 2.4216 0.0318
1 21 5 -3.8943 -0.0726
1 21 6 -3.7417 0.1245
1 21 7 0.4361 -0.0368
1 21 8 1.1774 0.1145
1 21 9 -1.8123 -0.0992
1 22 0 -7.9073 0.0109
1 22 1 1.4024 0.0133
1 22 2 -2.3055 0.1527
1 22 3 2.6202 0.0138
1 22 4 -5.7763 0.0795
1 22 5 -3.1273 -0.0167
1 22 6 -1.5591 0.0343
1 22 7 -0.7610 0.1709
1 22 8 3.1135 -0.0143
1 23 0 3.7987 0.1023
1 23 1 -5.6840 0.0236
1 23 2 4.3511 0.0574
1 23 3 -1.7746 0.1053
1 23 4 -0.1569 -0.0685
1 23 5 -1.1584 0.1733
1 23 6 -1.3247 -0.0696
1 23 7 3.5583 0.1559
1 24 0 0.6667 -0.1018
1 24 1 5.7378 0.0563
1 24 2 -1.0629 0.0562
1 24 3 1.7968 -0.0500
1 24 4 0.6242 -0.0149
1 24 5 -0.1518 -0.1804
1 25 0 -0.3191 -0.0595
1 25 1 1.1588 -0.0108
1 25 2 4.8351 -0.0432
2 0 0 -24.0568 1.1004
2 0 2 1.2958 -2.4808
2 0 4 -23.2265 -4.5634
2 0 6 20.3809 -0.1940
2 0 8 8.6772 1.1078
2 0 10 2.2483 0.4298
2 0 12 10.6142 0.2051
2 0 14 12.7658 0.2464
2 0 16 -0.8726 -0.0486
2 1 0 -35.1544 -0.2974
2 1 1 -0.9205 0.1985
2 1 2 -6.4471 -1.1597
2 1 3 -7.0741 -1.4127
2 1 4 4.1866 0.9918
2 1 5 -3.3732 -1.2183
2 1 6 6.3349 1.4978
2 1 7 14.5833 -0.0918
2 1 8 -1.5941 0.7839
2 1 9 2.1567 0.4656
2 1 10 6.7426 0.6559
2 1 11 3.6052 -0.0865
2 1 12 3.9766 -0.1674
2 1 13 10.4712 -0.0341
2 1 14 2.8790 -0.2376
2 1 15 5.0548 0.1139
2 1 16 -4.5231 0.0954
2 1 17 -2.6391 -0.1719
2 2 0 -30.2209 -0.3045
2 2 1 -38.0696 -0.1936
2 2 2 15.1172 0.2932
2 2 3 8.2889 -0.2492
2 2 4 0.7339 0.8289
2 2 5 4.2640 -0.2787
2 2 6 -1.9695 -0.6000
2 2 7 4.0928 0.4250
2 2 8 2.6297 -0.1699
2 2 9 0.9463 0.4721
2 2 10 -0.0672 0.0087
2 2 11 13.2861 -0.2010
2 2 12 2.1439 -0.1321
2 2 13 4.7201 -0.0758
2 2 14 1.6710 -0.0078
2 2 15 -3.4277 -0.0061
2 2 16 1.5117 -0.0117
2 2 17 0.6077 -0.0336
2 3 0 -15.6634 -0.3906
2 3 1 3.5685 -0.4831
2 3 2 -12.5385 0.9015
2 3 3 20.1411 0.3720
2 3 4 5.8424 -0.7492
2 3 5 -0.9731 0.3909
2 3 6 -5.5806 -0.7359
2 3 7 -8.9519 0.0109
2 3 8 7.8722 0.1188
2 3 9 0.5724 -0.2275
2 3 10 7.4364 -0.2401
2 3 11 -0.8637 0.1614
2 3 12 8.5743 -0.1837
2 3 13 -3.2929 0.1093
2 3 14 2.9148 0.0425
2 3 15 -1.2975 -0.0888
2 3 16 -1.7512 0.0827
2 3 17 -0.4277 0.1408
2 4 0 -11.0487 -0.4249
2 4 1 -5.4481 0.3152
2 4 2 13.6223 -0.2839
2 4 3 -9.2894 0.3047
2 4 4 13.6179 -0.5537
2 4 5 -12.4695 -0.0831
2 4 6 -9.1741 0.4124
2 4 7 4.5934 -0.2973
2 4 8 -3.0949 0.0480
2 4 9 11.9069 -0.2288
2 4 10 0.2287 0.1154
2 4 11 1.2153 -0.1204
2 4 12 -3.3661 0.2707
2 4 13 5.5930 -0.1215
2 4 14 -3.8584 0.0223
2 4 15 2.7584 0.1293
2 4 16 0.8121 0.0003
2 5 0 -9.1021 0.0901
2 5 1 -11.9576 -0.0159
2 5 2 -5.9063 -0.1462
2 5 3 8.2539 -0.2720
2 5 4 -22.7318 0.4307
2 5 5 1.1000 -0.1083
2 5 6 5.0532 0.3694
2 5 7 1.4977 -0.0331
2 5 8 7.9241 -0.0152
2 5 9 -4.9547 0.0983
2 5 10 4.0309 -0.0098
2 5 11 -0.5924 0.0934
2 5 12 -0.0540 -0.0888
2 5 13 -4.4405 0.0195
2 5 14 2.1007 0.0409
2 5 15 1.3741 0.0171
2 5 16 3.8176 0.1591
2 6 0 26.7757 0.3293
2 6 1 -13.3021 -0.0779
2 6 2 -27.0140 0.1574
2 6 3 -8.6095 0.1632
2 6 4 6.7368 0.2341
2 6 5 0.9157 -0.0461
2 6 6 7.2778 -0.0267
2 6 7 8.5543 0.2408
2 6 8 -0.5273 -0.1108
2 6 9 1.2196 0.2083
2 6 10 -7.9206 -0.1487
2 6 11 0.0103 0.0472
2 6 12 2.6271 -0.0749
2 6 13 0.2304 0.0013
2 6 14 -2.4585 -0.0348
2 6 15 3.8475 0.0905
2 6 16 2.9084 -0.0050
2 7 0 -21.2892 0.1740
2 7 1 4.4986 0.4139
2 7 2 -2.6333 0.2716
2 7 3 -13.5750 0.0464
2 7 4 11.8053 -0.2593
2 7 5 13.0995 0.0105
2 7 6 6.6206 -0.3330
2 7 7 1.8484 0.2631
2 7 8 -2.3047 -0.0204
2 7 9 -7.3207 -0.0927
2 7 10 0.4671 0.1406
2 7 11 3.8416 -0.1842
2 7 12 -4.1979 0.0984
2 7 13 -0.7029 0.0291
2 7 14 7.0969 -0.0648
2 7 15 2.5798 -0.0751
2 7 16 0.8059 0.0998
2 8 0 -1.0512 0.0240
2 8 1 -5.6836 0.2185
2 8 2 15.7657 -0.0016
2 8 3 7.6161 -0.2671
2 8 4 -1.0412 -0.2442
2 8 5 17.3188 -0.1387
2 8 6 2.0162 0.0726
2 8 7 -7.7908 -0.1770
2 8 8 -3.9810 0.1959
2 8 9 -2.7623 -0.1789
2 8 10 -0.1401 0.1522
2 8 11 -3.5129 0.0540
2 8 12 4.4720 -0.0167
2 8 13 -0.2413 -0.0294
2 8 14 -1.9898 0.0249
2 8 15 0.7785 -0.0430
2 8 16 2.4513 -0.0354
2 9 0 15.9222 0.0250
2 9 1 5.5493 -0.3555
2 9 2 -0.3855 -0.2258
2 9 3 12.7510 -0.0134
2 9 4 7.6836 -0.0719
2 9 5 -7.9984 0.0058
2 9 6 5.3253 0.2245
2 9 7 -0.6245 -0.2000
2 9 8 -9.0381 0.0880
2 9 9 -2.3007 0.0934
2 9 10 -3.7160 -0.1310
2 9 11 1.1943 0.1980
2 9 12 -0.9899 -0.1023
2 9 13 0.2287 -0.0261
2 9 14 -7.1901 -0.0125
2 9 15 -4.4698 0.1067
2 9 16 0.1463 0.0503
2 10 0 -6.3554 -0.1653
2 10 1 15.8533 -0.2086
2 10 2 -0.7222 0.0392
2 10 3 -2.7257 0.0433
2 10 4 -1.1709 0.1691
2 10 5 7.5686 0.1201
2 10 6 0.6548 -0.0528
2 10 7 -1.2032 0.2866
2 10 8 -3.2949 -0.2210
2 10 9 -3.1941 0.1608
2 10 10 2.6883 -0.1350
2 10 11 -2.4057 -0.0519
2 10 12 -2.9410 -0.0086
2 10 13 -3.7389 -0.0223
2 10 14 -2.1738 0.0884
2 10 15 -2.3446 0.0442
2 11 0 -3.3530 0.0129
2 11 1 -9.7069 0.2091
2 11 2 7.8033 -0.0680
2 11 3 -2.7992 0.1267
2 11 4 6.9990 -0.0215
2 11 5 4.1791 0.1185
2 11 6 4.1381 0.0564
2 11 7 -0.5716 0.1113
2 11 8 -1.0294 -0.0188
2 11 9 -0.9530 -0.1697
2 11 10 -1.0990 0.1044
2 11 11 0.7307 -0.2097
2 11 12 -0.1428 0.1001
2 11 13 -3.0018 -0.0475
2 11 14 1.0739 0.1011
2 11 15 0.1320 0.1811
2 12 0 0.3258 0.0882
2 12 1 0.4006 0.1169
2 12 2 -1.1845 -0.0304
2 12 3 7.5726 -0.1237
2 12 4 2.7470 0.1266
2 12 5 7.8483 -0.1243
2 12 6 -0.5601 0.2121
2 12 7 -2.9749 -0.1816
2 12 8 -2.4458 0.0823
2 12 9 -2.9554 -0.1077
2 12 10 -4.0899 0.0168
2 12 11 2.6383 0.0043
2 12 12 1.0854 -0.0046
2 12 13 4.3143 0.1045
2 12 14 -2.5498 -0.0212
2 12 15 -2.5071 0.1722
2 13 0 -1.7745 0.0339
2 13 1 0.5069 -0.0986
2 13 2 1.8079 0.1866
2 13 3 4.9335 -0.0736
2 13 4 0.5687 -0.0290
2 13 5 -3.9184 0.0799
2 13 6 -1.1580 -0.1918
2 13 7 -3.5500 -0.0140
2 13 8 -5.9725 -0.0325
2 13 9 -2.8035 0.0230
2 13 10 1.5925 -0.0066
2 13 11 -1.0373 0.1764
2 13 12 3.7957 -0.1914
2 13 13 -1.0484 0.1683
2 13 14 0.1057 0.0706
2 14 0 -3.7761 0.0139
2 14 1 -3.8775 0.0547
2 14 2 2.4264 0.0449
2 14 3 -2.6294 0.0666
2 14 4 -1.6731 -0.0952
2 14 5 -6.1325 -0.0032
2 14 6 -4.0003 -0.1623
2 14 7 -0.2575 0.0611
2 14 8 -0.6782 -0.1322
2 14 9 1.4531 0.1283
2 14 10 5.5102 -0.0445
2 14 11 1.2442 0.0432
2 14 12 -3.8530 0.1319
2 14 13 -0.4481 -0.1696
2 14 14 -0.5669 0.1592
2 15 0 -6.0241 0.0002
2 15 1 -2.7458 0.0337
2 15 2 -1.1560 -0.1870
2 15 3 -0.4903 0.1264
2 15 4 -5.8730 -0.1164
2 15 5 -1.3016 -0.0564
2 15 6 2.4400 0.0975
2 15 7 1.1392 -0.0985
2 15 8 5.2123 0.0700
2 15 9 4.7895 -0.1308
2 15 10 0.2313 0.0886
2 15 11 -0.9172 -0.0458
2 15 12 -0.7561 0.1433
2 15 13 -2.5531 -0.0945
2 16 0 0.6861 -0.0805
2 16 1 -0.2059 -0.1227
2 16 2 1.5787 -0.0052
2 16 3 0.6910 -0.1067
2 16 4 -2.3092 0.1601
2 16 5 -1.2820 -0.0886
2 16 6 5.4149 0.0902
2 16 7 7.1381 -0.0504
2 16 8 0.1455 0.0128
2 16 9 -2.0672 -0.0508
2 16 10 -1.4272 0.0150
2 16 11 0.4885 -0.0056
2 16 12 -4.2942 -0.1562
2 16 13 3.2796 -0.0627
2 17 0 1.2670 0.0163
2 17 1 6.6152 -0.0106
2 17 2 0.0286 0.0959
2 17 3 -3.9623 -0.0486
2 17 4 0.8780 0.0473
2 17 5 5.7100 0.0508
2 17 6 0.8378 -0.0195
2 17 7 0.6544 0.0826
2 17 8 -2.1430 -0.0606
2 17 9 0.1712 0.1005
2 17 10 0.1591 -0.1276
2 17 11 -0.5557 -0.0615
2 17 12 2.5469 -0.1841
2 18 0 5.2564 0.0404
2 18 1 -1.3631 0.1607
2 18 2 -5.5595 -0.0280
2 18 3 -2.4461 0.0338
2 18 4 3.2316 -0.0913
2 18 5 3.7285 0.1252
2 18 6 3.5254 0.0095
2 18 7 -3.3490 0.1673
2 18 8 1.8206 -0.0487
2 18 9 1.9409 -0.0405
2 18 10 6.9380 0.0127
2 18 11 1.4009 -0.0209
2 19 0 -0.5667 -0.0108
2 19 1 -7.0876 -0.0403
2 19 2 -2.1744 0.0445
2 19 3 -0.3962 -0.0276
2 19 4 3.7432 -0.0473
2 19 5 4.5960 0.0831
2 19 6 1.3550 0.0840
2 19 7 4.7547 -0.1001
2 19 8 1.3683 0.0933
2 19 9 3.3073 -0.0969
2 19 10 2.6977 0.1310
2 19 11 7.3608 0.2201
2 20 0 -3.5197 0.0075
2 20 1 -0.4589 -0.0666
2 20 2 -0.7692 0.0006
2 20 3 6.1867 -0.0019
2 20 4 1.4482 0.0376
2 20 5 1.2610 -0.0954
2 20 6 4.3087 -0.0069
2 20 7 0.1155 -0.1481
2 20 8 1.4879 -0.0219
2 20 9 -0.1582 0.0739
2 20 10 3.2780 0.0865
2 21 0 -2.9928 0.0504
2 21 1 2.7220 0.0375
2 21 2 3.6239 -0.1154
2 21 3 -0.4744 -0.0053
2 21 4 1.6764 0.0706
2 21 5 -2.1549 -0.0608
2 21 6 0.7139 -0.0838
2 21 7 0.5138 -0.0132
2 21 8 -4.1450 -0.1459
2 21 9 4.0259 0.1004
2 22 0 4.0338 0.0199
2 22 1 0.1800 0.0105
2 22 2 -0.6840 -0.1097
2 22 3 -4.6716 0.0421
2 22 4 -2.0644 0.0862
2 22 5 4.1430 0.1497
2 22 6 -4.1935 -0.0537
2 22 7 1.7566 0.0292
2 22 8 5.1816 -0.0197
2 23 0 -2.5052 -0.0431
2 23 1 0.7432 -0.0163
2 23 2 -3.7331 0.1279
2 23 3 1.6630 -0.0145
2 23 4 -1.7290 0.0894
2 23 5 1.0136 0.1259
2 23 6 7.5311 0.0872
2 24 0 1.2597 0.0482
2 24 1 -2.2702 -0.0038
2 24 2 4.4310 0.0864
2 24 3 -0.2057 0.0428
2 24 4 5.7979 -0.0440
2 25 0 1.1919 -0.1494
2 25 1 3.6649 0.0726
3 0 0 2.9396 0.3014
3 0 2 13.2445 -0.9158
3 0 4 -2.5499 1.6320
3 0 6 -8.1369 2.9074
3 0 8 -3.5060 -0.9522
3 0 10 -0.9710 -1.4596
3 0 12 -5.9074 0.2466
3 0 14 5.9418 -0.0002
3 0 16 -1.5854 -0.3396
3 1 0 15.4557 0.5159
3 1 1 10.7153 -0.1926
3 1 2 -0.0259 -0.3358
3 1 3 -5.7219 0.6530
3 1 4 -11.5989 0.2417
3 1 5 0.4729 0.9434
3 1 6 4.8339 -1.3125
3 1 7 -8.2791 0.0641
3 1 8 5.5815 -1.3994
3 1 9 -2.8769 -0.0183
3 1 10 -5.3427 0.2204
3 1 11 -2.2971 -0.1842
3 1 12 1.2139 -0.0497
3 1 13 -0.1786 0.0947
3 1 14 -1.6990 -0.1522
3 1 15 3.5067 0.0435
3 1 16 -1.9681 0.2022
3 2 0 51.1782 0.0445
3 2 1 12.5117 0.5961
3 2 2 -22.2900 0.6112
3 2 3 -22.4882 -0.3912
3 2 4 5.6963 0.3156
3 2 5 0.9282 -0.7005
3 2 6 -2.3401 -0.9654
3 2 7 5.7892 0.2516
3 2 8 -5.4057 0.3062
3 2 9 0.0053 0.2394
3 2 10 -3.4241 0.4651
3 2 11 -4.1158 -0.1781
3 2 12 3.3657 -0.1628
3 2 13 4.5501 0.0772
3 2 14 -1.5402 0.0712
3 2 15 -0.0378 -0.1075
3 2 16 5.5075 -0.0106
3 3 0 -38.0088 0.1985
3 3 1 12.5327 0.3159
3 3 2 -4.0062 0.1183
3 3 3 0.2674 -0.1652
3 3 4 -10.7966 -0.7712
3 3 5 2.1373 -0.3562
3 3 6 3.0059 0.3303
3 3 7 -0.2130 -0.1024
3 3 8 -3.8141 1.2838
3 3 9 -2.6119 -0.1926
3 3 10 0.7288 -0.0288
3 3 11 2.9968 0.0886
3 3 12 -2.3382 -0.0412
3 3 13 1.9226 0.0013
3 3 14 5.0114 0.0710
3 3 15 -0.2325 -0.0723
3 3 16 4.5289 -0.2067
3 4 0 6.8382 0.3810
3 4 1 -24.6776 -0.2914
3 4 2 27.1465 -0.0464
3 4 3 5.1531 -0.0202
3 4 4 -6.0899 -0.3566
3 4 5 -5.6928 0.1669
3 4 6 1.7317 0.4043
3 4 7 -8.8689 0.2009
3 4 8 0.8066 -0.3091
3 4 9 2.2086 0.3352
3 4 10 3.3214 -0.3202
3 4 11 -2.3279 0.2267
3 4 12 4.1933 0.0413
3 4 13 -4.1534 -0.0764
3 4 14 2.2657 -0.0331
3 4 15 6.9844 -0.0399
3 4 16 -6.1573 0.1108
3 5 0 -3.2333 -0.4186
3 5 1 20.9004 0.2333
3 5 2 -6.6529 0.0824
3 5 3 2.3363 -0.0434
3 5 4 1.3573 0.2323
3 5 5 -11.4219 0.1173
3 5 6 -8.5167 -0.1340
3 5 7 3.3403 -0.0150
3 5 8 0.4965 -0.4057
3 5 9 7.1831 0.0650
3 5 10 0.7547 0.1165
3 5 11 1.6508 -0.1468
3 5 12 -2.5201 0.0431
3 5 13 7.0436 0.0160
3 5 14 -1.4736 -0.0655
3 5 15 -4.5847 0.1816
3 5 16 0.7847 0.0166
3 6 0 -12.6562 0.2042
3 6 1 6.1918 0.2593
3 6 2 3.5265 -0.2550
3 6 3 -8.7189 0.2006
3 6 4 -10.6872 0.0592
3 6 5 1.8297 -0.1061
3 6 6 -6.5044 -0.0692
3 6 7 4.7683 -0.0579
3 6 8 11.6343 0.1294
3 6 9 -2.6328 -0.1435
3 6 10 6.7676 0.0222
3 6 11 3.1805 -0.2397
3 6 12 0.6973 0.1159
3 6 13 0.2119 0.0001
3 6 14 5.7402 0.1865
3 6 15 -2.1207 -0.0291
3 6 16 -4.3491 0.0263
3 7 0 -13.0905 0.1680
3 7 1 -12.5824 -0.0461
3 7 2 -0.8534 0.1308
3 7 3 5.9588 -0.3037
3 7 4 3.0531 0.1629
3 7 5 -4.7811 0.0373
3 7 6 5.6083 0.1816
3 7 7 -0.0446 0.0779
3 7 8 2.8772 0.1564
3 7 9 8.4129 -0.2257
3 7 10 -2.3429 -0.0638
3 7 11 4.0055 0.1218
3 7 12 5.0543 -0.1148
3 7 13 3.1498 0.1810
3 7 14 -1.7246 -0.0807
3 7 15 1.5208 0.0378
3 8 0 0.8240 0.0255
3 8 1 0.8795 0.0417
3 8 2 4.4932 0.1596
3 8 3 5.8952 -0.0474
3 8 4 9.5362 -0.0220
3 8 5 -5.6646 0.2715
3 8 6 -1.3386 0.0482
3 8 7 0.8873 0.0184
3 8 8 -9.4017 -0.1201
3 8 9 4.1839 0.0816
3 8 10 5.5785 -0.0962
3 8 11 3.0497 0.1483
3 8 12 0.9931 -0.0274
3 8 13 -0.3409 -0.0060
3 8 14 -0.3373 -0.0550
3 8 15 -0.0872 -0.1150
3 9 0 14.7778 0.1647
3 9 1 5.6826 0.1606
3 9 2 10.3767 -0.0614
3 9 3 1.3324 0.1626
3 9 4 -16.1426 -0.0957
3 9 5 2.8144 0.0179
3 9 6 -17.0911 -0.1655
3 9 7 -7.9628 0.0296
3 9 8 6.0832 -0.1668
3 9 9 -0.8668 0.0721
3 9 10 11.0228 0.0905
3 9 11 -4.7442 -0.0742
3 9 12 -0.8504 0.0786
3 9 13 -3.3119 -0.1294
3 9 14 -0.3761 0.0629
3 9 15 0.4293 -0.1426
3 10 0 8.1316 0.0569
3 10 1 8.2178 -0.0696
3 10 2 -13.0145 -0.0799
3 10 3 -1.5820 0.0398
3 10 4 -7.1748 -0.1306
3 10 5 -29.0803 -0.1582
3 10 6 -0.6363 0.1072
3 10 7 -3.2061 -0.2879
3 10 8 10.7923 0.1872
3 10 9 9.3970 -0.0708
3 10 10 -4.9647 -0.0001
3 10 11 4.4482 0.0120
3 10 12 -9.5730 0.1095
3 10 13 -3.9281 -0.0590
3 10 14 1.7456 -0.0580
3 10 15 0.1925 0.0603
3 11 0 -2.2010 -0.1384
3 11 1 1.3698 -0.1666
3 11 2 0.7964 0.0112
3 11 3 -21.3747 -0.2042
3 11 4 -3.9786 0.1481
3 11 5 1.4080 -0.0399
3 11 6 -9.3849 0.0061
3 11 7 12.4969 0.0875
3 11 8 6.9829 -0.0849
3 11 9 4.5302 0.0315
3 11 10 -3.5021 0.0376
3 11 11 -6.7152 -0.0009
3 11 12 -0.7676 0.0119
3 11 13 -3.2937 0.1583
3 11 14 -2.3486 -0.1918
3 12 0 -0.3757 -0.1157
3 12 1 2.9783 0.1079
3 12 2 1.3800 -0.1882
3 12 3 0.5960 0.0391
3 12 4 -4.6541 0.1214
3 12 5 5.1421 0.1364
3 12 6 7.2124 0.0146
3 12 7 6.1370 0.0909
3 12 8 0.3741 -0.1231
3 12 9 -2.9660 0.0847
3 12 10 -1.9060 -0.0371
3 12 11 -4.9251 0.0688
3 12 12 -2.0752 -0.1497
3 12 13 2.3576 0.0041
3 12 14 -1.7070 0.0943
3 13 0 14.5886 -0.0383
3 13 1 2.3422 0.0216
3 13 2 -0.3821 0.0835
3 13 3 7.2783 0.0637
3 13 4 -1.6519 0.0001
3 13 5 1.3012 0.1571
3 13 6 8.9024 -0.0434
3 13 7 -4.5134 0.0382
3 13 8 -0.0550 0.0685
3 13 9 -1.9600 -0.1413
3 13 10 -0.0899 0.0270
3 13 11 2.1421 -0.1227
3 13 12 0.1764 0.0533
3 13 13 -1.2441 -0.0763
3 13 14 5.1745 0.0424
3 14 0 5.1550 0.1753
3 14 1 2.7245 -0.1153
3 14 2 -3.9341 0.2061
3 14 3 -6.7041 -0.0181
3 14 4 5.1765 -0.0751
3 14 5 0.0479 -0.0427
3 14 6 -2.1882 0.1207
3 14 7 1.3825 -0.1005
3 14 8 -1.6156 0.0889
3 14 9 3.1354 -0.1072
3 14 10 4.2666 -0.0452
3 14 11 -0.9639 0.0158
3 14 12 5.7076 0.0487
3 14 13 0.9841 0.0435
3 15 0 -7.3367 0.1233
3 15 1 0.9832 0.0858
3 15 2 -3.9618 -0.1106
3 15 3 -6.5308 -0.0645
3 15 4 -0.0185 -0.0300
3 15 5 3.7982 -0.0548
3 15 6 -3.6351 0.0263
3 15 7 -0.3440 -0.0319
3 15 8 4.5419 -0.1476
3 15 9 0.9150 0.1740
3 15 10 -2.8006 -0.0768
3 15 11 3.3601 0.0677
3 15 12 -5.5174 0.0285
3 15 13 4.4922 0.0650
3 16 0 -1.2838 -0.1084
3 16 1 -4.4966 0.1117
3 16 2 1.3615 -0.1999
3 16 3 1.5759 0.0408
3 16 4 -0.9197 -0.0108
3 16 5 0.0628 -0.0004
3 16 6 -2.0188 -0.1036
3 16 7 -3.1114 -0.0086
3 16 8 0.8281 -0.0476
3 16 9 0.6863 0.0264
3 16 10 -7.5795 0.0738
3 16 11 -6.9638 -0.0063
3 16 12 0.7670 -0.0782
3 17 0 4.2780 -0.0309
3 17 1 -1.1392 -0.1068
3 17 2 1.6350 0.0950
3 17 3 5.2305 -0.0342
3 17 4 -1.6061 0.0558
3 17 5 -6.4258 0.0056
3 17 6 -0.4100 -0.0629
3 17 7 -0.6317 -0.0032
3 17 8 -4.0619 0.0758
3 17 9 -3.9472 -0.0905
3 17 10 -1.5504 0.1277
3 17 11 -7.6960 -0.1268
3 18 0 -4.8414 -0.0043
3 18 1 7.7543 -0.0467
3 18 2 -0.2185 0.0450
3 18 3 -2.5319 -0.0568
3 18 4 -1.3517 0.0473
3 18 5 -2.7675 0.0099
3 18 6 -3.7633 0.1044
3 18 7 1.9810 0.0222
3 18 8 0.1970 0.0372
3 18 9 -2.9858 0.0436
3 18 10 -0.9713 -0.0211
3 18 11 1.8762 0.0455
3 19 0 1.7482 0.0074
3 19 1 -5.7675 -0.0202
3 19 2 3.8145 -0.0667
3 19 3 -2.0692 0.0285
3 19 4 -2.9001 -0.0005
3 19 5 -0.4249 0.0881
3 19 6 0.4537 0.0673
3 19 7 -2.2496 0.0477
3 19 8 3.0959 0.0154
3 19 9 2.9901 0.0746
3 19 10 -0.4152 -0.0368
3 20 0 2.5162 0.0400
3 20 1 -2.7395 -0.0250
3 20 2 -1.8417 0.0124
3 20 3 2.1570 0.1211
3 20 4 -1.4140 -0.0090
3 20 5 0.8399 0.0493
3 20 6 -0.0433 -0.0273
3 20 7 -1.6046 0.0206
3 20 8 -0.6737 -0.0324
3 20 9 3.7855 0.0590
3 21 0 -2.8119 0.0485
3 21 1 6.4231 0.0692
3 21 2 -4.6978 -0.0118
3 21 3 -0.5861 0.0350
3 21 4 2.9315 0.0668
3 21 5 -2.5930 -0.0940
3 21 6 -1.8438 -0.0268
3 21 7 1.3116 -0.0031
3 21 8 -0.5923 0.0093
3 22 0 0.4285 -0.0697
3 22 1 -3.2602 -0.0038
3 22 2 4.3951 0.0310
3 22 3 -3.2365 -0.1746
3 22 4 -2.0791 -0.0501
3 22 5 -1.0586 0.0086
3 22 6 -0.4464 0.0068
3 22 7 0.0569 -0.0904
3 23 0 3.5968 -0.1106
3 23 1 -2.4353 -0.1583
3 23 2 -1.6288 -0.0265
3 23 3 -0.1711 0.0015
3 23 4 -3.0051 -0.2003
3 23 5 1.2168 -0.0776
3 24 0 -2.0273 -0.1153
3 24 1 4.4645 0.0441
3 24 2 -4.5521 -0.1303
3 24 3 -0.9726 -0.0597
3 24 4 0.2071 0.0175
3 25 0 0.5503 0.4417
4 0 0 -25.5073 -0.8132
4 0 2 -7.1168 0.2305
4 0 4 10.4688 0.8914
4 0 6 -7.1069 -0.0159
4 0 8 2.0955 -1.2027
4 0 10 1.1318 0.1111
4 0 12 2.2227 0.8938
4 0 14 -6.9659 0.0425
4 0 16 -7.3103 0.1218
4 1 0 6.0901 -0.0721
4 1 1 -7.3359 -0.4884
4 1 2 4.4162 0.3459
4 1 3 5.8803 0.6725
4 1 4 9.6116 0.7501
4 1 5 -2.8623 0.2944
4 1 6 -3.6229 0.4670
4 1 7 -0.2842 -0.6536
4 1 8 1.5742 -0.0840
4 1 9 -1.2106 -0.0781
4 1 10 -2.0993 0.6459
4 1 11 0.9116 0.0017
4 1 12 -1.3958 0.1846
4 1 13 -1.0777 0.0648
4 1 14 -7.0446 0.0433
4 1 15 -7.4243 0.0675
4 1 16 -0.6146 -0.0213
4 2 0 13.0615 -0.1510
4 2 1 -9.8168 -0.3476
4 2 2 12.2730 0.1159
4 2 3 10.3448 0.5475
4 2 4 -7.3169 0.1971
4 2 5 -3.0874 0.1242
4 2 6 4.4802 -0.2129
4 2 7 -2.0137 0.0335
4 2 8 -3.5962 0.2683
4 2 9 1.0775 -0.2213
4 2 10 -1.1704 0.0167
4 2 11 0.7516 -0.0475
4 2 12 -2.2868 -0.4249
4 2 13 -2.4619 0.3244
4 2 14 -2.3545 0.0155
4 2 15 0.9635 0.0015
4 2 16 -1.9915 0.0486
4 3 0 0.1826 -0.6337
4 3 1 9.2935 0.3079
4 3 2 -14.8404 0.0439
4 3 3 2.1280 -0.2057
4 3 4 1.6291 -0.0281
4 3 5 2.1228 -0.1195
4 3 6 -2.3518 -0.0751
4 3 7 1.7512 0.4324
4 3 8 -2.7925 -0.2777
4 3 9 -1.7825 0.0989
4 3 10 1.1549 -0.5853
4 3 11 -1.7266 0.0748
4 3 12 1.6519 0.1187
4 3 13 -3.8893 -0.1145
4 3 14 5.0407 0.1127
4 3 15 -0.8401 0.0392
4 4 0 4.5113 0.1166
4 4 1 1.8950 0.0470
4 4 2 -1.8592 -0.0066
4 4 3 -14.0816 -0.2336
4 4 4 4.7990 -0.1320
4 4 5 4.2512 0.0642
4 4 6 4.0082 0.1824
4 4 7 1.7174 -0.2624
4 4 8 -0.8868 0.0315
4 4 9 -5.4541 -0.2628
4 4 10 -1.0802 0.1235
4 4 11 1.4399 0.0164
4 4 12 -2.2225 0.2408
4 4 13 3.2750 -0.1048
4 4 14 -2.0505 0.0533
4 4 15 0.8961 0.0572
4 5 0 31.6030 0.6465
4 5 1 -4.7180 -0.2530
4 5 2 -0.6579 -0.0039
4 5 3 -7.3224 0.0960
4 5 4 -3.2873 -0.1973
4 5 5 9.3070 0.1274
4 5 6 0.8426 0.0302
4 5 7 0.1996 -0.1875
4 5 8 6.2253 -0.0994
4 5 9 -1.6726 0.0239
4 5 10 -3.9246 0.3880
4 5 11 -1.6574 -0.0836
4 5 12 1.6164 -0.0539
4 5 13 -1.2196 0.0616
4 5 14 1.8527 0.0130
4 5 15 -0.1393 0.0820
4 6 0 -5.5843 -0.1946
4 6 1 8.3838 0.0600
4 6 2 -20.0924 -0.1642
4 6 3 5.1000 -0.0887
4 6 4 3.2632 0.2982
4 6 5 -5.0368 -0.1629
4 6 6 7.5894 -0.0446
4 6 7 3.2201 0.1441
4 6 8 -0.1998 -0.0984
4 6 9 3.5214 0.1915
4 6 10 -2.5696 -0.1733
4 6 11 -3.1470 0.1382
4 6 12 0.3388 -0.2585
4 6 13 4.2896 0.1528
4 6 14 -1.3628 -0.0541
4 6 15 -1.3375 0.1104
4 7 0 0.7470 -0.6895
4 7 1 -11.6438 0.0328
4 7 2 6.4101 -0.2618
4 7 3 -9.1825 0.2363
4 7 4 0.3983 0.0551
4 7 5 9.2901 0.1685
4 7 6 4.4758 -0.0317
4 7 7 2.5091 -0.0282
4 7 8 -7.1571 0.0810
4 7 9 -3.0653 -0.1340
4 7 10 -0.3771 -0.1073
4 7 11 1.0611 -0.0514
4 7 12 1.7024 0.1306
4 7 13 -0.4084 -0.1256
4 7 14 0.3335 0.1299
4 7 15 5.5631 -0.1585
4 8 0 -0.8744 0.1151
4 8 1 -0.5195 -0.3598
4 8 2 3.4929 0.3591
4 8 3 1.8312 0.0233
4 8 4 1.2740 0.0710
4 8 5 5.7355 0.1445
4 8 6 1.0727 0.0601
4 8 7 -5.4988 -0.1320
4 8 8 -5.0696 -0.1079
4 8 9 -2.2469 -0.0410
4 8 10 -0.6595 0.0992
4 8 11 0.1511 -0.0578
4 8 12 1.4514 0.0469
4 8 13 5.1136 -0.1077
4 8 14 2.5353 0.0944
4 8 15 -3.5592 0.1404
4 9 0 2.4304 0.2664
4 9 1 0.3502 0.0037
4 9 2 -4.4640 0.1725
4 9 3 7.9599 -0.0172
4 9 4 0.2372 0.1654
4 9 5 -2.4315 -0.1098
4 9 6 -5.4807 -0.0334
4 9 7 -5.0255 0.0171
4 9 8 5.4504 0.0244
4 9 9 -3.0482 0.0017
4 9 10 0.8888 0.0623
4 9 11 1.9925 -0.0537
4 9 12 4.4569 -0.1297
4 9 13 0.5852 0.2038
4 9 14 5.5230 -0.0613
4 10 0 -10.2009 -0.1072
4 10 1 -0.7511 0.2703
4 10 2 -4.7368 -0.3085
4 10 3 -10.1090 0.2137
4 10 4 3.2265 -0.0943
4 10 5 -1.5179 -0.0049
4 10 6 -1.0679 -0.0619
4 10 7 4.3565 0.0960
4 10 8 -0.2105 0.0284
4 10 9 0.9669 0.0635
4 10 10 -2.1420 -0.1635
4 10 11 0.5394 0.0966
4 10 12 4.6689 -0.0080
4 10 13 4.7951 0.0302
4 10 14 -4.5167 0.1560
4 11 0 0.6344 -0.1588
4 11 1 -9.2836 -0.0236
4 11 2 -3.4794 0.0843
4 11 3 0.4540 -0.1406
4 11 4 -2.3720 -0.0747
4 11 5 1.4406 0.0324
4 11 6 12.6864 0.0082
4 11 7 3.0156 -0.0902
4 11 8 -9.0487 -0.0219
4 11 9 -4.8511 0.0133
4 11 10 -2.0268 0.0517
4 11 11 1.8877 0.0101
4 11 12 -1.8409 0.1124
4 11 13 3.5091 -0.0996
4 11 14 0.5078 -0.0198
4 12 0 -3.0475 0.0988
4 12 1 -4.3575 -0.1798
4 12 2 4.0779 0.0563
4 12 3 6.3702 -0.0805
4 12 4 2.2885 -0.0156
4 12 5 10.0182 -0.1413
4 12 6 -2.0414 -0.0727
4 12 7 -4.3462 -0.0537
4 12 8 -6.0183 0.0475
4 12 9 -5.5839 -0.0498
4 12 10 0.7219 0.2205
4 12 11 0.5396 -0.0850
4 12 12 1.7837 -0.0141
4 12 13 -0.0723 -0.0486
4 13 0 -4.7369 -0.0315
4 13 1 2.3358 -0.0557
4 13 2 2.4822 -0.1322
4 13 3 5.8641 0.0094
4 13 4 8.0491 0.0380
4 13 5 -5.4124 -0.0774
4 13 6 -3.7525 -0.0316
4 13 7 -6.5094 0.0450
4 13 8 -1.4265 0.0397
4 13 9 3.5392 0.1594
4 13 10 2.6112 -0.1354
4 13 11 2.8375 0.1053
4 13 12 7.3266 -0.1483
4 13 13 1.4598 -0.0605
4 14 0 3.1920 -0.0797
4 14 1 -0.3892 0.0229
4 14 2 4.0485 -0.0257
4 14 3 1.0133 0.0910
4 14 4 -3.9173 -0.0529
4 14 5 -1.2745 0.1847
4 14 6 -5.2671 0.0585
4 14 7 -0.4462 0.0603
4 14 8 6.2641 0.0541
4 14 9 -0.3909 -0.0255
4 14 10 7.0313 -0.0531
4 14 11 6.6035 -0.0236
4 14 12 1.1207 -0.0014
4 14 13 1.9876 0.0344
4 15 0 4.0731 0.1062
4 15 1 2.8318 0.0418
4 15 2 -1.6339 0.0838
4 15 3 2.4358 -0.0295
4 15 4 0.5288 0.1878
4 15 5 -4.5643 -0.0132
4 15 6 -0.9721 0.0801
4 15 7 4.3994 0.0430
4 15 8 -2.3929 -0.1076
4 15 9 4.1841 -0.0436
4 15 10 -2.7943 0.0302
4 15 11 3.1589 -0.1171
4 15 12 -1.3272 0.0631
4 16 0 -0.1776 0.0472
4 16 1 3.9122 0.0245
4 16 2 2.5390 -0.0094
4 16 3 0.3772 0.0011
4 16 4 -0.0749 0.0376
4 16 5 -1.2963 0.0727
4 16 6 1.7779 -0.0992
4 16 7 -2.7575 -0.1096
4 16 8 -2.2544 0.0761
4 16 9 -5.3318 -0.0659
4 16 10 -0.7108 -0.0103
4 16 11 -5.1562 -0.0652
4 17 0 3.3468 -0.0590
4 17 1 0.5733 -0.0396
4 17 2 2.7219 -0.0237
4 17 3 -3.2587 0.0732
4 17 4 -2.1165 -0.1375
4 17 5 0.4021 -0.0001
4 17 6 -0.0376 0.0161
4 17 7 -0.4690 0.0015
4 17 8 -4.7177 0.0128
4 17 9 -4.8496 0.1096
4 17 10 -2.4473 -0.0906
4 17 11 -0.5822 0.0655
4 18 0 1.8210 -0.0260
4 18 1 -0.6451 0.0045
4 18 2 -4.0380 -0.0082
4 18 3 -0.2106 -0.0306
4 18 4 -1.8322 -0.0323
4 18 5 2.1693 -0.0793
4 18 6 -1.6821 0.0221
4 18 7 -1.4129 0.0734
4 18 8 0.0742 0.0986
4 18 9 -2.2473 0.0313
4 18 10 -0.9748 0.0650
4 19 0 -2.2862 -0.0068
4 19 1 0.1917 -0.0298
4 19 2 -2.8024 -0.0096
4 19 3 -1.5879 -0.0811
4 19 4 4.2886 0.1259
4 19 5 -0.4898 -0.1903
4 19 6 -1.5135 -0.0147
4 19 7 -2.8600 -0.0076
4 19 8 -0.5058 0.0150
4 19 9 3.0382 0.1245
4 20 0 -2.3158 0.0393
4 20 1 -2.0895 -0.0418
4 20 2 3.0460 -0.0029
4 20 3 2.3800 0.0247
4 20 4 -1.6956 -0.0577
4 20 5 -2.4510 0.0871
4 20 6 -1.2967 -0.2398
4 20 7 -1.2384 0.0154
4 20 8 0.7769 0.0122
4 21 0 -1.4308 0.0404
4 21 1 1.0045 0.0930
4 21 2 0.3539 0.0265
4 21 3 2.0348 0.0335
4 21 4 -2.6137 -0.1569
4 21 5 -2.7528 0.1215
4 21 6 -3.2225 0.0208
4 21 7 2.4057 -0.0958
4 22 0 -0.8428 -0.0383
4 22 1 -0.4376 0.0469
4 22 2 -0.5567 0.0263
4 22 3 -4.8446 0.0040
4 22 4 2.1689 0.1210
4 22 5 -2.3082 -0.1756
4 22 6 0.3351 0.1975
4 23 0 1.0725 -0.0501
4 23 1 -4.2844 0.0305
4 23 2 -1.9615 0.0110
4 23 3 -0.0937 0.0791
4 23 4 -3.3348 0.1800
4 23 5 3.6784 0.0041
4 24 0 -3.6454 0.3690
4 24 1 -1.5031 -0.0482
4 24 2 -2.7988 0.1787
4 24 3 2.7514 0.1420
5 0 0 -12.6276 2.3336
5 0 2 -3.5516 0.1310
5 0 4 -0.8040 -1.3598
5 0 6 12.5692 -1.1845
5 0 8 11.6758 0.9509
5 0 10 -2.0961 0.6388
5 0 12 2.4163 -0.5448
5 0 14 7.1653 -0.5301
5 1 0 -9.4710 -2.0521
5 1 1 2.3626 0.1466
5 1 2 11.1486 -1.9050
5 1 3 -0.5440 -0.2037
5 1 4 -5.0870 -0.3434
5 1 5 9.0849 -0.3289
5 1 6 8.7468 0.8528
5 1 7 6.9302 -0.1460
5 1 8 -3.5875 -0.1984
5 1 9 4.2969 0.5996
5 1 10 -4.5473 -0.5746
5 1 11 -0.6291 0.0573
5 1 12 1.7744 -0.2276
5 1 13 2.3999 -0.1479
5 1 14 -0.9223 0.0944
5 1 15 5.2228 -0.0875
5 2 0 3.0500 -1.4735
5 2 1 1.1750 -1.0977
5 2 2 6.1976 -0.3432
5 2 3 -2.8047 0.3225
5 2 4 9.5004 0.1589
5 2 5 3.0054 0.2523
5 2 6 4.6042 0.1341
5 2 7 0.3748 0.0952
5 2 8 -4.3650 -0.0839
5 2 9 -2.9104 -0.0800
5 2 10 3.9653 -0.0134
5 2 11 0.2547 -0.1583
5 2 12 -0.2606 0.0674
5 2 13 4.4302 0.0492
5 2 14 -4.0351 0.0639
5 2 15 -2.9406 -0.0546
5 3 0 -0.3985 0.8216
5 3 1 -1.5640 -0.4386
5 3 2 1.9781 0.1997
5 3 3 8.6768 -0.0230
5 3 4 0.0473 0.6600
5 3 5 7.1357 -0.1099
5 3 6 -1.1323 -0.1634
5 3 7 -6.3780 0.1058
5 3 8 -0.9323 0.0366
5 3 9 -3.4915 -0.2593
5 3 10 1.2219 0.0242
5 3 11 3.5810 -0.1039
5 3 12 0.3735 0.2305
5 3 13 -5.8975 0.0246
5 3 14 0.5539 -0.1117
5 3 15 -5.1704 -0.1336
5 4 0 -15.0792 0.0871
5 4 1 13.8318 0.5506
5 4 2 -2.4405 0.2038
5 4 3 12.9508 -0.4377
5 4 4 12.6233 -0.0372
5 4 5 -3.5642 0.3115
5 4 6 -8.9632 -0.0628
5 4 7 1.1705 -0.0353
5 4 8 -0.3761 -0.1097
5 4 9 1.0232 -0.1078
5 4 10 -1.6952 -0.0992
5 4 11 -1.9392 0.1204
5 4 12 -4.0269 0.0141
5 4 13 -4.4445 0.0116
5 4 14 -1.3267 -0.1321
5 4 15 -0.5627 0.0488
5 5 0 2.4336 -0.3520
5 5 1 -9.9298 0.0701
5 5 2 25.3426 -0.4260
5 5 3 3.6853 0.3354
5 5 4 1.1558 -0.1704
5 5 5 -2.3002 0.1718
5 5 6 1.0770 0.0959
5 5 7 0.3175 -0.2018
5 5 8 2.7645 -0.1122
5 5 9 2.6001 0.1064
5 5 10 0.2041 -0.0729
5 5 11 -6.6158 0.0851
5 5 12 -1.5567 -0.1346
5 5 13 1.0264 0.0453
5 5 14 -3.6049 0.0418
5 5 15 4.6589 -0.1225
5 6 0 9.7326 -0.0536
5 6 1 8.7372 -0.4856
5 6 2 -9.3895 0.0955
5 6 3 3.1676 0.0694
5 6 4 -10.3414 0.2633
5 6 5 2.8970 -0.0322
5 6 6 10.0146 -0.1601
5 6 7 3.0761 -0.0967
5 6 8 3.3828 0.1548
5 6 9 -0.4572 -0.0708
5 6 10 -2.8816 0.1717
5 6 11 1.9564 -0.1143
5 6 12 2.2789 0.0770
5 6 13 0.7094 -0.0561
5 6 14 3.4742 -0.0759
5 7 0 -3.7191 0.2778
5 7 1 -4.2209 -0.0968
5 7 2 -8.6637 0.1103
5 7 3 -10.8816 -0.0826
5 7 4 5.5933 0.0563
5 7 5 -2.2769 -0.1379
5 7 6 7.8721 -0.0386
5 7 7 9.3421 0.0202
5 7 8 -5.3521 0.0099
5 7 9 -3.0870 0.1708
5 7 10 -0.0255 -0.0720
5 7 11 4.5894 0.0855
5 7 12 -0.2254 0.0859
5 7 13 4.2962 -0.1638
5 7 14 -0.2569 -0.1608
5 8 0 -16.4885 -0.1158
5 8 1 -10.3328 0.1675
5 8 2 0.4053 -0.2805
5 8 3 0.6390 0.1576
5 8 4 4.0722 -0.1736
5 8 5 10.8658 -0.0989
5 8 6 -10.1183 0.0063
5 8 7 -1.5948 -0.0040
5 8 8 3.1919 0.0104
5 8 9 -4.3597 0.1137
5 8 10 2.4946 0.0708
5 8 11 4.6299 -0.0101
5 8 12 2.0454 -0.1204
5 8 13 -7.7307 0.0636
5 8 14 3.3127 -0.1984
5 9 0 0.3339 -0.1938
5 9 1 -3.3448 -0.0931
5 9 2 3.9724 -0.0320
5 9 3 9.2879 -0.0017
5 9 4 2.8617 -0.0091
5 9 5 -4.7974 -0.0150
5 9 6 -1.9285 -0.1106
5 9 7 -7.6252 0.0301
5 9 8 1.9420 0.0156
5 9 9 7.6909 0.0516
5 9 10 4.0307 0.0609
5 9 11 -2.5253 -0.1061
5 9 12 0.1584 -0.0239
5 9 13 0.5114 -0.0662
5 9 14 -6.2658 0.0637
5 10 0 12.9007 -0.1299
5 10 1 10.0175 -0.0159
5 10 2 1.9663 0.3376
5 10 3 3.6747 -0.3105
5 10 4 -6.4659 0.2347
5 10 5 -7.3155 -0.0954
5 10 6 3.2502 -0.0401
5 10 7 2.1657 0.0804
5 10 8 2.2250 0.0615
5 10 9 2.7651 -0.1017
5 10 10 1.1690 -0.0520
5 10 11 -0.9284 0.0032
5 10 12 -3.2627 0.0087
5 10 13 -3.2635 0.0726
5 10 14 -1.7407 -0.0320
5 11 0 -1.1832 0.2035
5 11 1 8.3126 0.0841
5 11 2 -0.5511 -0.0120
5 11 3 -7.1806 0.2431
5 11 4 2.6501 -0.2530
5 11 5 1.0805 0.2153
5 11 6 0.0486 0.0433
5 11 7 7.7776 -0.1207
5 11 8 -2.9235 0.0762
5 11 9 0.2102 -0.0854
5 11 10 -4.5453 -0.0832
5 11 11 -2.2977 0.1130
5 11 12 -5.5245 0.0279
5 11 13 -0.1231 -0.1053
5 12 0 -1.5204 0.1542
5 12 1 -7.4343 0.0550
5 12 2 0.1564 -0.1645
5 12 3 -3.6758 0.1901
5 12 4 4.0359 -0.0629
5 12 5 10.1866 0.0550
5 12 6 0.5861 0.0148
5 12 7 -5.0433 -0.0289
5 12 8 4.1717 -0.1647
5 12 9 -3.7135 0.1284
5 12 10 -2.7002 0.0562
5 12 11 -2.9998 -0.0772
5 12 12 1.0014 -0.0197
5 12 13 -0.9077 0.0351
5 13 0 -3.9212 -0.1341
5 13 1 -5.5441 -0.0340
5 13 2 -3.9682 0.0326
5 13 3 3.4181 -0.1681
5 13 4 -2.2504 0.2414
5 13 5 4.7636 -0.3168
5 13 6 1.2510 0.0745
5 13 7 -1.6486 0.0397
5 13 8 2.7786 0.0501
5 13 9 0.7562 0.0315
5 13 10 1.5568 0.0279
5 13 11 0.4205 -0.0173
5 13 12 3.4749 0.0011
5 14 0 -4.8817 -0.0639
5 14 1 -1.3709 -0.0705
5 14 2 -3.9822 0.0628
5 14 3 -1.7469 -0.1066
5 14 4 3.9180 -0.0598
5 14 5 -9.6654 0.0230
5 14 6 4.2272 -0.1004
5 14 7 6.5944 0.0919
5 14 8 -2.6002 0.1165
5 14 9 5.8585 0.0369
5 14 10 0.9625 0.0356
5 14 11 2.3608 0.0543
5 14 12 -1.5321 0.1428
5 15 0 -2.1346 0.0189
5 15 1 -1.6367 -0.0218
5 15 2 -1.6106 -0.0340
5 15 3 -1.1710 0.0587
5 15 4 -6.0365 -0.1304
5 15 5 6.0667 0.1345
5 15 6 -2.3204 -0.0657
5 15 7 0.9526 0.0093
5 15 8 2.2424 -0.0003
5 15 9 -1.6517 0.0490
5 15 10 2.8848 0.0980
5 15 11 -3.9519 0.1562
5 16 0 -4.5885 -0.0728
5 16 1 -1.1097 0.0161
5 16 2 0.4378 -0.0202
5 16 3 -3.7420 0.1124
5 16 4 0.5363 0.0240
5 16 5 -1.3332 -0.0128
5 16 6 2.9533 0.0032
5 16 7 -3.0112 0.0082
5 16 8 -0.0814 0.0041
5 16 9 -0.0229 -0.0949
5 16 10 -5.8462 0.0899
5 16 11 -0.3612 0.0786
5 17 0 0.0770 -0.0360
5 17 1 -4.2434 0.0073
5 17 2 0.4814 0.0995
5 17 3 -0.8755 0.0398
5 17 4 -0.5916 0.0961
5 17 5 0.5365 -0.1071
5 17 6 0.1703 0.1214
5 17 7 1.1489 -0.0690
5 17 8 -0.2658 0.0273
5 17 9 -4.1001 -0.0347
5 17 10 1.4390 -0.1966
5 18 0 2.6324 0.1102
5 18 1 1.1764 -0.0260
5 18 2 -2.6215 0.0707
5 18 3 3.0901 0.0201
5 18 4 0.7565 -0.0466
5 18 5 2.8675 -0.0121
5 18 6 3.0083 -0.0101
5 18 7 1.2938 0.0232
5 18 8 -3.3561 -0.1874
5 18 9 3.3402 -0.0411
5 19 0 1.6101 0.0388
5 19 1 2.6688 0.0802
5 19 2 4.5278 -0.0794
5 19 3 2.0433 -0.0947
5 19 4 4.0566 -0.0474
5 19 5 2.5141 0.0177
5 19 6 2.6665 -0.1291
5 19 7 1.7598 -0.0363
5 19 8 2.0312 -0.0771
5 19 9 -3.6249 -0.2150
5 20 0 3.2006 -0.1231
5 20 1 3.8841 0.1065
5 20 2 2.7904 -0.0383
5 20 3 4.3155 -0.0512
5 20 4 3.1792 -0.0669
5 20 5 1.4613 -0.0420
5 20 6 0.5887 0.0575
5 20 7 2.8173 -0.0367
5 20 8 0.2955 0.0019
5 21 0 1.5296 -0.0342
5 21 1 3.7157 -0.0987
5 21 2 2.1726 0.1045
5 21 3 2.2845 0.0218
5 21 4 0.0790 0.0191
5 21 5 0.8133 0.0084
5 21 6 1.2666 0.0284
5 21 7 -0.6055 0.2137
5 22 0 2.3592 0.1075
5 22 1 0.2099 -0.2412
5 22 2 3.6290 0.0378
5 22 3 -1.8637 0.0566
5 22 4 -1.0734 0.0397
5 22 5 -2.0060 0.1069
5 23 0 -2.6267 -0.0678
5 23 1 0.2955 0.1056
5 23 2 -1.0526 -0.1969
5 23 3 -1.8443 0.1311
5 23 4 -2.8095 0.0825
5 24 0 0.0485 -0.2466
5 24 1 -1.8736 0.2656
6 0 0 -14.8645 2.2138
6 0 2 -17.0712 2.0670
6 0 4 4.4313 -0.2422
6 0 6 -6.9840 0.2511
6 0 8 -2.4599 1.1797
6 0 10 2.2131 -0.0420
6 0 12 -4.5221 -0.3032
6 0 14 -0.0441 0.1705
6 1 0 -5.4730 0.5331
6 1 1 -13.8881 0.0447
6 1 2 7.9415 0.6455
6 1 3 -2.1052 0.2764
6 1 4 1.6788 -0.1001
6 1 5 -3.6152 -0.0870
6 1 6 0.3895 0.3647
6 1 7 -7.4191 0.0787
6 1 8 -0.6297 0.0918
6 1 9 -1.7598 0.2118
6 1 10 -1.9086 -0.0710
6 1 11 -2.1329 -0.1100
6 1 12 -0.4030 -0.1401
6 1 13 -2.9404 0.0973
6 1 14 -3.1175 -0.0087
6 2 0 7.8573 -0.1436
6 2 1 0.9138 -0.3887
6 2 2 -3.5287 -0.5814
6 2 3 1.7073 0.1211
6 2 4 -8.7061 -0.0121
6 2 5 -0.1260 -0.3748
6 2 6 -10.3469 -0.0965
6 2 7 -3.0103 0.0932
6 2 8 -5.9519 -0.3303
6 2 9 -0.8862 0.2253
6 2 10 -5.0175 0.0483
6 2 11 1.7884 0.0146
6 2 12 -3.5062 0.1882
6 2 13 1.6202 -0.2215
6 2 14 -1.1132 0.1060
6 3 0 -1.8739 -0.1606
6 3 1 -0.7883 -0.0518
6 3 2 -10.4395 -0.3459
6 3 3 -6.8895 -0.1256
6 3 4 6.3142 -0.3444
6 3 5 -20.3720 -0.2287
6 3 6 -5.0791 -0.3216
6 3 7 -4.1059 0.1073
6 3 8 -3.5205 0.2427
6 3 9 -5.5155 -0.1491
6 3 10 2.4799 0.2215
6 3 11 -3.6495 0.0883
6 3 12 0.1231 -0.1192
6 3 13 -2.7673 0.0842
6 3 14 3.7896 -0.1222
6 4 0 -7.9200 -0.5093
6 4 1 -10.2751 0.1542
6 4 2 4.7311 -0.0984
6 4 3 0.1472 -0.3505
6 4 4 -13.1253 0.0819
6 4 5 8.8644 -0.2069
6 4 6 -11.6047 0.1398
6 4 7 -5.5315 0.1545
6 4 8 -1.1232 0.1116
6 4 9 -0.6999 0.0810
6 4 10 -2.3049 -0.0116
6 4 11 -1.7638 -0.0240
6 4 12 -0.9882 -0.0451
6 4 13 -4.0241 0.0201
6 4 14 -0.6672 0.0486
6 5 0 11.1536 0.2310
6 5 1 7.8897 -0.5612
6 5 2 -1.7730 0.5999
6 5 3 7.8956 -0.1348
6 5 4 4.7213 0.0888
6 5 5 -4.5962 0.2699
6 5 6 6.5620 0.1125
6 5 7 -7.4268 -0.0309
6 5 8 -1.7590 -0.0636
6 5 9 2.4908 0.0017
6 5 10 -1.3313 -0.0065
6 5 11 -1.9990 0.0137
6 5 12 -2.2906 0.0188
6 5 13 3.2285 -0.0705
6 5 14 -5.5843 0.1222
6 6 0 -3.3888 0.1980
6 6 1 11.9650 0.3233
6 6 2 15.9717 -0.0212
6 6 3 -3.4854 0.6966
6 6 4 4.9996 -0.2862
6 6 5 0.9869 0.0139
6 6 6 -2.0435 -0.1168
6 6 7 3.6681 -0.0841
6 6 8 -1.4870 -0.0357
6 6 9 1.7185 -0.0823
6 6 10 -0.1301 -0.0384
6 6 11 0.7162 0.0715
6 6 12 0.5579 -0.0124
6 6 13 -1.6171 0.0668
6 6 14 2.4260 -0.0430
6 7 0 3.7793 -0.0744
6 7 1 1.9257 0.5482
6 7 2 -1.9817 -0.1266
6 7 3 4.2084 -0.0046
6 7 4 -1.9804 -0.0477
6 7 5 2.3064 -0.2779
6 7 6 -4.1414 -0.1135
6 7 7 1.9969 0.0117
6 7 8 4.7201 0.0072
6 7 9 -2.1603 -0.0687
6 7 10 1.4036 -0.0490
6 7 11 -0.0987 0.0580
6 7 12 -2.9740 0.0680
6 7 13 -0.3851 -0.0906
6 7 14 1.5727 -0.0490
6 8 0 -0.8328 -0.0296
6 8 1 -4.7923 -0.3143
6 8 2 -3.2233 0.1629
6 8 3 -2.2872 -0.4767
6 8 4 -0.5195 0.1887
6 8 5 -0.3836 -0.1518
6 8 6 6.0115 0.1744
6 8 7 -1.8736 -0.0033
6 8 8 -1.4738 -0.0600
6 8 9 2.6149 0.0575
6 8 10 0.2287 0.0679
6 8 11 -5.9710 -0.0864
6 8 12 -1.8827 0.0654
6 8 13 3.4246 -0.0979
6 9 0 -1.3658 0.0381
6 9 1 4.1957 -0.3193
6 9 2 -1.5065 0.0052
6 9 3 -1.9546 0.1561
6 9 4 -0.2931 -0.1032
6 9 5 2.5958 0.0974
6 9 6 1.6861 -0.0188
6 9 7 2.0044 0.1426
6 9 8 0.1805 0.0574
6 9 9 -2.3396 0.0334
6 9 10 -4.5002 0.0106
6 9 11 1.3715 0.0278
6 9 12 3.3366 -0.1546
6 9 13 -3.5773 0.1948
6 10 0 1.0961 -0.1451
6 10 1 -0.7685 0.3736
6 10 2 8.8930 -0.0954
6 10 3 2.2845 0.0557
6 10 4 1.1464 -0.1869
6 10 5 -3.1722 0.1124
6 10 6 1.4586 -0.1739
6 10 7 0.5935 0.1762
6 10 8 -4.5032 0.1373
6 10 9 -1.5159 -0.0813
6 10 10 -1.0105 0.0190
6 10 11 -0.6146 0.0601
6 10 12 0.1380 0.0280
6 10 13 2.9528 0.0203
6 11 0 5.2897 0.0848
6 11 1 5.7901 0.0355
6 11 2 0.0695 -0.0159
6 11 3 7.8236 -0.1318
6 11 4 -2.9921 -0.0475
6 11 5 1.9974 -0.1085
6 11 6 -6.5479 0.2566
6 11 7 -4.4352 -0.1486
6 11 8 -3.0083 -0.0029
6 11 9 -5.7893 0.0296
6 11 10 -0.0223 -0.0417
6 11 11 0.7428 0.0879
6 11 12 -3.4386 0.1484
6 12 0 -1.1207 0.0481
6 12 1 5.7786 -0.1894
6 12 2 2.7833 0.0384
6 12 3 -3.8944 0.0097
6 12 4 2.6842 0.2102
6 12 5 -5.9322 -0.0450
6 12 6 -4.0485 0.0624
6 12 7 -6.5461 -0.0713
6 12 8 -2.8925 -0.0905
6 12 9 -3.8922 -0.0053
6 12 10 -1.9475 0.0089
6 12 11 0.2460 -0.0122
6 12 12 0.1873 0.0786
6 13 0 3.9938 0.0545
6 13 1 -5.3863 -0.0067
6 13 2 2.8947 0.1266
6 13 3 -1.9414 0.1892
6 13 4 -2.4206 0.0221
6 13 5 -7.4065 0.1720
6 13 6 -1.0611 -0.2312
6 13 7 -1.0717 0.0793
6 13 8 -3.7577 -0.1014
6 13 9 1.3543 0.0046
6 13 10 -0.6185 -0.0277
6 13 11 1.1587 -0.0848
6 13 12 5.1149 -0.0854
6 14 0 2.3884 -0.0559
6 14 1 -1.8854 0.2073
6 14 2 -4.5238 -0.0101
6 14 3 4.7325 0.0403
6 14 4 -5.5784 -0.0426
6 14 5 4.3568 -0.0595
6 14 6 -2.6838 0.0471
6 14 7 4.1129 -0.0116
6 14 8 -0.0857 -0.0365
6 14 9 -0.0144 -0.0957
6 14 10 5.5119 0.0097
6 14 11 3.2712 -0.0507
6 15 0 -3.3934 -0.1025
6 15 1 6.3785 0.0362
6 15 2 -1.7742 -0.1014
6 15 3 -1.6327 -0.0986
6 15 4 8.1241 -0.0501
6 15 5 2.0813 -0.0845
6 15 6 4.8648 0.1229
6 15 7 -1.6776 -0.1308
6 15 8 5.3869 0.1296
6 15 9 3.3507 -0.1490
6 15 10 0.8045 0.0162
6 15 11 4.3244 0.0547
6 16 0 0.0825 0.0292
6 16 1 -1.8767 -0.2127
6 16 2 5.1704 0.1171
6 16 3 -1.1114 -0.1605
6 16 4 2.7657 0.0053
6 16 5 3.8498 -0.0123
6 16 6 0.1950 -0.0841
6 16 7 0.7384 0.1070
6 16 8 2.8884 -0.0888
6 16 9 4.3047 0.2615
6 16 10 2.0693 -0.1666
6 17 0 -1.1048 0.0393
6 17 1 -2.7128 -0.0150
6 17 2 -2.0022 -0.0215
6 17 3 2.4913 0.0610
6 17 4 -4.8514 -0.0807
6 17 5 -0.8515 0.0762
6 17 6 -1.1598 -0.0856
6 17 7 2.8901 0.1073
6 17 8 0.5310 0.0139
6 17 9 0.5431 -0.0068
6 18 0 -0.1690 -0.0305
6 18 1 -0.0349 0.1676
6 18 2 -4.4676 -0.1515
6 18 3 -4.4667 0.0715
6 18 4 1.1993 -0.0379
6 18 5 -4.2781 0.0580
6 18 6 2.7957 0.1490
6 18 7 0.5322 -0.1596
6 18 8 -1.2802 0.0346
6 18 9 -2.8562 -0.1047
6 19 0 -0.0147 -0.0078
6 19 1 0.4261 -0.0069
6 19 2 -2.1198 0.0323
6 19 3 -2.8018 -0.0658
6 19 4 1.0167 0.1166
6 19 5 6.0113 -0.0608
6 19 6 -0.6963 0.1417
6 19 7 -2.6109 -0.1068
6 19 8 -0.8665 -0.0579
6 20 0 1.4558 0.0877
6 20 1 -1.7292 -0.0707
6 20 2 1.8915 0.0775
6 20 3 2.0462 -0.0645
6 20 4 0.5952 0.1283
6 20 5 3.6285 -0.0031
6 20 6 0.0472 -0.1285
6 20 7 -1.0684 0.2583
6 21 0 0.7457 -0.0092
6 21 1 1.4235 0.0232
6 21 2 0.7780 -0.0240
6 21 3 3.2129 0.0351
6 21 4 -0.5227 -0.1845
6 21 5 -1.9420 0.1994
6 21 6 2.7647 -0.0634
6 22 0 -0.5912 0.0336
6 22 1 2.8147 -0.0008
6 22 2 1.8181 -0.1649
6 22 3 -2.9123 -0.0522
6 22 4 1.6528 -0.0984
6 23 0 3.0119 -0.1514
6 23 1 0.1070 -0.0975
6 23 2 -0.8317 -0.0270
6 23 3 -0.0524 -0.2243
6 24 0 1.5421 -0.1495
7 0 0 2.0422 1.9872
7 0 2 5.6879 -0.5920
7 0 4 -5.4751 -0.5820
7 0 6 6.5411 -0.5918
7 0 8 1.0733 -1.0736
7 0 10 -3.2910 -0.7480
7 0 12 4.0390 0.1475
7 0 14 -2.7343 0.1963
7 1 0 -18.7072 -0.6295
7 1 1 7.8882 0.3519
7 1 2 -3.0396 -0.9444
7 1 3 -0.2969 -0.0155
7 1 4 4.1867 -1.1569
7 1 5 1.6555 0.1716
7 1 6 -4.6371 -0.6944
7 1 7 3.8007 -0.2121
7 1 8 0.7866 0.3075
7 1 9 0.2613 -0.5133
7 1 10 1.8821 0.4651
7 1 11 -0.8478 -0.0950
7 1 12 2.1273 0.1294
7 1 13 3.2409 0.3028
7 1 14 0.0498 0.0071
7 2 0 -0.4752 -1.0738
7 2 1 -10.9025 0.5361
7 2 2 9.6572 0.6295
7 2 3 -0.5842 0.0538
7 2 4 -1.1726 0.2022
7 2 5 -1.9052 -0.6107
7 2 6 0.4887 0.3222
7 2 7 -2.6905 -0.1530
7 2 8 5.1834 -0.0135
7 2 9 0.8937 0.2665
7 2 10 1.7154 -0.0195
7 2 11 3.6388 0.1500
7 2 12 0.4199 0.1296
7 2 13 2.1484 0.0498
7 2 14 4.8680 0.1484
7 3 0 6.2729 1.1192
7 3 1 11.2755 0.2632
7 3 2 -12.0046 1.0533
7 3 3 -1.7173 -0.0358
7 3 4 -5.2564 0.0815
7 3 5 -4.3675 0.0784
7 3 6 -1.0417 -0.1282
7 3 7 4.4291 -0.0002
7 3 8 -1.2598 -0.0487
7 3 9 4.5986 0.1219
7 3 10 -0.1517 -0.0556
7 3 11 2.1473 0.0484
7 3 12 0.7607 0.0103
7 3 13 2.4047 -0.0805
7 3 14 -1.0161 -0.1116
7 4 0 1.9986 0.8851
7 4 1 -9.3190 0.3072
7 4 2 -4.4481 -0.1917
7 4 3 -8.4975 0.1500
7 4 4 -7.6984 -0.2228
7 4 5 -5.1890 0.1307
7 4 6 6.7522 -0.1653
7 4 7 1.3048 -0.0073
7 4 8 -1.0588 0.0443
7 4 9 -2.0284 -0.0187
7 4 10 2.7397 0.0205
7 4 11 -3.6938 -0.1451
7 4 12 3.6762 -0.1430
7 4 13 -1.9674 -0.0111
7 5 0 -15.2956 -0.8162
7 5 1 -6.8934 0.0969
7 5 2 -0.9691 -0.4182
7 5 3 -10.4856 -0.1140
7 5 4 -1.7544 -0.0971
7 5 5 7.1081 -0.1437
7 5 6 -4.3295 0.0385
7 5 7 0.9069 0.1068
7 5 8 1.2850 0.1559
7 5 9 -3.5283 0.0181
7 5 10 -2.3552 0.0188
7 5 11 7.0170 -0.1443
7 5 12 -0.0894 -0.0930
7 5 13 -0.8334 0.0363
7 6 0 1.0003 -0.0343
7 6 1 -11.2328 -0.0941
7 6 2 -6.1711 -0.1222
7 6 3 10.1728 -0.1369
7 6 4 3.0830 -0.0938
7 6 5 -2.1638 -0.1416
7 6 6 -0.1686 0.2790
7 6 7 -3.6624 0.1029
7 6 8 0.5772 0.0766
7 6 9 2.9915 0.1287
7 6 10 6.6483 -0.0932
7 6 11 3.2519 0.0414
7 6 12 1.6578 0.0387
7 6 13 0.5201 0.0628
7 7 0 -11.4623 0.3774
7 7 1 3.3708 -0.0495
7 7 2 -0.3752 0.4228
7 7 3 3.8214 -0.4036
7 7 4 2.8579 0.1517
7 7 5 -2.9734 0.1204
7 7 6 -0.6665 0.0168
7 7 7 1.6750 0.1099
7 7 8 0.0408 -0.0312
7 7 9 10.1132 -0.0491
7 7 10 5.2094 0.0339
7 7 11 1.7817 -0.0455
7 7 12 -2.0071 0.1152
7 7 13 0.0039 0.1686
7 8 0 5.4864 0.1201
7 8 1 -0.1028 0.1044
7 8 2 -1.2645 -0.0338
7 8 3 -2.0675 0.3634
7 8 4 2.9504 -0.2016
7 8 5 -2.6905 0.3356
7 8 6 -0.6387 -0.1323
7 8 7 7.6043 -0.1064
7 8 8 8.9002 -0.0755
7 8 9 -1.5711 -0.0582
7 8 10 2.7851 -0.0534
7 8 11 -1.0013 0.0299
7 8 12 -0.3189 0.0245
7 8 13 -2.5538 -0.0062
7 9 0 -3.0080 -0.1196
7 9 1 -4.2389 0.2297
7 9 2 8.2359 -0.1576
7 9 3 -4.3240 0.1983
7 9 4 -4.0384 0.0781
7 9 5 6.4970 -0.1880
7 9 6 4.5777 0.0816
7 9 7 0.0572 -0.1420
7 9 8 6.1626 -0.1048
7 9 9 5.5466 -0.0314
7 9 10 -4.3823 0.0517
7 9 11 0.3238 -0.1001
7 9 12 1.4403 -0.0253
7 10 0 7.1201 0.0894
7 10 1 -0.2568 -0.0968
7 10 2 -4.4269 0.0573
7 10 3 6.9801 -0.2676
7 10 4 -1.5292 0.0656
7 10 5 2.6659 -0.1827
7 10 6 3.4705 0.1167
7 10 7 4.2495 -0.0516
7 10 8 0.1957 0.1215
7 10 9 5.3393 -0.1044
7 10 10 5.3961 -0.0676
7 10 11 0.2595 0.1196
7 10 12 -1.6677 -0.1304
7 11 0 -4.8741 -0.0514
7 11 1 11.0126 -0.1253
7 11 2 -1.6557 -0.0662
7 11 3 -5.0494 -0.2222
7 11 4 5.9813 0.0070
7 11 5 -0.7231 0.1585
7 11 6 1.5016 -0.0915
7 11 7 3.8738 0.2759
7 11 8 4.7098 -0.1542
7 11 9 3.0273 0.1460
7 11 10 6.7052 -0.1039
7 11 11 -1.2331 -0.0385
7 11 12 -6.1865 0.0686
7 12 0 4.6673 -0.1129
7 12 1 -2.5853 -0.0460
7 12 2 1.2140 -0.0190
7 12 3 0.1049 0.1858
7 12 4 -2.9712 -0.1122
7 12 5 1.3884 0.2110
7 12 6 0.7330 -0.0200
7 12 7 -0.1643 -0.0257
7 12 8 5.8195 -0.0011
7 12 9 4.0063 0.0475
7 12 10 -4.4193 0.0836
7 12 11 -1.7490 -0.2643
7 13 0 -3.1323 0.0253
7 13 1 -2.9697 0.1455
7 13 2 0.4970 0.0596
7 13 3 1.2085 0.0853
7 13 4 1.8210 0.0400
7 13 5 -2.9246 -0.1272
7 13 6 -1.1959 0.0723
7 13 7 3.4619 -0.2158
7 13 8 -2.8085 0.2240
7 13 9 -1.6384 -0.2357
7 13 10 -0.3643 0.0597
7 13 11 -1.8979 -0.0020
7 14 0 -0.7040 0.0999
7 14 1 0.4155 0.0167
7 14 2 4.8255 0.0477
7 14 3 1.9257 -0.0872
7 14 4 0.3880 0.0195
7 14 5 3.4959 -0.1218
7 14 6 1.8783 0.0506
7 14 7 -4.7785 0.0226
7 14 8 -0.8532 -0.1282
7 14 9 -0.9538 0.0434
7 14 10 1.5534 -0.1883
7 15 0 0.8165 -0.0422
7 15 1 5.1574 -0.0739
7 15 2 4.9081 -0.0002
7 15 3 6.5656 -0.0021
7 15 4 2.0315 0.0356
7 15 5 3.4544 0.0953
7 15 6 -0.8592 -0.0971
7 15 7 -0.6509 0.1346
7 15 8 -0.3622 -0.1928
7 15 9 2.6781 0.1587
7 15 10 1.3858 0.0371
7 16 0 2.2638 -0.0474
7 16 1 3.8382 0.0992
7 16 2 2.1473 -0.0601
7 16 3 6.0352 0.1102
7 16 4 3.9405 -0.0189
7 16 5 -5.9605 0.0171
7 16 6 -2.4456 0.0047
7 16 7 2.7312 -0.0900
7 16 8 0.9974 0.1306
7 16 9 -0.2456 -0.0018
7 17 0 0.5929 0.0844
7 17 1 0.1845 0.0612
7 17 2 1.0771 0.0280
7 17 3 -3.1298 -0.1790
7 17 4 -3.3068 -0.0846
7 17 5 -4.8974 -0.0264
7 17 6 -2.0663 -0.0499
7 17 7 -1.4420 0.0113
7 17 8 -0.4910 0.1062
7 17 9 -2.9529 0.0461
7 18 0 3.6912 0.0114
7 18 1 -5.0467 -0.1739
7 18 2 -2.0968 -0.0063
7 18 3 -5.3418 -0.1618
7 18 4 -6.0529 -0.0092
7 18 5 0.9777 -0.0558
7 18 6 -3.2637 0.0324
7 18 7 -3.4705 -0.0470
7 18 8 -1.9371 0.0817
7 19 0 -6.2012 -0.0628
7 19 1 -0.8078 -0.0643
7 19 2 -7.0541 -0.1226
7 19 3 0.2764 0.2664
7 19 4 3.3299 -0.0203
7 19 5 -3.8470 0.0522
7 19 6 -1.0364 0.0200
7 19 7 -2.6168 -0.0268
7 20 0 -5.2083 -0.0676
7 20 1 -5.4082 0.0749
7 20 2 2.0955 0.1106
7 20 3 2.3021 0.1367
7 20 4 -0.4893 0.1524
7 20 5 0.7060 -0.0382
7 20 6 -6.0722 -0.0588
7 21 0 2.3940 0.0224
7 21 1 -0.3849 0.0774
7 21 2 1.2212 0.0855
7 21 3 -0.3790 -0.0916
7 21 4 -0.8134 0.0635
7 21 5 -4.6530 0.0001
7 22 0 -0.1645 0.0835
7 22 1 4.5899 -0.0263
7 22 2 -3.2105 0.0155
7 22 3 -1.4768 -0.1454
7 23 0 2.3421 0.1409
7 23 1 -2.8922 0.0060
8 0 0 -4.5154 -3.1219
8 0 2 -3.6364 -2.7753
8 0 4 -3.9380 2.1838
8 0 6 1.0923 1.4397
8 0 8 10.4000 0.1003
8 0 10 7.8405 0.4888
8 0 12 -2.8255 0.2683
8 1 0 7.0804 -0.1286
8 1 1 -4.7600 -1.1910
8 1 2 -4.8794 1.6770
8 1 3 -0.5847 -0.2621
8 1 4 3.8541 1.5336
8 1 5 0.6210 0.3783
8 1 6 6.1415 -0.1846
8 1 7 9.6347 0.4363
8 1 8 3.4347 0.1030
8 1 9 3.9219 -0.0519
8 1 10 -0.2267 -0.1680
8 1 11 2.5203 0.0462
8 1 12 -3.4673 -0.3163
8 1 13 -2.5849 0.1097
8 2 0 -0.2704 0.1591
8 2 1 15.2789 0.5046
8 2 2 -1.8399 0.6108
8 2 3 11.0946 0.0265
8 2 4 7.5775 -0.8192
8 2 5 3.3600 0.4128
8 2 6 9.4558 -0.1617
8 2 7 5.7240 0.0870
8 2 8 1.8505 0.0919
8 2 9 -1.9500 -0.3020
8 2 10 -0.2863 -0.2200
8 2 11 -3.2408 0.0808
8 2 12 3.6040 0.0153
8 2 13 -0.0962 0.0019
8 3 0 -1.2614 0.9372
8 3 1 3.9669 0.2225
8 3 2 30.1029 -0.5580
8 3 3 2.0569 0.1980
8 3 4 -3.7370 -0.4550
8 3 5 11.9696 -0.0920
8 3 6 4.2381 0.2612
8 3 7 -3.0412 -0.2166
8 3 8 -2.3724 -0.2880
8 3 9 3.1063 0.0812
8 3 10 -4.2727 -0.0129
8 3 11 3.3786 -0.0085
8 3 12 0.9635 0.2737
8 3 13 5.2960 -0.1451
8 4 0 22.2283 0.1072
8 4 1 13.9970 0.1676
8 4 2 -5.9977 -0.2689
8 4 3 -3.8015 0.0511
8 4 4 3.4459 0.4338
8 4 5 -3.8826 -0.2354
8 4 6 -1.9429 0.1000
8 4 7 -0.5460 -0.2853
8 4 8 -0.6827 0.0424
8 4 9 -2.3194 -0.0142
8 4 10 3.3645 0.2367
8 4 11 0.9806 0.1001
8 4 12 3.0255 -0.1939
8 4 13 -2.0010 0.0368
8 5 0 10.7609 -0.1082
8 5 1 -5.0538 0.0747
8 5 2 -4.2222 0.2697
8 5 3 -9.6692 0.0170
8 5 4 -3.5039 0.1890
8 5 5 -1.4661 -0.0262
8 5 6 -6.9579 -0.1670
8 5 7 -1.1325 0.2037
8 5 8 0.4024 -0.0003
8 5 9 -1.9382 0.0869
8 5 10 1.0300 -0.0285
8 5 11 -0.8872 -0.0032
8 5 12 -3.5450 -0.0252
8 5 13 -0.1984 -0.1514
8 6 0 -3.0034 -0.1421
8 6 1 8.1598 0.0458
8 6 2 -11.2294 0.1724
8 6 3 0.6220 -0.3133
8 6 4 -4.4230 -0.0010
8 6 5 -4.7943 0.1390
8 6 6 -0.9843 -0.1070
8 6 7 -5.9085 0.2725
8 6 8 -1.2560 -0.0544
8 6 9 0.3764 -0.0002
8 6 10 -4.5112 -0.1453
8 6 11 -6.6450 -0.0124
8 6 12 -1.0199 0.0519
8 7 0 9.6861 -0.0335
8 7 1 -0.6548 -0.1760
8 7 2 -2.0828 -0.3490
8 7 3 -1.1409 0.0430
8 7 4 -5.4986 -0.2511
8 7 5 -4.7684 0.2352
8 7 6 -0.9922 0.1125
8 7 7 1.4906 -0.1467
8 7 8 -7.2293 0.1301
8 7 9 -3.6493 -0.2087
8 7 10 -5.6697 0.0895
8 7 11 -4.5194 -0.0232
8 7 12 -1.8189 -0.0327
8 8 0 -7.2672 0.0256
8 8 1 -3.4063 -0.3084
8 8 2 4.8638 -0.0803
8 8 3 -16.5159 0.0086
8 8 4 -2.6966 0.0581
8 8 5 4.0512 -0.0213
8 8 6 0.1199 0.1347
8 8 7 -5.5591 -0.1300
8 8 8 -1.1326 0.0620
8 8 9 -7.5938 0.0169
8 8 10 -9.5657 -0.0318
8 8 11 2.1749 0.0110
8 8 12 2.4239 -0.1230
8 9 0 0.4907 -0.1026
8 9 1 -14.9199 0.2061
8 9 2 -11.1073 0.0302
8 9 3 5.1480 -0.0019
8 9 4 -0.0557 0.2540
8 9 5 1.1366 -0.1949
8 9 6 0.5317 0.0951
8 9 7 -0.3818 0.0506
8 9 8 -6.6850 -0.1200
8 9 9 -8.1818 0.1191
8 9 10 3.6738 -0.1004
8 9 11 -0.2625 -0.0332
8 9 12 9.1163 -0.0453
8 10 0 -6.9680 0.2092
8 10 1 -0.8349 0.0960
8 10 2 -3.5847 0.0805
8 10 3 0.2833 0.1896
8 10 4 7.2531 -0.1445
8 10 5 0.1632 0.1814
8 10 6 -0.7939 -0.2128
8 10 7 -2.3596 0.1063
8 10 8 -0.8999 -0.1812
8 10 9 2.9999 -0.0165
8 10 10 2.6990 0.0287
8 10 11 7.4658 -0.0792
8 11 0 0.6320 0.0122
8 11 1 2.3832 0.0482
8 11 2 -2.0533 -0.0219
8 11 3 4.2763 -0.0387
8 11 4 -4.4845 0.0898
8 11 5 -1.6309 -0.0335
8 11 6 -2.0898 -0.0750
8 11 7 4.2516 -0.1741
8 11 8 3.8885 0.0868
8 11 9 6.5658 -0.1229
8 11 10 0.0640 0.0257
8 11 11 -0.8423 0.1000
8 12 0 3.6456 -0.1026
8 12 1 -1.6124 -0.0842
8 12 2 1.6032 0.0391
8 12 3 -9.8182 -0.1739
8 12 4 -4.5425 0.0781
8 12 5 -5.3282 -0.0810
8 12 6 2.8981 0.0399
8 12 7 3.5739 -0.0652
8 12 8 4.3449 0.0928
8 12 9 -3.8834 -0.0600
8 12 10 -1.0854 0.0358
8 12 11 -7.4235 -0.0536
8 13 0 2.3539 0.0360
8 13 1 0.1279 -0.0921
8 13 2 -4.3749 -0.0394
8 13 3 -7.7407 0.0417
8 13 4 -8.6036 -0.1588
8 13 5 2.7456 0.0424
8 13 6 3.4608 0.0417
8 13 7 -2.6109 0.1602
8 13 8 -2.6258 -0.0805
8 13 9 -3.8619 0.1175
8 13 10 -9.0776 -0.1640
8 14 0 0.4427 0.0696
8 14 1 0.0414 -0.0136
8 14 2 -3.3342 -0.1330
8 14 3 -4.2281 0.0756
8 14 4 1.8647 -0.0173
8 14 5 2.1156 0.1174
8 14 6 -2.7191 -0.0252
8 14 7 1.7689 -0.0096
8 14 8 -6.9580 0.1035
8 14 9 -3.4848 -0.0698
8 14 10 -0.5493 0.0085
8 15 0 1.2122 -0.1048
8 15 1 -1.9258 0.0308
8 15 2 -3.2485 0.0165
8 15 3 2.3922 0.0209
8 15 4 3.7605 0.1479
8 15 5 -0.0795 -0.0636
8 15 6 2.0911 0.1026
8 15 7 -6.9900 -0.1036
8 15 8 3.3044 -0.0888
8 15 9 0.3369 0.0896
8 16 0 -3.2681 -0.0019
8 16 1 -0.1433 -0.0143
8 16 2 -1.2107 0.0584
8 16 3 0.9559 0.0185
8 16 4 -0.8265 0.0879
8 16 5 1.0096 -0.0957
8 16 6 -3.0053 -0.0752
8 16 7 3.6993 0.0469
8 16 8 -1.9204 -0.0111
8 17 0 -1.5770 0.0286
8 17 1 -1.7696 0.0266
8 17 2 2.8098 -0.0638
8 17 3 -2.9831 -0.0918
8 17 4 -3.3575 -0.0162
8 17 5 -1.2494 0.1046
8 17 6 1.9599 -0.1430
8 17 7 0.9750 0.0416
8 17 8 1.6376 -0.0053
8 18 0 -3.4104 -0.0016
8 18 1 1.4758 -0.0291
8 18 2 -1.6500 0.0409
8 18 3 -0.5217 -0.0305
8 18 4 -0.3299 -0.0564
8 18 5 0.4783 0.1718
8 18 6 3.6433 0.0622
8 18 7 -0.5444 -0.1086
8 19 0 0.0438 0.0730
8 19 1 -1.7362 -0.0601
8 19 2 2.7056 0.0832
8 19 3 0.6833 0.2407
8 19 4 2.1511 0.0162
8 19 5 2.0286 -0.1258
8 19 6 0.0021 0.1669
8 20 0 0.4371 -0.0789
8 20 1 2.1107 0.1975
8 20 2 1.3028 -0.1117
8 20 3 3.0806 -0.0364
8 20 4 -0.8240 0.0782
8 20 5 -1.2675 -0.0842
8 21 0 -0.3590 0.0105
8 21 1 1.5645 -0.1054
8 21 2 1.2786 -0.0329
8 21 3 -0.6589 -0.3302
8 21 4 -2.3437 -0.0401
8 22 0 2.2615 -0.1312
8 22 1 -0.5401 -0.1475
8 22 2 -1.1239 -0.1185
9 0 0 38.0655 -1.6663
9 0 2 -22.6310 0.7187
9 0 4 1.4178 0.9382
9 0 6 2.7085 -1.0980
9 0 8 -7.8289 -0.7336
9 0 10 0.3189 0.1797
9 0 12 -1.4674 -0.2150
9 1 0 -19.2361 -0.8056
9 1 1 -1.0986 0.2096
9 1 2 -14.3286 -0.0073
9 1 3 -2.8124 0.3889
9 1 4 6.4110 -0.1921
9 1 5 4.8289 -0.4025
9 1 6 -3.9192 -0.5194
9 1 7 -5.9604 0.0651
9 1 8 0.3594 0.1546
9 1 9 -0.4804 -0.0042
9 1 10 -0.0728 -0.0173
9 1 11 -4.2798 -0.3001
9 1 12 -3.4443 0.1397
9 2 0 -14.7901 0.4743
9 2 1 -14.5698 -0.7891
9 2 2 20.7549 0.2154
9 2 3 -0.3210 -0.2219
9 2 4 5.6437 -0.6251
9 2 5 8.4835 0.6728
9 2 6 -6.2929 0.2328
9 2 7 -6.5445 0.1981
9 2 8 2.4941 0.4938
9 2 9 0.3479 -0.4431
9 2 10 -3.4726 -0.2268
9 2 11 -5.8899 0.0453
9 2 12 -4.0276 -0.1790
9 3 0 0.7797 -0.6920
9 3 1 14.6096 -0.1268
9 3 2 -5.8872 -0.5346
9 3 3 21.0352 -0.2234
9 3 4 0.5393 0.4894
9 3 5 -7.8708 0.1445
9 3 6 5.7905 1.0321
9 3 7 1.6989 -0.1440
9 3 8 0.6770 -0.3226
9 3 9 -0.8989 0.1318
9 3 10 -3.5048 -0.2372
9 3 11 0.6832 0.0058
9 3 12 -4.4002 0.0713
9 4 0 -2.2126 -0.1745
9 4 1 -8.3521 -0.2556
9 4 2 7.8022 -0.3518
9 4 3 -10.2795 0.2830
9 4 4 6.3522 0.4020
9 4 5 -3.2087 0.1515
9 4 6 -2.9092 -0.2861
9 4 7 16.6061 0.1767
9 4 8 -3.3769 -0.2684
9 4 9 1.1143 -0.0111
9 4 10 -0.0053 0.1068
9 4 11 -0.0334 -0.1181
9 4 12 1.0377 0.0705
9 5 0 -0.3505 0.5087
9 5 1 -20.3618 -0.1255
9 5 2 -9.5850 0.1208
9 5 3 7.2865 0.1166
9 5 4 -1.6723 -0.1263
9 5 5 5.1352 -0.0777
9 5 6 5.4402 -0.3418
9 5 7 -4.5897 -0.0516
9 5 8 8.2306 0.0875
9 5 9 -5.7741 -0.0128
9 5 10 3.6938 0.0419
9 5 11 -2.5157 -0.0132
9 5 12 4.0624 0.0027
9 6 0 -25.8381 -0.1908
9 6 1 4.8058 0.1483
9 6 2 5.7885 0.1192
9 6 3 11.0714 -0.1204
9 6 4 1.7038 -0.0942
9 6 5 3.0413 -0.0912
9 6 6 4.7021 0.0549
9 6 7 -7.6983 -0.1645
9 6 8 -4.1571 0.0826
9 6 9 4.0545 -0.0999
9 6 10 -3.6276 0.1432
9 6 11 3.4927 0.0658
9 6 12 -3.6694 -0.0075
9 7 0 -2.0740 -0.2225
9 7 1 18.8205 -0.0972
9 7 2 18.2441 -0.0176
9 7 3 0.1318 0.0333
9 7 4 3.7953 0.1044
9 7 5 -2.5758 0.0022
9 7 6 -10.8707 0.0251
9 7 7 4.2254 -0.1067
9 7 8 -3.4911 -0.0855
9 7 9 0.5586 0.1434
9 7 10 -2.6098 -0.1092
9 7 11 0.2354 0.1350
9 8 0 22.9845 0.0578
9 8 1 -0.5342 -0.1679
9 8 2 5.8407 -0.0067
9 8 3 2.8848 0.0560
9 8 4 -7.4734 0.0167
9 8 5 -8.8041 -0.0642
9 8 6 -2.6891 -0.0490
9 8 7 2.2231 0.0567
9 8 8 0.6168 -0.0206
9 8 9 -7.6180 0.1032
9 8 10 4.5261 -0.0761
9 8 11 -0.9162 -0.2298
9 9 0 -1.8494 -0.0688
9 9 1 7.8306 -0.0313
9 9 2 -7.9464 -0.0414
9 9 3 -6.4092 0.0350
9 9 4 0.6060 -0.2122
9 9 5 -2.3781 0.1019
9 9 6 3.5540 -0.0534
9 9 7 -7.9428 0.1609
9 9 8 -0.1816 0.1155
9 9 9 -0.8192 -0.1684
9 9 10 -1.1031 0.0667
9 9 11 3.1619 -0.1291
9 10 0 -3.8875 0.0267
9 10 1 -5.4975 0.0440
9 10 2 -1.0963 -0.0806
9 10 3 3.0926 -0.0885
9 10 4 -0.2275 0.1699
9 10 5 5.0713 -0.0859
9 10 6 -2.6463 0.1824
9 10 7 0.2840 -0.0210
9 10 8 -7.8935 -0.0268
9 10 9 7.1114 -0.0097
9 10 10 1.7415 0.0021
9 11 0 -0.7287 0.0655
9 11 1 -2.5463 0.1055
9 11 2 2.8084 0.0533
9 11 3 -0.8645 0.0644
9 11 4 3.2134 -0.0119
9 11 5 3.0805 0.0389
9 11 6 -1.0038 0.0176
9 11 7 -3.4173 -0.0992
9 11 8 6.6271 0.0009
9 11 9 0.6122 0.0733
9 11 10 7.0264 -0.0192
9 12 0 -3.6953 -0.0262
9 12 1 -1.3012 0.0904
9 12 2 -4.5053 0.1479
9 12 3 5.5232 -0.0508
9 12 4 1.8740 0.0124
9 12 5 -2.2630 -0.0317
9 12 6 -0.2326 -0.1659
9 12 7 3.6907 0.1505
9 12 8 3.9394 -0.0401
9 12 9 1.8876 0.0875
9 12 10 -4.8921 0.0078
9 13 0 -0.4241 0.0978
9 13 1 -3.9681 -0.0755
9 13 2 2.7796 0.0070
9 13 3 1.5821 -0.0428
9 13 4 6.4479 -0.1025
9 13 5 -2.7260 0.0465
9 13 6 -1.8995 0.0597
9 13 7 4.5234 -0.0174
9 13 8 -1.0122 0.1017
9 13 9 -3.5290 -0.1079
9 14 0 1.4206 0.0355
9 14 1 1.4092 -0.0494
9 14 2 2.7972 -0.1683
9 14 3 6.0218 0.0630
9 14 4 -2.2374 -0.0844
9 14 5 2.0829 -0.0069
9 14 6 -0.8003 0.2125
9 14 7 -4.1833 -0.0256
9 14 8 0.3913 -0.0394
9 14 9 -1.6170 0.0950
9 15 0 0.9041 -0.1409
9 15 1 1.4584 -0.0634
9 15 2 4.6638 -0.0090
9 15 3 0.7013 -0.0425
9 15 4 -0.9211 0.0877
9 15 5 -6.3069 0.0044
9 15 6 0.5200 -0.0740
9 15 7 1.6198 0.1250
9 15 8 -1.0291 0.0934
9 16 0 -0.3343 -0.0267
9 16 1 4.1823 0.0207
9 16 2 -0.0797 0.0285
9 16 3 -0.6941 -0.0324
9 16 4 -3.2009 0.0265
9 16 5 -0.7123 -0.0622
9 16 6 -1.6230 0.0185
9 16 7 2.0286 0.0235
9 17 0 4.6504 0.0860
9 17 1 2.6213 0.0366
9 17 2 0.3497 0.0291
9 17 3 -2.5924 0.0378
9 17 4 1.2313 -0.0552
9 17 5 2.8132 -0.0517
9 17 6 -0.1685 -0.0748
9 17 7 2.4677 0.0088
9 18 0 5.2532 -0.0805
9 18 1 1.8068 -0.0090
9 18 2 -0.2554 0.1248
9 18 3 1.5731 0.0750
9 18 4 1.0585 -0.0045
9 18 5 1.3663 0.0097
9 18 6 4.6419 -0.1560
9 19 0 0.8474 0.0134
9 19 1 0.5523 0.0223
9 19 2 -0.2332 0.0616
9 19 3 -1.1430 0.1228
9 19 4 2.4278 -0.0266
9 19 5 1.1570 -0.0865
9 20 0 -1.6130 0.3470
9 20 1 -1.0832 0.0373
9 20 2 -0.9541 -0.1013
9 20 3 -1.0622 -0.1005
9 20 4 -1.1365 -0.0687
9 21 0 0.9870 -0.1361
9 21 1 -1.7595 0.1087
9 21 2 -1.5274 -0.2219
9 22 0 -2.8257 -0.1511
10 0 0 -7.2675 3.8207
10 0 2 1.6913 1.1636
10 0 4 -10.9141 -0.8443
10 0 6 -4.7114 -0.5606
10 0 8 -12.6612 0.7099
10 0 10 -0.2916 0.5603
10 1 0 2.8165 0.3231
10 1 1 -6.7928 1.3215
10 1 2 -5.2052 -0.7339
10 1 3 -7.9433 0.1533
10 1 4 -4.9909 -0.1795
10 1 5 -4.9718 -0.7442
10 1 6 -8.2875 -0.0462
10 1 7 -5.7635 0.0651
10 1 8 -4.4245 0.1951
10 1 9 -8.4444 0.2563
10 1 10 3.3863 -0.0961
10 1 11 4.6206 -0.0397
10 2 0 -10.9736 -0.5620
10 2 1 4.5848 0.3136
10 2 2 -11.4598 0.2071
10 2 3 0.8863 -0.3552
10 2 4 -4.0880 -0.0397
10 2 5 -4.4369 -0.1893
10 2 6 0.1130 -0.0068
10 2 7 -7.9583 -0.0505
10 2 8 -3.0619 -0.1083
10 2 9 -0.2999 0.0479
10 2 10 -2.8594 -0.0834
10 2 11 0.9067 0.0261
10 3 0 9.9168 -0.0709
10 3 1 -0.1069 -0.4559
10 3 2 5.8058 0.1798
10 3 3 -5.7049 -0.2241
10 3 4 8.4284 -0.1143
10 3 5 -0.0292 0.3769
10 3 6 -3.6101 -0.0308
10 3 7 2.6191 0.0056
10 3 8 -1.1010 -0.0945
10 3 9 -0.6453 -0.1400
10 3 10 2.6068 0.1722
10 3 11 -0.4717 0.1915
10 4 0 9.4800 0.0356
10 4 1 0.6922 -0.3167
10 4 2 -1.3292 -0.1704
10 4 3 5.1949 -0.0171
10 4 4 -1.9160 0.1348
10 4 5 6.8586 0.1544
10 4 6 2.5548 0.0844
10 4 7 -3.6544 -0.0569
10 4 8 0.1929 -0.0368
10 4 9 4.9569 0.1100
10 4 10 2.2784 0.1085
10 4 11 7.9621 0.0133
10 5 0 -3.1849 -0.1363
10 5 1 1.5797 0.0704
10 5 2 2.6914 -0.4118
10 5 3 -4.1690 0.3742
10 5 4 1.7172 0.1371
10 5 5 7.3806 -0.1102
10 5 6 0.6401 -0.0447
10 5 7 -3.2704 -0.0350
10 5 8 -1.6143 0.1635
10 5 9 5.0316 -0.1084
10 5 10 3.4527 0.0402
10 5 11 -4.2601 0.2560
10 6 0 3.0090 -0.0716
10 6 1 5.1764 0.0326
10 6 2 -2.5417 0.2632
10 6 3 3.4905 -0.1120
10 6 4 8.7982 -0.0129
10 6 5 -1.9632 0.0533
10 6 6 1.2809 -0.0606
10 6 7 -0.8420 -0.0799
10 6 8 5.1556 -0.1329
10 6 9 -5.5976 0.1501
10 6 10 -2.2431 -0.0243
10 6 11 -2.8515 0.0574
10 7 0 1.3578 -0.0094
10 7 1 -0.8131 0.1612
10 7 2 2.3992 0.1991
10 7 3 8.0622 -0.1383
10 7 4 1.7954 0.0282
10 7 5 2.6486 -0.1389
10 7 6 1.4325 -0.0662
10 7 7 6.1494 -0.0901
10 7 8 -5.6397 -0.0509
10 7 9 0.2336 0.0647
10 7 10 -1.6314 0.1340
10 8 0 -1.9793 0.2744
10 8 1 -3.4391 0.0246
10 8 2 2.8150 -0.0451
10 8 3 -1.1154 0.1465
10 8 4 5.0652 -0.0625
10 8 5 6.5249 -0.1275
10 8 6 0.8019 -0.2030
10 8 7 -0.1909 0.0233
10 8 8 -0.9610 0.0961
10 8 9 0.4194 0.0583
10 8 10 -1.3177 0.1740
10 9 0 -1.4540 0.0529
10 9 1 -3.4122 0.0283
10 9 2 1.3047 -0.0076
10 9 3 6.9225 0.0667
10 9 4 -0.5317 -0.1337
10 9 5 2.7657 0.0390
10 9 6 4.7820 0.0215
10 9 7 -7.9823 0.0103
10 9 8 1.5642 0.0632
10 9 9 -2.3483 0.1760
10 9 10 1.2294 0.1024
10 10 0 -4.2059 -0.2160
10 10 1 13.0642 0.0503
10 10 2 3.8380 0.0273
10 10 3 -2.6619 -0.1419
10 10 4 5.4480 0.0772
10 10 5 -3.3116 0.0477
10 10 6 -4.4284 0.0583
10 10 7 0.4721 0.0228
10 10 8 -4.4489 0.1820
10 10 9 1.2890 -0.0221
10 10 10 -2.3488 0.1922
10 11 0 -0.8061 0.1586
10 11 1 -3.4196 -0.2150
10 11 2 6.4426 -0.0640
10 11 3 1.8484 0.0258
10 11 4 -8.9802 0.0803
10 11 5 -3.3090 -0.0145
10 11 6 -3.5747 -0.0189
10 11 7 3.5105 0.0146
10 11 8 -1.5571 0.0610
10 11 9 -4.7131 0.2578
10 12 0 3.8778 0.0006
10 12 1 -0.5960 0.0121
10 12 2 -3.5545 -0.0302
10 12 3 -5.1981 0.1075
10 12 4 -4.5242 -0.0222
10 12 5 -1.1198 -0.1083
10 12 6 5.4897 0.0922
10 12 7 -3.1064 0.0213
10 12 8 -0.2719 -0.0142
10 12 9 -2.9070 -0.0554
10 13 0 0.5201 -0.0729
10 13 1 4.4804 0.1578
10 13 2 -3.7243 0.0874
10 13 3 -4.5270 0.0099
10 13 4 -0.6904 -0.0343
10 13 5 5.3115 0.0859
10 13 6 4.6424 -0.1763
10 13 7 0.9188 0.1351
10 13 8 -6.3917 -0.1280
10 14 0 -6.0212 0.0027
10 14 1 4.0252 0.1101
10 14 2 -0.2164 0.0260
10 14 3 -2.9708 -0.0771
10 14 4 1.4913 0.0746
10 14 5 4.7131 0.0076
10 14 6 3.7913 -0.0759
10 14 7 -0.1622 -0.2494
10 14 8 -2.0324 -0.0275
10 15 0 5.4469 0.0873
10 15 1 -10.1739 -0.1720
10 15 2 -1.8028 0.0640
10 15 3 -2.1439 0.0289
10 15 4 2.9842 -0.0886
10 15 5 4.1598 -0.0688
10 15 6 0.6757 0.1126
10 15 7 -2.5931 -0.2188
10 16 0 -1.6894 -0.0002
10 16 1 -3.1429 -0.0141
10 16 2 -6.1664 -0.0395
10 16 3 3.3213 0.0396
10 16 4 4.1512 -0.0103
10 16 5 1.3782 -0.0015
10 16 6 -0.0991 -0.0083
10 17 0 -7.6670 -0.0806
10 17 1 0.6197 0.1694
10 17 2 3.1933 -0.0458
10 17 3 6.5205 -0.0433
10 17 4 0.9374 0.0957
10 17 5 1.6438 0.1066
10 17 6 0.4474 0.1378
10 18 0 -1.3321 0.0408
10 18 1 -0.2734 -0.0116
10 18 2 6.1785 0.0949
10 18 3 1.1073 0.0743
10 18 4 3.2174 -0.0351
10 18 5 -2.8663 0.1660
10 19 0 4.2684 0.0459
10 19 1 -0.0195 0.1196
10 19 2 -0.5256 0.1143
10 19 3 -0.0673 0.0059
10 19 4 -3.6648 0.1363
10 20 0 -1.8097 -0.0455
10 20 1 1.8970 0.0542
10 20 2 -3.5082 0.1687
10 21 0 -0.4465 0.0286
10 21 1 -2.4342 -0.1657
11 0 0 6.6660 -1.0698
11 0 2 8.0854 -2.1182
11 0 4 3.2541 -1.0491
11 0 6 -3.3424 0.6042
11 0 8 2.4225 0.0729
11 0 10 2.7535 -0.7462
11 1 0 0.9511 -0.9606
11 1 1 1.9132 -0.8246
11 1 2 -5.4920 0.0924
11 1 3 4.7582 -0.1022
11 1 4 -8.8286 0.8954
11 1 5 0.5502 -0.1969
11 1 6 -6.1085 -0.1015
11 1 7 4.4583 0.1284
11 1 8 1.9431 -0.0866
11 1 9 9.2235 -0.2816
11 1 10 0.9381 0.1092
11 2 0 -3.1943 0.3418
11 2 1 -3.0947 0.7571
11 2 2 -2.4410 0.5306
11 2 3 -1.2008 0.0329
11 2 4 3.4784 0.3463
11 2 5 -10.6516 -0.3336
11 2 6 5.8419 -0.2009
11 2 7 7.8703 0.0392
11 2 8 16.4379 -0.1707
11 2 9 -3.3328 -0.0501
11 2 10 4.0366 -0.1116
11 3 0 -6.7680 0.4556
11 3 1 -3.7780 0.4197
11 3 2 8.6127 0.4464
11 3 3 0.3992 0.0583
11 3 4 -4.6035 -0.7365
11 3 5 -0.7346 0.0620
11 3 6 10.2134 -0.3142
11 3 7 8.8939 0.0145
11 3 8 2.3542 0.1129
11 3 9 6.9095 -0.0611
11 3 10 -3.3784 -0.0898
11 4 0 -2.6976 0.0091
11 4 1 7.0473 -0.4385
11 4 2 0.6415 -0.2460
11 4 3 -4.7795 0.1947
11 4 4 -11.3779 -0.2184
11 4 5 7.3145 -0.2721
11 4 6 -3.8411 0.0873
11 4 7 5.8043 -0.1287
11 4 8 -1.1074 0.1151
11 4 9 0.9045 0.0239
11 4 10 1.9861 -0.0482
11 5 0 6.8398 -0.6598
11 5 1 -2.9297 -0.0613
11 5 2 -10.0413 0.1226
11 5 3 -9.2016 -0.1652
11 5 4 -4.2861 0.2279
11 5 5 -11.7141 -0.0381
11 5 6 4.3364 0.0265
11 5 7 -4.3079 0.0260
11 5 8 3.3419 -0.0598
11 5 9 -2.6334 0.0550
11 5 10 1.6436 -0.0844
11 6 0 -1.1101 0.3370
11 6 1 -7.3222 0.0593
11 6 2 -8.3835 0.1225
11 6 3 -8.1759 0.1840
11 6 4 -0.7172 0.0127
11 6 5 -2.4981 -0.0457
11 6 6 -3.1152 0.1420
11 6 7 4.6688 0.1475
11 6 8 -1.1368 -0.0032
11 6 9 3.0660 -0.1612
11 6 10 0.1154 -0.0786
11 7 0 -0.7295 0.1318
11 7 1 -5.0453 0.1243
11 7 2 -2.6055 -0.0370
11 7 3 1.6650 0.0611
11 7 4 1.7937 -0.0285
11 7 5 5.2093 0.1689
11 7 6 -1.1598 -0.0374
11 7 7 1.7149 0.0893
11 7 8 6.0224 -0.0312
11 7 9 -0.0298 -0.0549
11 8 0 3.2034 -0.2793
11 8 1 2.5732 0.1486
11 8 2 1.3321 -0.0567
11 8 3 5.8502 -0.0190
11 8 4 -1.1368 0.0267
11 8 5 2.8521 -0.0598
11 8 6 4.7424 0.0397
11 8 7 -1.6446 -0.0212
11 8 8 2.4668 -0.0626
11 8 9 7.9590 -0.1322
11 9 0 0.6595 0.0268
11 9 1 7.4610 0.0183
11 9 2 1.4774 0.1672
11 9 3 -2.7036 -0.1388
11 9 4 5.9729 -0.0378
11 9 5 -4.2960 -0.0994
11 9 6 -2.1860 -0.0103
11 9 7 4.5045 0.0399
11 9 8 2.2980 -0.0816
11 9 9 3.6657 -0.2264
11 10 0 1.2234 0.2855
11 10 1 -6.4847 -0.1558
11 10 2 2.0483 0.0981
11 10 3 3.1315 -0.1025
11 10 4 -3.6632 -0.1361
11 10 5 -0.3653 0.1903
11 10 6 -3.6827 -0.0022
11 10 7 1.1196 -0.1769
11 10 8 3.6204 -0.0491
11 10 9 -4.7830 -0.0472
11 11 0 3.8131 -0.1155
11 11 1 -1.8998 0.0207
11 11 2 -4.5640 -0.2416
11 11 3 -2.2217 0.1777
11 11 4 3.7063 0.0690
11 11 5 -2.3415 -0.0484
11 11 6 -1.0643 0.1044
11 11 7 -4.8258 -0.0335
11 11 8 -0.4950 -0.1940
11 12 0 1.7575 -0.1624
11 12 1 -2.7883 0.0822
11 12 2 -2.4461 -0.0955
11 12 3 3.2144 0.1037
11 12 4 -1.8396 0.1120
11 12 5 1.2251 -0.0757
11 12 6 -3.8098 0.0447
11 12 7 -0.6785 0.0536
11 12 8 0.6748 -0.0940
11 13 0 -7.9492 0.1170
11 13 1 3.2440 -0.1412
11 13 2 -0.8786 0.1947
11 13 3 0.8257 -0.1806
11 13 4 3.6339 -0.0102
11 13 5 -2.9513 0.1266
11 13 6 -1.4788 -0.0586
11 13 7 0.6201 0.0573
11 14 0 -0.8444 -0.0985
11 14 1 -5.9647 0.0447
11 14 2 2.6537 -0.0762
11 14 3 0.0148 -0.0769
11 14 4 0.4196 -0.0192
11 14 5 -2.6227 0.1091
11 14 6 -2.4411 -0.0553
11 14 7 -0.0006 -0.0563
11 15 0 -0.6500 -0.0398
11 15 1 0.7049 0.1071
11 15 2 -1.3163 -0.0516
11 15 3 -0.7647 0.0791
11 15 4 -5.2270 0.0622
11 15 5 -0.8434 -0.0640
11 15 6 -3.0697 0.0423
11 16 0 1.9965 0.2201
11 16 1 0.5642 -0.0903
11 16 2 1.2785 0.1899
11 16 3 -2.5358 0.1519
11 16 4 -1.9248 -0.0328
11 16 5 -2.5582 -0.0388
11 17 0 0.5626 0.0679
11 17 1 5.3874 0.0242
11 17 2 -1.7291 -0.1227
11 17 3 0.3044 0.0042
11 17 4 1.0425 0.0814
11 18 0 3.2753 -0.2493
11 18 1 -0.1367 0.0245
11 18 2 2.9203 -0.1574
11 18 3 -1.6962 -0.1985
11 19 0 -2.6016 -0.1545
11 19 1 0.2734 -0.0667
11 19 2 -0.8314 0.1225
11 20 0 0.1890 0.3792
11 20 1 -2.6590 0.0853
12 0 0 6.6926 0.1099
12 0 2 7.1241 0.5517
12 0 4 -3.2698 1.3323
12 0 6 -3.2258 0.9492
12 0 8 -9.4504 -0.2975
12 1 0 10.5290 1.1050
12 1 1 6.1759 -0.0204
12 1 2 -3.5994 0.1934
12 1 3 1.3067 0.2418
12 1 4 -2.5523 0.0309
12 1 5 1.0430 0.5012
12 1 6 1.7439 -0.2385
12 1 7 -2.5715 0.0224
12 1 8 -2.7593 -0.2584
12 1 9 -3.9596 0.1423
12 2 0 5.7768 -0.6614
12 2 1 -3.3533 0.3600
12 2 2 0.1833 -0.0780
12 2 3 -2.5357 0.2156
12 2 4 7.6329 -0.2838
12 2 5 6.4660 0.0936
12 2 6 3.4178 -0.1232
12 2 7 -6.3281 0.0801
12 2 8 1.6399 0.0722
12 2 9 2.2490 -0.0189
12 3 0 -4.8969 -0.3831
12 3 1 6.7188 0.2769
12 3 2 0.9268 0.0732
12 3 3 2.9326 -0.2898
12 3 4 9.0140 0.1372
12 3 5 5.3178 -0.0063
12 3 6 -4.7522 0.1810
12 3 7 -1.7793 -0.1296
12 3 8 -0.3652 0.1958
12 3 9 -0.3698 0.1230
12 4 0 3.5001 0.4384
12 4 1 5.8846 -0.1366
12 4 2 7.0240 0.2542
12 4 3 6.6555 -0.1359
12 4 4 -5.5570 0.1418
12 4 5 -5.4104 0.1019
12 4 6 -3.2281 0.0574
12 4 7 -2.4998 0.0461
12 4 8 -4.5459 -0.0584
12 4 9 0.9096 0.0759
12 5 0 3.2383 0.4058
12 5 1 2.4147 0.0497
12 5 2 -0.5427 -0.0276
12 5 3 -5.2559 0.1741
12 5 4 -4.7409 -0.1678
12 5 5 -8.0086 -0.0476
12 5 6 -6.5565 -0.1311
12 5 7 0.1726 0.1575
12 5 8 0.6344 -0.0791
12 5 9 -2.5470 -0.2016
12 6 0 3.0939 -0.2652
12 6 1 -12.6376 0.2512
12 6 2 -6.8155 -0.2645
12 6 3 -3.7116 -0.1444
12 6 4 -3.0705 -0.1501
12 6 5 -1.5206 -0.0946
12 6 6 2.2246 0.0990
12 6 7 -1.1347 -0.1954
12 6 8 -0.6613 0.1033
12 6 9 -1.2184 0.1044
12 7 0 -11.9019 -0.2373
12 7 1 -0.1588 -0.2387
12 7 2 -1.7429 -0.1269
12 7 3 -1.3104 -0.1267
12 7 4 0.8169 0.0579
12 7 5 4.6626 0.0477
12 7 6 6.3004 0.1064
12 7 7 -2.8525 0.0968
12 7 8 -0.4727 0.0387
12 8 0 -3.4508 -0.0362
12 8 1 0.8361 -0.3202
12 8 2 6.5981 0.2454
12 8 3 1.1680 0.0695
12 8 4 0.6759 0.0690
12 8 5 3.3907 0.1946
12 8 6 -1.0157 -0.0049
12 8 7 6.9616 0.1818
12 8 8 -2.1412 0.1286
12 9 0 -1.9771 -0.0611
12 9 1 4.6722 0.3046
12 9 2 -3.0665 -0.0181
12 9 3 1.8712 0.0662
12 9 4 -0.1019 0.0920
12 9 5 -0.4514 -0.0662
12 9 6 3.0178 -0.0050
12 9 7 1.3221 0.0322
12 9 8 0.5765 -0.0051
12 10 0 2.7003 0.1249
12 10 1 -2.7343 0.0513
12 10 2 0.4260 -0.1357
12 10 3 -2.0362 -0.0225
12 10 4 0.9465 -0.1550
12 10 5 0.6070 0.0027
12 10 6 1.3984 -0.0303
12 10 7 -3.4698 -0.2106
12 11 0 5.2453 0.0485
12 11 1 0.6678 -0.2184
12 11 2 6.8192 0.0626
12 11 3 -0.1415 -0.1235
12 11 4 -2.0377 -0.0055
12 11 5 -0.9694 -0.0629
12 11 6 -1.2980 -0.0206
12 11 7 -1.8142 -0.2080
12 12 0 2.2319 -0.0932
12 12 1 11.3674 0.0021
12 12 2 -0.0427 0.0633
12 12 3 3.1778 0.1065
12 12 4 -3.3347 0.0570
12 12 5 -0.6754 -0.1483
12 12 6 -2.2129 -0.1009
12 12 7 -0.9998 0.2975
12 13 0 3.2927 0.0071
12 13 1 0.2192 0.1768
12 13 2 2.4242 -0.0838
12 13 3 -0.9991 0.0391
12 13 4 2.0506 -0.0201
12 13 5 -3.2655 0.1373
12 13 6 2.2677 -0.0938
12 14 0 -0.1762 -0.0054
12 14 1 -1.6653 -0.1531
12 14 2 0.5285 -0.0220
12 14 3 -2.0623 0.0063
12 14 4 0.5883 -0.0565
12 14 5 3.3267 0.0345
12 15 0 1.6593 -0.1413
12 15 1 -2.6727 -0.0850
12 15 2 -2.8805 0.0095
12 15 3 2.9256 -0.0280
12 15 4 -2.2951 0.1163
12 15 5 2.0554 -0.2315
12 16 0 -0.1698 0.1480
12 16 1 1.0597 -0.0293
12 16 2 -2.0812 0.0575
12 16 3 -0.1207 -0.0520
12 16 4 1.9348 -0.0773
12 17 0 -0.4530 0.1151
12 17 1 0.1933 -0.0397
12 17 2 2.8876 -0.0616
12 17 3 -2.4847 0.0006
12 18 0 0.7544 -0.2553
12 18 1 0.1938 0.1113
12 18 2 -0.3007 -0.3206
12 19 0 5.4061 0.0710
13 0 0 -10.1657 -0.7020
13 0 2 -0.5919 -0.3059
13 0 4 -6.2253 -0.7653
13 0 6 -3.0137 -1.0443
13 0 8 -6.9038 0.1703
13 1 0 2.6224 -0.5052
13 1 1 -6.6959 -0.0342
13 1 2 2.6088 -0.3742
13 1 3 -1.3514 -0.2412
13 1 4 1.5914 -0.2815
13 1 5 -1.6705 -0.3910
13 1 6 -0.8297 0.7379
13 1 7 -4.3165 -0.0414
13 1 8 -0.4610 0.4588
13 2 0 -0.4393 0.1851
13 2 1 -2.0614 -0.2627
13 2 2 -7.0777 -0.2368
13 2 3 -0.0057 -0.2421
13 2 4 3.5415 0.0505
13 2 5 -3.4559 0.2311
13 2 6 -0.5430 0.1837
13 2 7 0.6963 0.1773
13 2 8 -2.6363 0.1416
13 3 0 -5.4258 0.5008
13 3 1 -5.4289 -0.2034
13 3 2 -0.0708 -0.1545
13 3 3 -1.4277 0.1603
13 3 4 -6.0876 0.1893
13 3 5 -0.1361 0.0491
13 3 6 -1.7209 -0.0845
13 3 7 2.6701 0.2254
13 3 8 1.6666 -0.1857
13 4 0 -4.1036 -0.3078
13 4 1 4.7007 0.4455
13 4 2 -4.0094 -0.0184
13 4 3 -2.8851 -0.0115
13 4 4 -1.4857 0.0338
13 4 5 -3.3778 0.0392
13 4 6 2.3813 -0.0268
13 4 7 0.7809 -0.0092
13 4 8 1.1022 0.0061
13 5 0 6.7362 0.2181
13 5 1 -2.6765 -0.3028
13 5 2 -2.2059 0.0123
13 5 3 -2.4059 -0.0092
13 5 4 -0.9483 -0.1059
13 5 5 5.2588 0.0473
13 5 6 0.8328 0.2442
13 5 7 -0.9186 -0.3012
13 5 8 -2.4247 -0.0415
13 6 0 -2.9468 -0.1197
13 6 1 -1.0011 -0.0709
13 6 2 2.8937 -0.1161
13 6 3 -0.7368 -0.2704
13 6 4 4.4852 0.2648
13 6 5 1.7720 0.1448
13 6 6 -0.8789 -0.1892
13 6 7 -0.8451 0.0304
13 6 8 4.5809 -0.2675
13 7 0 0.8506 0.1272
13 7 1 2.7765 -0.0934
13 7 2 6.3601 -0.0098
13 7 3 9.3033 0.1439
13 7 4 -0.0852 -0.0983
13 7 5 -3.9963 0.0511
13 7 6 -0.5810 0.0031
13 7 7 4.9231 -0.1453
13 8 0 5.3042 -0.0371
13 8 1 9.7805 0.1011
13 8 2 2.2261 -0.1266
13 8 3 2.3335 0.1809
13 8 4 0.7825 -0.0430
13 8 5 -3.7883 -0.2146
13 8 6 2.1494 -0.0770
13 8 7 -1.1836 0.2706
13 9 0 -0.2377 -0.0783
13 9 1 -3.9058 -0.0212
13 9 2 0.6168 0.0031
13 9 3 -5.8314 -0.2082
13 9 4 -2.7636 -0.0505
13 9 5 2.4432 0.0708
13 9 6 -4.4118 0.0491
13 9 7 3.7053 -0.1674
13 10 0 -2.2104 -0.1707
13 10 1 -4.9643 0.0561
13 10 2 -8.6472 -0.0095
13 10 3 -3.1772 -0.1490
13 10 4 -4.5203 0.1582
13 10 5 -1.9739 -0.0759
13 10 6 2.5301 0.0796
13 11 0 -2.9631 0.1656
13 11 1 -2.5260 -0.0673
13 11 2 -3.6154 0.0927
13 11 3 -3.2679 0.2064
13 11 4 -2.8137 -0.0660
13 11 5 -0.0689 0.0169
13 11 6 -0.7780 -0.1476
13 12 0 -0.2261 0.1381
13 12 1 -1.6834 0.0349
13 12 2 -0.8241 0.1008
13 12 3 -2.6368 -0.0274
13 12 4 5.6429 -0.1270
13 12 5 -2.6504 0.1167
13 13 0 -0.3700 -0.0142
13 13 1 -2.9264 0.0825
13 13 2 -0.5107 -0.1952
13 13 3 4.5341 -0.0541
13 13 4 0.7118 -0.0498
13 13 5 6.7311 -0.2571
13 14 0 -2.6447 -0.1010
13 14 1 0.1424 0.1123
13 14 2 3.1261 -0.0992
13 14 3 4.4340 -0.2285
13 14 4 1.8170 0.0449
13 15 0 -1.8675 -0.0095
13 15 1 4.1453 -0.0619
13 15 2 3.2276 0.2087
13 15 3 -0.4675 -0.0235
13 16 0 -0.3977 -0.0442
13 16 1 0.1028 0.0441
13 16 2 -1.2714 0.0091
13 17 0 -1.7030 0.0709
13 17 1 -5.0114 -0.0021
13 18 0 -1.8484 0.0175
14 0 0 -1.5499 0.2559
14 0 2 6.7241 2.0607
14 0 4 9.6387 0.4461
14 0 6 2.4767 -0.1523
14 1 0 -0.0205 0.8580
14 1 1 4.3065 0.3368
14 1 2 7.0746 0.3674
14 1 3 4.3621 0.1461
14 1 4 2.5940 -0.6945
14 1 5 4.8799 0.1789
14 1 6 -0.7478 -0.1438
14 1 7 0.7492 -0.0637
14 2 0 0.0596 0.8341
14 2 1 0.7097 -0.2676
14 2 2 1.3618 -0.9476
14 2 3 6.1923 -0.1354
14 2 4 -2.9286 0.1253
14 2 5 1.4291 -0.1624
14 2 6 -0.0891 0.0542
14 2 7 -0.2708 0.1065
14 3 0 6.6456 -0.2126
14 3 1 -3.2847 -0.1676
14 3 2 -3.0028 -0.3253
14 3 3 -1.6130 -0.0961
14 3 4 6.0834 0.1825
14 3 5 -4.7682 -0.0119
14 3 6 4.0192 0.0479
14 3 7 -1.5095 -0.1385
14 4 0 -4.8566 -0.4713
14 4 1 1.4380 0.0885
14 4 2 -1.3444 0.2996
14 4 3 -0.8573 0.0548
14 4 4 2.6280 0.0029
14 4 5 9.0425 -0.1023
14 4 6 -2.7418 -0.0647
14 4 7 -2.0281 0.3229
14 5 0 -1.7488 -0.1099
14 5 1 -2.0569 0.1000
14 5 2 0.7279 0.0955
14 5 3 2.7546 -0.0718
14 5 4 2.1775 0.0031
14 5 5 2.9838 0.2087
14 5 6 -0.3580 -0.0861
14 5 7 -3.0581 -0.0967
14 6 0 1.9690 0.1575
14 6 1 -3.9852 -0.3567
14 6 2 -1.4744 0.0897
14 6 3 0.9318 0.2024
14 6 4 -1.1020 -0.0076
14 6 5 -1.5580 0.0019
14 6 6 1.0392 0.0627
14 7 0 3.8632 0.0428
14 7 1 2.5344 -0.0429
14 7 2 -2.7151 -0.0025
14 7 3 -2.8938 0.1979
14 7 4 0.8483 0.1533
14 7 5 1.8589 -0.2450
14 7 6 1.1353 -0.2572
14 8 0 2.7467 -0.0542
14 8 1 5.3658 0.2298
14 8 2 1.5622 -0.1596
14 8 3 -1.5897 -0.0485
14 8 4 7.3296 -0.1082
14 8 5 1.8756 0.0366
14 8 6 1.1579 0.0927
14 9 0 3.7333 -0.0157
14 9 1 -0.0454 -0.1055
14 9 2 2.5281 0.0714
14 9 3 5.3830 -0.2298
14 9 4 -0.5849 -0.0734
14 9 5 6.2333 -0.0222
14 10 0 -7.7065 -0.0293
14 10 1 0.9197 0.0695
14 10 2 1.6085 0.0272
14 10 3 2.3476 0.0751
14 10 4 -1.2653 -0.1479
14 10 5 -1.5413 -0.0388
14 11 0 1.1963 0.0341
14 11 1 -0.6528 0.0107
14 11 2 0.3479 0.1306
14 11 3 -0.7928 0.0001
14 11 4 1.0903 0.0464
14 12 0 -1.0191 0.0062
14 12 1 0.7878 -0.0757
14 12 2 3.2905 -0.0617
14 12 3 -2.1346 0.0650
14 12 4 -0.4718 0.0155
14 13 0 2.4358 -0.0427
14 13 1 2.5721 -0.1232
14 13 2 0.2102 0.0815
14 13 3 0.8088 0.0650
14 14 0 2.1559 -0.0003
14 14 1 4.7534 -0.0271
14 14 2 -2.5834 -0.0240
14 14 3 -1.8320 0.4598
14 15 0 4.4726 -0.0453
14 15 1 -1.9516 0.0909
14 15 2 0.1498 -0.1044
14 16 0 -1.6094 0.0204
14 16 1 -1.1877 -0.2331
15 0 0 -6.6399 -1.0947
15 0 2 6.6500 0.2858
15 0 4 1.6732 -0.6976
15 0 6 -0.0918 -0.2162
15 1 0 0.1049 0.9262
15 1 1 2.8292 -0.2078
15 1 2 1.5574 0.2850
15 1 3 3.7138 -0.1233
15 1 4 -3.8374 -0.2126
15 1 5 -0.9774 0.2484
15 1 6 1.4487 -0.1207
15 2 0 6.7783 0.8067
15 2 1 7.9089 0.1389
15 2 2 -0.8556 -0.1646
15 2 3 -0.5896 0.2245
15 2 4 -1.5809 0.3506
15 2 5 -2.7923 -0.0877
15 2 6 0.6304 0.5325
15 3 0 -2.3073 -0.6933
15 3 1 0.6741 0.1899
15 3 2 5.3957 0.2339
15 3 3 -3.0379 0.1839
15 3 4 -0.0071 0.1764
15 3 5 -2.6786 -0.1316
15 3 6 -4.7949 -0.3027
15 4 0 1.2342 -0.2091
15 4 1 -7.9901 -0.1512
15 4 2 4.9022 0.1696
15 4 3 2.8071 0.0007
15 4 4 -1.8183 -0.3983
15 4 5 -3.9590 0.1857
15 5 0 -16.5879 0.0162
15 5 1 6.3521 0.0814
15 5 2 -5.3256 -0.1350
15 5 3 4.5530 -0.1885
15 5 4 -4.6888 0.0523
15 5 5 -1.8992 -0.2212
15 6 0 -2.3929 0.3232
15 6 1 -6.2864 -0.0765
15 6 2 1.8714 0.0649
15 6 3 -6.8721 0.1355
15 6 4 -1.2173 0.0584
15 6 5 -2.6300 0.1323
15 7 0 1.8525 -0.1014
15 7 1 -7.4770 0.2952
15 7 2 -5.0508 0.0483
15 7 3 -1.1515 0.1750
15 7 4 -0.3631 0.1218
15 7 5 -2.0856 0.0971
15 8 0 0.4323 0.0579
15 8 1 -3.2611 -0.0719
15 8 2 -3.7376 0.2017
15 8 3 3.6059 -0.2210
15 8 4 -0.0994 0.1709
15 9 0 -4.2438 0.0257
15 9 1 1.9115 -0.1674
15 9 2 2.6564 -0.2487
15 9 3 -2.7741 0.2157
15 9 4 3.7360 -0.0526
15 10 0 2.1584 0.0343
15 10 1 -1.9856 0.0495
15 10 2 -2.1921 -0.2803
15 10 3 2.0918 0.0408
15 10 4 -4.8425 0.2766
15 11 0 -0.5808 0.0615
15 11 1 -1.2096 0.1747
15 11 2 -3.6899 -0.0235
15 11 3 -1.1126 -0.5111
15 12 0 0.5344 0.0118
15 12 1 -3.4874 -0.2049
15 12 2 0.5971 0.0567
15 13 0 -2.8752 0.0127
15 13 1 -0.7587 0.0089
15 13 2 -3.3117 -0.1039
15 14 0 -2.2389 0.1402
15 14 1 -2.4572 0.4712
15 15 0 -2.5084 0.1243
16 0 0 6.7292 -0.9480
16 0 2 -9.9734 -1.3948
16 0 4 2.7530 0.0640
16 1 0 -10.4595 0.2762
16 1 1 -1.5552 -0.1492
16 1 2 2.0553 -0.0796
16 1 3 -1.8603 -0.3810
16 1 4 -3.4983 0.1817
16 2 0 -1.8374 -0.2727
16 2 1 2.2308 0.2731
16 2 2 2.8366 0.4038
16 2 3 0.8762 0.1487
16 2 4 -3.5845 0.1521
16 3 0 21.9465 0.1979
16 3 1 -0.2234 -0.0357
16 3 2 1.6961 0.2578
16 3 3 -6.1350 0.2977
16 3 4 4.0662 0.1946
16 4 0 2.3182 0.2647
16 4 1 8.1657 0.1073
16 4 2 -7.1950 0.0293
16 4 3 3.3505 0.1698
16 4 4 -0.8758 -0.2138
16 5 0 -4.1135 -0.3908
16 5 1 3.5621 0.4368
16 5 2 2.7868 -0.0345
16 5 3 -2.1558 -0.2345
16 5 4 2.9113 -0.1806
16 6 0 4.3073 0.1225
16 6 1 -2.6025 -0.1466
16 6 2 2.5741 0.0354
16 6 3 0.0777 -0.0406
16 6 4 -1.9624 -0.1889
16 7 0 -2.8680 0.1533
16 7 1 -0.9702 -0.0640
16 7 2 -0.8323 0.1546
16 7 3 1.3240 -0.2202
16 8 0 -7.0422 -0.1909
16 8 1 0.7187 0.0053
16 8 2 2.8872 0.1613
16 8 3 -0.5614 0.2255
16 9 0 -0.8449 -0.1303
16 9 1 2.0672 0.1177
16 9 2 3.8372 -0.0212
16 10 0 3.1720 0.0031
16 10 1 4.0812 -0.1162
16 10 2 0.9924 0.2172
16 11 0 2.7100 -0.2995
16 11 1 0.3447 -0.2263
16 12 0 -1.2227 0.0972
16 13 0 -0.5832 -0.1579
17 0 0 -15.3623 -1.6752
17 0 2 5.2449 -0.1918
17 1 0 -3.9699 -0.0805
17 1 1 0.1452 -0.2955
17 1 2 0.0009 0.4253
17 1 3 0.0073 -0.1633
17 2 0 7.2626 0.5458
17 2 1 2.3812 -0.3756
17 2 2 -3.4753 0.1766
17 2 3 -4.7648 0.0352
17 3 0 -2.4266 -0.2122
17 3 1 -4.6404 0.2644
17 3 2 -1.8024 -0.5730
17 3 3 2.6785 0.0450
17 4 0 0.6486 0.0047
17 4 1 -6.5251 -0.0269
17 4 2 0.5320 -0.1826
17 5 0 0.6176 0.4968
17 5 1 5.8255 -0.1709
17 5 2 1.9640 -0.0416
17 6 0 1.0070 0.1454
17 6 1 9.6684 0.2936
17 6 2 3.1931 -0.0564
17 7 0 13.1178 0.0096
17 7 1 -3.2710 0.1097
17 8 0 2.6892 0.2998
17 8 1 2.1621 0.2023
17 9 0 2.4416 -0.0061
17 9 1 3.6575 0.0881
17 10 0 2.7363 -0.0608
18 0 0 3.3661 1.7286
18 1 0 -2.6473 -0.3251
18 1 1 -1.1319 0.1970
18 2 0 -3.0054 -0.3629
18 2 1 -4.2551 -0.1587
18 3 0 1.4617 -0.3858
18 3 1 -0.5857 -0.4174
18 4 0 -3.8538 0.0610
18 5 0 -3.8019 -0.5920
18 6 0 -1.8142 -0.5980
0 0 0 0.0 0.0
;
_shelx_fab_checksum              16782
_olex2_submission_special_instructions 'No special instructions were received'
####################################################################### 
# 
# This file contains crystal structure data downloaded from the 
# Cambridge Structural Database (CSD) hosted by the Cambridge 
# Crystallographic Data Centre (CCDC).
# 
# Full information about CCDC data access policies and citation 
# guidelines are available at http://www.ccdc.cam.ac.uk/access/V1 
# 
# Audit and citation data items may have been added by the CCDC. 
# Please retain this information to preserve the provenance of 
# this file and to allow appropriate attribution of the data. 
# 
#######################################################################

data_exp_810_mP
_database_code_depnum_ccdc_archive 'CCDC 2415257'
loop_
_audit_author_name
_audit_author_address
'Daniel N. Rainer'
;University of Southampton
United Kingdom
;
_audit_update_record             
;
2025-01-07 deposited with the CCDC.	2025-11-07 downloaded from the CCDC.
;
_audit_creation_date             2025-01-07
_audit_creation_method           
;
Olex2 1.5-ac7-013
(compiled 2025.01.02 svn.rf662f148 for Rigaku Oxford Diffraction, GUI svn.r7109)
;
loop_
_audit_author_email
d.n.rainer@soton.ac.uk
_chemical_formula_moiety         'C41 H27.775 Cu6 O23.388'
_chemical_formula_sum            'C41 H27.775 Cu6 O23.387'
_chemical_formula_weight         1275.901
_chemical_oxdiff_formula         'Cu12 (C8 O4 H2)7 (C13H18O2)'
_chemical_oxdiff_usercomment     
;
'Agar holey carbon grid, solid sample dispersed on glass slide, grid tapped,
cryo transfer @ 175 K, coll @ 175 K'
;
loop_
_atom_type_symbol
_atom_type_scat_dispersion_real
_atom_type_scat_dispersion_imag
_atom_type_scat_Cromer_Mann_a1
_atom_type_scat_Cromer_Mann_a2
_atom_type_scat_Cromer_Mann_a3
_atom_type_scat_Cromer_Mann_a4
_atom_type_scat_Cromer_Mann_b1
_atom_type_scat_Cromer_Mann_b2
_atom_type_scat_Cromer_Mann_b3
_atom_type_scat_Cromer_Mann_b4
_atom_type_scat_Cromer_Mann_c
_atom_type_scat_source
_atom_type_scat_dispersion_source
C 0.00000 0.00000 0.60000 0.13600 0.54700 1.22500 40.93800 0.37400 3.27800
13.01300 0.00000 'Custom 4-Gaussian' custom
Cu 0.00000 0.00000 1.35500 0.59300 1.83600 1.81000 70.86400 0.36800 2.89900
15.66900 0.00000 'Custom 4-Gaussian' custom
H 0.00000 0.00000 0.12900 0.03600 0.12700 0.23600 37.73700 0.55300 3.77200
13.51800 0.00000 'Custom 4-Gaussian' custom
O 0.00000 0.00000 0.39200 0.14400 0.51100 0.93700 25.67500 0.30600 2.27200
8.27000 0.00000 'Custom 4-Gaussian' custom

_diffrn_oxdiff_scatteringfactors_ed 
'UCLA (2022) https://srv.mbi.ucla.edu/faes/data'
_space_group_crystal_system      monoclinic
_space_group_IT_number           14
_space_group_name_H-M_alt        'P 1 21/c 1'
_space_group_name_Hall           '-P 2ybc'
loop_
_space_group_symop_id
_space_group_symop_operation_xyz
1 x,y,z
2 -x,y+1/2,-z+1/2
3 -x,-y,-z
4 x,-y-1/2,z-1/2

_symmetry_Int_Tables_number      14
_cell_length_a                   16.409(10)
_cell_length_b                   23.396(8)
_cell_length_c                   16.847(6)
_cell_angle_alpha                90
_cell_angle_beta                 118.78(6)
_cell_angle_gamma                90
_cell_volume                     5669(5)
_cell_formula_units_Z            4
_cell_measurement_reflns_used    970
_cell_measurement_temperature    175(5)
_cell_measurement_theta_max      0.8670
_cell_measurement_theta_min      0.0590
_exptl_absorpt_coefficient_mu    0.000
_exptl_absorpt_correction_T_max  1.00000
_exptl_absorpt_correction_T_min  0.77099
_exptl_absorpt_correction_type   multi-scan
_exptl_absorpt_process_details   
;
CrysAlisPro 1.171.44.81a (Rigaku Oxford Diffraction, 2024)
Empirical absorption correction using spherical harmonics,
implemented in SCALE3 ABSPACK scaling algorithm.
;
_exptl_crystal_colour            'green (bulk)'
_exptl_crystal_colour_primary    'green (bulk)'
_exptl_crystal_density_diffrn    1.495
_exptl_crystal_description       irregular
_exptl_crystal_F_000             789.832
_exptl_crystal_size_max          0.0007
_exptl_crystal_size_mid          0.0007
_exptl_crystal_size_min          0.00045
_diffrn_reflns_av_R_equivalents  0.2381
_diffrn_reflns_av_unetI/netI     0.2753
_diffrn_reflns_Laue_measured_fraction_full 0.7749
_diffrn_reflns_Laue_measured_fraction_max 0.7749
_diffrn_reflns_limit_h_max       16
_diffrn_reflns_limit_h_min       -16
_diffrn_reflns_limit_k_max       24
_diffrn_reflns_limit_k_min       -24
_diffrn_reflns_limit_l_max       16
_diffrn_reflns_limit_l_min       -16
_diffrn_reflns_number            15663
_diffrn_reflns_point_group_measured_fraction_full 0.7749
_diffrn_reflns_point_group_measured_fraction_max 0.7749
_diffrn_reflns_theta_full        0.7569
_diffrn_reflns_theta_max         0.76
_diffrn_reflns_theta_min         0.06
_diffrn_ambient_environment      vacuum
_diffrn_ambient_temperature      175(5)
_diffrn_detector                 'Hybrid Pixel Array Detector'
_diffrn_detector_area_resol_mean 10.0000
_diffrn_detector_type            HyPix-ED
loop_
_diffrn_frame_id
_diffrn_frame_h
_diffrn_frame_k
_diffrn_frame_l
_diffrn_frame_start_angle
_diffrn_frame_end_angle
_diffrn_frame_scale
1 0.21999 -1.00000 -0.44520 -60.000 -59.750 1.000
2 0.22376 -1.00000 -0.44790 -59.750 -59.500 0.825
3 0.22755 -1.00000 -0.45060 -59.500 -59.250 0.827
4 0.23135 -1.00000 -0.45332 -59.250 -59.000 0.828
5 0.23516 -1.00000 -0.45604 -59.000 -58.750 0.829
6 0.23899 -1.00000 -0.45878 -58.750 -58.500 0.829
7 0.24283 -1.00000 -0.46152 -58.500 -58.250 0.831
8 0.24668 -1.00000 -0.46428 -58.250 -58.000 0.832
9 0.25055 -1.00000 -0.46704 -58.000 -57.750 0.833
10 0.25444 -1.00000 -0.46981 -57.750 -57.500 0.833
11 0.25833 -1.00000 -0.47260 -57.500 -57.250 0.833
12 0.26225 -1.00000 -0.47540 -57.250 -57.000 0.836
13 0.26618 -1.00000 -0.47820 -57.000 -56.750 0.839
14 0.27012 -1.00000 -0.48102 -56.750 -56.500 0.840
15 0.27408 -1.00000 -0.48385 -56.500 -56.250 0.836
16 0.27806 -1.00000 -0.48669 -56.250 -56.000 0.830
17 0.28205 -1.00000 -0.48954 -56.000 -55.750 0.828
18 0.28606 -1.00000 -0.49241 -55.750 -55.500 0.828
19 0.29008 -1.00000 -0.49528 -55.500 -55.250 0.830
20 0.29413 -1.00000 -0.49817 -55.250 -55.000 0.830
21 0.29819 -1.00000 -0.50107 -55.000 -54.750 0.828
22 0.30226 -1.00000 -0.50399 -54.750 -54.500 0.830
23 0.30636 -1.00000 -0.50691 -54.500 -54.250 0.830
24 0.31047 -1.00000 -0.50985 -54.250 -54.000 0.831
25 0.31460 -1.00000 -0.51280 -54.000 -53.750 0.832
26 0.31875 -1.00000 -0.51577 -53.750 -53.500 0.831
27 0.32292 -1.00000 -0.51875 -53.500 -53.250 0.831
28 0.32711 -1.00000 -0.52174 -53.250 -53.000 0.830
29 0.33134 -1.00000 -0.52476 -53.000 -52.750 0.830
30 0.33557 -1.00000 -0.52778 -52.750 -52.500 0.827
31 0.33983 -1.00000 -0.53081 -52.500 -52.250 0.828
32 0.34413 -1.00000 -0.53388 -52.250 -52.000 0.830
33 0.34842 -1.00000 -0.53696 -52.000 -51.750 0.832
34 0.35274 -1.00000 -0.54004 -51.750 -51.500 0.835
35 0.35707 -1.00000 -0.54314 -51.500 -51.250 0.836
36 0.36145 -1.00000 -0.54627 -51.250 -51.000 0.837
37 0.36583 -1.00000 -0.54940 -51.000 -50.750 0.842
38 0.37024 -1.00000 -0.55255 -50.750 -50.500 0.843
39 0.37466 -1.00000 -0.55571 -50.500 -50.250 0.845
40 0.37910 -1.00000 -0.55888 -50.250 -50.000 0.845
41 0.38364 -1.00000 -0.56215 -50.000 -49.750 0.847
42 0.38811 -1.00000 -0.56533 -49.750 -49.500 0.847
43 0.39262 -1.00000 -0.56855 -49.500 -49.250 0.847
44 0.39717 -1.00000 -0.57177 -49.250 -49.000 0.848
45 0.40175 -1.00000 -0.57505 -49.000 -48.750 0.850
46 0.40636 -1.00000 -0.57835 -48.750 -48.500 0.851
47 0.41096 -1.00000 -0.58163 -48.500 -48.250 0.859
48 0.41562 -1.00000 -0.58494 -48.250 -48.000 0.858
49 0.42029 -1.00000 -0.58828 -48.000 -47.750 0.863
50 0.42496 -1.00000 -0.59154 -47.750 -47.500 0.871
51 0.42967 -1.00000 -0.59490 -47.500 -47.250 0.878
52 0.43442 -1.00000 -0.59830 -47.250 -47.000 0.882
53 0.43923 -1.00000 -0.60173 -47.000 -46.750 0.883
54 0.44404 -1.00000 -0.60517 -46.750 -46.500 0.884
55 0.44888 -1.00000 -0.60863 -46.500 -46.250 0.888
56 0.45380 -1.00000 -0.61211 -46.250 -46.000 0.888
57 0.45876 -1.00000 -0.61566 -46.000 -45.750 0.891
58 0.46367 -1.00000 -0.61914 -45.750 -45.500 0.893
59 0.46865 -1.00000 -0.62267 -45.500 -45.250 0.894
60 0.47363 -1.00000 -0.62623 -45.250 -45.000 0.898
61 0.47869 -1.00000 -0.62984 -45.000 -44.750 0.898
62 0.48373 -1.00000 -0.63345 -44.750 -44.500 0.898
63 0.48888 -1.00000 -0.63716 -44.500 -44.250 0.899
64 0.49406 -1.00000 -0.64084 -44.250 -44.000 0.899
65 0.49937 -1.00000 -0.64472 -44.000 -43.750 0.896
66 0.50444 -1.00000 -0.64821 -43.750 -43.500 0.896
67 0.50973 -1.00000 -0.65206 -43.500 -43.250 0.899
68 0.51500 -1.00000 -0.65582 -43.250 -43.000 0.899
69 0.52031 -1.00000 -0.65961 -43.000 -42.750 0.902
70 0.52564 -1.00000 -0.66341 -42.750 -42.500 0.896
71 0.53111 -1.00000 -0.66725 -42.500 -42.250 0.898
72 0.53653 -1.00000 -0.67110 -42.250 -42.000 0.898
73 0.54204 -1.00000 -0.67507 -42.000 -41.750 0.897
74 0.54751 -1.00000 -0.67897 -41.750 -41.500 0.895
75 0.55305 -1.00000 -0.68291 -41.500 -41.250 0.896
76 0.55863 -1.00000 -0.68689 -41.250 -41.000 0.893
77 0.56421 -1.00000 -0.69087 -41.000 -40.750 0.889
78 0.56983 -1.00000 -0.69485 -40.750 -40.500 0.886
79 0.57553 -1.00000 -0.69895 -40.500 -40.250 0.875
80 0.58126 -1.00000 -0.70305 -40.250 -40.000 0.863
81 0.58705 -1.00000 -0.70718 -40.000 -39.750 0.868
82 0.59290 -1.00000 -0.71133 -39.750 -39.500 0.880
83 0.59877 -1.00000 -0.71553 -39.500 -39.250 0.891
84 0.60468 -1.00000 -0.71974 -39.250 -39.000 0.900
85 0.61065 -1.00000 -0.72401 -39.000 -38.750 0.910
86 0.61668 -1.00000 -0.72832 -38.750 -38.500 0.915
87 0.62268 -1.00000 -0.73259 -38.500 -38.250 0.920
88 0.62883 -1.00000 -0.73697 -38.250 -38.000 0.928
89 0.63500 -1.00000 -0.74148 -38.000 -37.750 0.938
90 0.64122 -1.00000 -0.74591 -37.750 -37.500 0.946
91 0.64748 -1.00000 -0.75037 -37.500 -37.250 0.949
92 0.65379 -1.00000 -0.75487 -37.250 -37.000 0.955
93 0.66013 -1.00000 -0.75942 -37.000 -36.750 0.957
94 0.66656 -1.00000 -0.76402 -36.750 -36.500 0.961
95 0.67307 -1.00000 -0.76867 -36.500 -36.250 0.965
96 0.67955 -1.00000 -0.77336 -36.250 -36.000 0.966
97 0.68614 -1.00000 -0.77807 -36.000 -35.750 0.970
98 0.69276 -1.00000 -0.78284 -35.750 -35.500 0.972
99 0.69949 -1.00000 -0.78766 -35.500 -35.250 0.973
100 0.70625 -1.00000 -0.79248 -35.250 -35.000 0.965
101 0.71307 -1.00000 -0.79735 -35.000 -34.750 0.959
102 0.71995 -1.00000 -0.80227 -34.750 -34.500 0.960
103 0.72687 -1.00000 -0.80723 -34.500 -34.250 0.963
104 0.73389 -1.00000 -0.81224 -34.250 -34.000 0.968
105 0.74094 -1.00000 -0.81726 -34.000 -33.750 0.968
106 0.74811 -1.00000 -0.82242 -33.750 -33.500 0.969
107 0.75541 -1.00000 -0.82764 -33.500 -33.250 0.971
108 0.76277 -1.00000 -0.83289 -33.250 -33.000 0.970
109 0.77014 -1.00000 -0.83815 -33.000 -32.750 0.973
110 0.77754 -1.00000 -0.84347 -32.750 -32.500 0.975
111 0.78502 -1.00000 -0.84885 -32.500 -32.250 0.977
112 0.79254 -1.00000 -0.85420 -32.250 -32.000 0.980
113 0.80020 -1.00000 -0.85968 -32.000 -31.750 0.982
114 0.80792 -1.00000 -0.86522 -31.750 -31.500 0.989
115 0.81569 -1.00000 -0.87077 -31.500 -31.250 0.988
116 0.82360 -1.00000 -0.87644 -31.250 -31.000 0.992
117 0.83163 -1.00000 -0.88216 -31.000 -30.750 0.995
118 0.83966 -1.00000 -0.88789 -30.750 -30.500 0.998
119 0.84786 -1.00000 -0.89373 -30.500 -30.250 0.998
120 0.85606 -1.00000 -0.89961 -30.250 -30.000 1.002
121 0.86434 -1.00000 -0.90548 -30.000 -29.750 1.004
122 0.87278 -1.00000 -0.91152 -29.750 -29.500 1.006
123 0.88130 -1.00000 -0.91760 -29.500 -29.250 1.010
124 0.88993 -1.00000 -0.92375 -29.250 -29.000 1.011
125 0.89864 -1.00000 -0.92998 -29.000 -28.750 1.018
126 0.90737 -1.00000 -0.93620 -28.750 -28.500 1.022
127 0.91628 -1.00000 -0.94257 -28.500 -28.250 1.030
128 0.92524 -1.00000 -0.94894 -28.250 -28.000 1.033
129 0.93435 -1.00000 -0.95548 -28.000 -27.750 1.038
130 0.94351 -1.00000 -0.96199 -27.750 -27.500 1.041
131 0.95286 -1.00000 -0.96867 -27.500 -27.250 1.042
132 0.96237 -1.00000 -0.97552 -27.250 -27.000 1.047
133 0.97191 -1.00000 -0.98230 -27.000 -26.750 1.050
134 0.98158 -1.00000 -0.98917 -26.750 -26.500 1.050
135 0.99131 -1.00000 -0.99610 -26.500 -26.250 1.052
136 0.99805 -0.99683 -1.00000 -26.250 -26.000 1.058
137 1.00000 -0.98887 -0.99908 -26.000 -25.750 1.058
138 1.00000 -0.97903 -0.99626 -25.750 -25.500 1.058
139 1.00000 -0.96929 -0.99345 -25.500 -25.250 1.059
140 1.00000 -0.95967 -0.99066 -25.250 -25.000 1.056
141 1.00000 -0.95009 -0.98787 -25.000 -24.750 1.054
142 1.00000 -0.94049 -0.98512 -24.750 -24.500 1.052
143 1.00000 -0.93105 -0.98241 -24.500 -24.250 1.053
144 1.00000 -0.92171 -0.97972 -24.250 -24.000 1.051
145 1.00000 -0.91238 -0.97702 -24.000 -23.750 1.048
146 1.00000 -0.90310 -0.97434 -23.750 -23.500 1.041
147 1.00000 -0.89387 -0.97168 -23.500 -23.250 1.039
148 1.00000 -0.88468 -0.96901 -23.250 -23.000 1.031
149 1.00000 -0.87557 -0.96638 -23.000 -22.750 1.026
150 1.00000 -0.86657 -0.96376 -22.750 -22.500 1.023
151 1.00000 -0.85757 -0.96118 -22.500 -22.250 1.021
152 1.00000 -0.84863 -0.95860 -22.250 -22.000 1.022
153 1.00000 -0.83973 -0.95603 -22.000 -21.750 1.018
154 1.00000 -0.83094 -0.95350 -21.750 -21.500 1.017
155 1.00000 -0.82218 -0.95101 -21.500 -21.250 1.014
156 1.00000 -0.81342 -0.94849 -21.250 -21.000 1.013
157 1.00000 -0.80486 -0.94595 -21.000 -20.750 1.012
158 1.00000 -0.79613 -0.94350 -20.750 -20.500 1.011
159 1.00000 -0.78754 -0.94105 -20.500 -20.250 1.008
160 1.00000 -0.77900 -0.93861 -20.250 -20.000 1.011
161 1.00000 -0.77048 -0.93618 -20.000 -19.750 1.010
162 1.00000 -0.76224 -0.93375 -19.750 -19.500 1.010
163 1.00000 -0.75390 -0.93142 -19.500 -19.250 1.015
164 1.00000 -0.74556 -0.92902 -19.250 -19.000 1.017
165 1.00000 -0.73729 -0.92661 -19.000 -18.750 1.017
166 1.00000 -0.72903 -0.92423 -18.750 -18.500 1.017
167 1.00000 -0.72082 -0.92190 -18.500 -18.250 1.021
168 1.00000 -0.71273 -0.91955 -18.250 -18.000 1.019
169 1.00000 -0.70466 -0.91722 -18.000 -17.750 1.020
170 1.00000 -0.69657 -0.91491 -17.750 -17.500 1.020
171 1.00000 -0.68852 -0.91266 -17.500 -17.250 1.019
172 1.00000 -0.68052 -0.91047 -17.250 -17.000 1.024
173 1.00000 -0.67261 -0.90821 -17.000 -16.750 1.027
174 1.00000 -0.66481 -0.90596 -16.750 -16.500 1.026
175 1.00000 -0.65671 -0.90363 -16.500 -16.250 1.027
176 1.00000 -0.64891 -0.90141 -16.250 -16.000 1.026
177 1.00000 -0.64117 -0.89919 -16.000 -15.750 1.024
178 1.00000 -0.63348 -0.89697 -15.750 -15.500 1.024
179 1.00000 -0.62580 -0.89482 -15.500 -15.250 1.022
180 1.00000 -0.61819 -0.89263 -15.250 -15.000 1.025
181 1.00000 -0.61057 -0.89045 -15.000 -14.750 1.024
182 1.00000 -0.60303 -0.88826 -14.750 -14.500 1.026
183 1.00000 -0.59544 -0.88610 -14.500 -14.250 1.029
184 1.00000 -0.58798 -0.88396 -14.250 -14.000 1.032
185 1.00000 -0.58051 -0.88182 -14.000 -13.750 1.039
186 1.00000 -0.57313 -0.87969 -13.750 -13.500 1.041
187 1.00000 -0.56571 -0.87759 -13.500 -13.250 1.045
188 1.00000 -0.55825 -0.87547 -13.250 -13.000 1.049
189 1.00000 -0.55092 -0.87335 -13.000 -12.750 1.054
190 1.00000 -0.54356 -0.87122 -12.750 -12.500 1.057
191 1.00000 -0.53632 -0.86913 -12.500 -12.250 1.059
192 1.00000 -0.52915 -0.86710 -12.250 -12.000 1.066
193 1.00000 -0.52207 -0.86499 -12.000 -11.750 1.073
194 1.00000 -0.51491 -0.86293 -11.750 -11.500 1.077
195 1.00000 -0.50768 -0.86087 -11.500 -11.250 1.084
196 1.00000 -0.50059 -0.85881 -11.250 -11.000 1.089
197 1.00000 -0.49347 -0.85675 -11.000 -10.750 1.088
198 1.00000 -0.48646 -0.85468 -10.750 -10.500 1.088
199 1.00000 -0.47929 -0.85263 -10.500 -10.250 1.088
200 1.00000 -0.47216 -0.85064 -10.250 -10.000 1.088
201 1.00000 -0.46520 -0.84868 -10.000 -9.750 1.091
202 1.00000 -0.45836 -0.84663 -9.750 -9.500 1.093
203 1.00000 -0.45142 -0.84465 -9.500 -9.250 1.096
204 1.00000 -0.44455 -0.84267 -9.250 -9.000 1.102
205 1.00000 -0.43770 -0.84070 -9.000 -8.750 1.106
206 1.00000 -0.43090 -0.83869 -8.750 -8.500 1.106
207 1.00000 -0.42412 -0.83674 -8.500 -8.250 1.107
208 1.00000 -0.41736 -0.83478 -8.250 -8.000 1.108
209 1.00000 -0.41052 -0.83285 -8.000 -7.750 1.107
210 1.00000 -0.40382 -0.83092 -7.750 -7.500 1.109
211 1.00000 -0.39714 -0.82899 -7.500 -7.250 1.111
212 1.00000 -0.39043 -0.82706 -7.250 -7.000 1.111
213 1.00000 -0.38365 -0.82515 -7.000 -6.750 1.115
214 1.00000 -0.37698 -0.82328 -6.750 -6.500 1.116
215 1.00000 -0.37037 -0.82137 -6.500 -6.250 1.123
216 1.00000 -0.36377 -0.81949 -6.250 -6.000 1.124
217 1.00000 -0.35720 -0.81759 -6.000 -5.750 1.131
218 1.00000 -0.35065 -0.81572 -5.750 -5.500 1.132
219 1.00000 -0.34413 -0.81383 -5.500 -5.250 1.133
220 1.00000 -0.33767 -0.81184 -5.250 -5.000 1.135
221 1.00000 -0.33097 -0.81004 -5.000 -4.750 1.141
222 1.00000 -0.32449 -0.80817 -4.750 -4.500 1.147
223 1.00000 -0.31773 -0.80634 -4.500 -4.250 1.149
224 1.00000 -0.31136 -0.80447 -4.250 -4.000 1.157
225 1.00000 -0.30500 -0.80260 -4.000 -3.750 1.161
226 1.00000 -0.29840 -0.80075 -3.750 -3.500 1.163
227 1.00000 -0.29219 -0.79890 -3.500 -3.250 1.167
228 1.00000 -0.28596 -0.79711 -3.250 -3.000 1.167
229 1.00000 -0.28000 -0.79527 -3.000 -2.750 1.168
230 1.00000 -0.27388 -0.79345 -2.750 -2.500 1.168
231 1.00000 -0.26755 -0.79167 -2.500 -2.250 1.165
232 1.00000 -0.26123 -0.78990 -2.250 -2.000 1.165
233 1.00000 -0.25502 -0.78805 -2.000 -1.750 1.166
234 1.00000 -0.24913 -0.78622 -1.750 -1.500 1.165
235 1.00000 -0.24299 -0.78444 -1.500 -1.250 1.166
236 1.00000 -0.23663 -0.78262 -1.250 -1.000 1.171
237 1.00000 -0.23039 -0.78082 -1.000 -0.750 1.175
238 1.00000 -0.22417 -0.77907 -0.750 -0.500 1.178
239 1.00000 -0.21801 -0.77727 -0.500 -0.250 1.184
240 1.00000 -0.21182 -0.77545 -0.250 0.000 1.186
241 1.00000 -0.20568 -0.77367 0.000 0.250 1.188
242 1.00000 -0.19956 -0.77192 0.250 0.500 1.194
243 1.00000 -0.19344 -0.77014 0.500 0.750 1.193
244 1.00000 -0.18733 -0.76837 0.750 1.000 1.192
245 1.00000 -0.18123 -0.76662 1.000 1.250 1.190
246 1.00000 -0.17515 -0.76483 1.250 1.500 1.188
247 1.00000 -0.16909 -0.76308 1.500 1.750 1.185
248 1.00000 -0.16303 -0.76132 1.750 2.000 1.181
249 1.00000 -0.15696 -0.75958 2.000 2.250 1.176
250 1.00000 -0.15103 -0.75784 2.250 2.500 1.171
251 1.00000 -0.14501 -0.75611 2.500 2.750 1.170
252 1.00000 -0.13898 -0.75440 2.750 3.000 1.176
253 1.00000 -0.13305 -0.75268 3.000 3.250 1.178
254 1.00000 -0.12708 -0.75094 3.250 3.500 1.184
255 1.00000 -0.12116 -0.74922 3.500 3.750 1.191
256 1.00000 -0.11524 -0.74746 3.750 4.000 1.197
257 1.00000 -0.10927 -0.74574 4.000 4.250 1.206
258 1.00000 -0.10330 -0.74403 4.250 4.500 1.206
259 1.00000 -0.09732 -0.74232 4.500 4.750 1.209
260 1.00000 -0.09144 -0.74060 4.750 5.000 1.210
261 1.00000 -0.08552 -0.73889 5.000 5.250 1.208
262 1.00000 -0.07960 -0.73720 5.250 5.500 1.208
263 1.00000 -0.07371 -0.73549 5.500 5.750 1.211
264 1.00000 -0.06780 -0.73376 5.750 6.000 1.213
265 1.00000 -0.06190 -0.73205 6.000 6.250 1.215
266 1.00000 -0.05602 -0.73039 6.250 6.500 1.214
267 1.00000 -0.05017 -0.72869 6.500 6.750 1.218
268 1.00000 -0.04436 -0.72700 6.750 7.000 1.222
269 1.00000 -0.03842 -0.72532 7.000 7.250 1.221
270 1.00000 -0.03256 -0.72363 7.250 7.500 1.217
271 1.00000 -0.02664 -0.72193 7.500 7.750 1.212
272 1.00000 -0.02071 -0.72029 7.750 8.000 1.209
273 1.00000 -0.01487 -0.71860 8.000 8.250 1.214
274 1.00000 -0.00904 -0.71692 8.250 8.500 1.211
275 1.00000 -0.00321 -0.71530 8.500 8.750 1.213
276 1.00000 0.00259 -0.71362 8.750 9.000 1.218
277 1.00000 0.00842 -0.71197 9.000 9.250 1.220
278 1.00000 0.01414 -0.71027 9.250 9.500 1.225
279 1.00000 0.01991 -0.70862 9.500 9.750 1.224
280 1.00000 0.02560 -0.70690 9.750 10.000 1.230
281 1.00000 0.03130 -0.70523 10.000 10.250 1.240
282 1.00000 0.03712 -0.70356 10.250 10.500 1.246
283 1.00000 0.04293 -0.70182 10.500 10.750 1.248
284 1.00000 0.04884 -0.70014 10.750 11.000 1.250
285 1.00000 0.05464 -0.69849 11.000 11.250 1.249
286 1.00000 0.06050 -0.69685 11.250 11.500 1.244
287 1.00000 0.06631 -0.69518 11.500 11.750 1.240
288 1.00000 0.07211 -0.69354 11.750 12.000 1.235
289 1.00000 0.07808 -0.69190 12.000 12.250 1.231
290 1.00000 0.08394 -0.69023 12.250 12.500 1.227
291 1.00000 0.08970 -0.68859 12.500 12.750 1.218
292 1.00000 0.09544 -0.68693 12.750 13.000 1.206
293 1.00000 0.10115 -0.68525 13.000 13.250 1.200
294 1.00000 0.10692 -0.68357 13.250 13.500 1.191
295 1.00000 0.11268 -0.68194 13.500 13.750 1.183
296 1.00000 0.11847 -0.68028 13.750 14.000 1.176
297 1.00000 0.12425 -0.67862 14.000 14.250 1.181
298 1.00000 0.13002 -0.67696 14.250 14.500 1.182
299 1.00000 0.13578 -0.67530 14.500 14.750 1.185
300 1.00000 0.14153 -0.67363 14.750 15.000 1.187
301 1.00000 0.14726 -0.67196 15.000 15.250 1.182
302 1.00000 0.15302 -0.67028 15.250 15.500 1.175
303 1.00000 0.15886 -0.66864 15.500 15.750 1.170
304 1.00000 0.16461 -0.66698 15.750 16.000 1.166
305 1.00000 0.17046 -0.66531 16.000 16.250 1.162
306 1.00000 0.17623 -0.66364 16.250 16.500 1.155
307 1.00000 0.18194 -0.66194 16.500 16.750 1.152
308 1.00000 0.18778 -0.66027 16.750 17.000 1.147
309 1.00000 0.19356 -0.65861 17.000 17.250 1.146
310 1.00000 0.19939 -0.65695 17.250 17.500 1.142
311 1.00000 0.20524 -0.65528 17.500 17.750 1.140
312 1.00000 0.21098 -0.65360 17.750 18.000 1.135
313 1.00000 0.21677 -0.65191 18.000 18.250 1.132
314 1.00000 0.22252 -0.65024 18.250 18.500 1.130
315 1.00000 0.22839 -0.64858 18.500 18.750 1.127
316 1.00000 0.23423 -0.64689 18.750 19.000 1.123
317 1.00000 0.24005 -0.64520 19.000 19.250 1.122
318 1.00000 0.24584 -0.64352 19.250 19.500 1.117
319 1.00000 0.25168 -0.64190 19.500 19.750 1.113
320 1.00000 0.25754 -0.64022 19.750 20.000 1.109
321 1.00000 0.26338 -0.63848 20.000 20.250 1.107
322 1.00000 0.26929 -0.63680 20.250 20.500 1.107
323 1.00000 0.27515 -0.63510 20.500 20.750 1.107
324 1.00000 0.28090 -0.63339 20.750 21.000 1.109
325 1.00000 0.28681 -0.63172 21.000 21.250 1.106
326 1.00000 0.29250 -0.63003 21.250 21.500 1.102
327 1.00000 0.29820 -0.62827 21.500 21.750 1.101
328 1.00000 0.30406 -0.62657 21.750 22.000 1.099
329 1.00000 0.30995 -0.62487 22.000 22.250 1.095
330 1.00000 0.31590 -0.62315 22.250 22.500 1.088
331 1.00000 0.32152 -0.62137 22.500 22.750 1.085
332 1.00000 0.32731 -0.61959 22.750 23.000 1.080
333 1.00000 0.33321 -0.61788 23.000 23.250 1.076
334 1.00000 0.33916 -0.61610 23.250 23.500 1.071
335 1.00000 0.34540 -0.61447 23.500 23.750 1.065
336 1.00000 0.35134 -0.61275 23.750 24.000 1.057
337 1.00000 0.35728 -0.61104 24.000 24.250 1.049
338 1.00000 0.36326 -0.60941 24.250 24.500 1.044
339 1.00000 0.36921 -0.60769 24.500 24.750 1.040
340 1.00000 0.37526 -0.60597 24.750 25.000 1.032
341 1.00000 0.38129 -0.60427 25.000 25.250 1.025
342 1.00000 0.38727 -0.60254 25.250 25.500 1.017
343 1.00000 0.39326 -0.60081 25.500 25.750 1.011
344 1.00000 0.39932 -0.59907 25.750 26.000 1.004
345 1.00000 0.40543 -0.59737 26.000 26.250 0.999
346 1.00000 0.41147 -0.59560 26.250 26.500 0.994
347 1.00000 0.41751 -0.59385 26.500 26.750 0.997
348 1.00000 0.42364 -0.59211 26.750 27.000 0.998
349 1.00000 0.42975 -0.59033 27.000 27.250 0.996
350 1.00000 0.43587 -0.58858 27.250 27.500 0.991
351 1.00000 0.44198 -0.58681 27.500 27.750 0.992
352 1.00000 0.44817 -0.58504 27.750 28.000 0.989
353 1.00000 0.45427 -0.58327 28.000 28.250 0.986
354 1.00000 0.46045 -0.58153 28.250 28.500 0.985
355 1.00000 0.46660 -0.57971 28.500 28.750 0.985
356 1.00000 0.47279 -0.57792 28.750 29.000 0.980
357 1.00000 0.47897 -0.57613 29.000 29.250 0.978
358 1.00000 0.48522 -0.57431 29.250 29.500 0.975
359 1.00000 0.49146 -0.57250 29.500 29.750 0.973
360 1.00000 0.49769 -0.57070 29.750 30.000 0.971
361 1.00000 0.50395 -0.56890 30.000 30.250 0.966
362 1.00000 0.51021 -0.56709 30.250 30.500 0.963
363 1.00000 0.51650 -0.56530 30.500 30.750 0.963
364 1.00000 0.52280 -0.56349 30.750 31.000 0.961
365 1.00000 0.52906 -0.56168 31.000 31.250 0.960
366 1.00000 0.53537 -0.55985 31.250 31.500 0.957
367 1.00000 0.54187 -0.55806 31.500 31.750 0.953
368 1.00000 0.54823 -0.55624 31.750 32.000 0.950
369 1.00000 0.55460 -0.55440 32.000 32.250 0.943
370 1.00000 0.56106 -0.55258 32.250 32.500 0.942
371 1.00000 0.56746 -0.55074 32.500 32.750 0.939
372 1.00000 0.57385 -0.54891 32.750 33.000 0.937
373 1.00000 0.58032 -0.54705 33.000 33.250 0.934
374 1.00000 0.58675 -0.54518 33.250 33.500 0.930
375 1.00000 0.59321 -0.54330 33.500 33.750 0.926
376 1.00000 0.59966 -0.54141 33.750 34.000 0.923
377 1.00000 0.60618 -0.53955 34.000 34.250 0.919
378 1.00000 0.61276 -0.53768 34.250 34.500 0.920
379 1.00000 0.61932 -0.53577 34.500 34.750 0.918
380 1.00000 0.62593 -0.53386 34.750 35.000 0.917
381 1.00000 0.63255 -0.53196 35.000 35.250 0.913
382 1.00000 0.63916 -0.53005 35.250 35.500 0.911
383 1.00000 0.64578 -0.52814 35.500 35.750 0.907
384 1.00000 0.65247 -0.52621 35.750 36.000 0.901
385 1.00000 0.65911 -0.52426 36.000 36.250 0.899
386 1.00000 0.66583 -0.52234 36.250 36.500 0.896
387 1.00000 0.67271 -0.52041 36.500 36.750 0.895
388 1.00000 0.67946 -0.51845 36.750 37.000 0.894
389 1.00000 0.68625 -0.51649 37.000 37.250 0.894
390 1.00000 0.69307 -0.51452 37.250 37.500 0.889
391 1.00000 0.69990 -0.51255 37.500 37.750 0.886
392 1.00000 0.70678 -0.51056 37.750 38.000 0.883
393 1.00000 0.71367 -0.50857 38.000 38.250 0.879
394 1.00000 0.72058 -0.50657 38.250 38.500 0.879
395 1.00000 0.72753 -0.50457 38.500 38.750 0.872
396 1.00000 0.73450 -0.50256 38.750 39.000 0.866
397 1.00000 0.74149 -0.50054 39.000 39.250 0.864
398 1.00000 0.74852 -0.49851 39.250 39.500 0.857
399 1.00000 0.75557 -0.49648 39.500 39.750 0.856
400 1.00000 0.76266 -0.49444 39.750 40.000 0.855
401 1.00000 0.76977 -0.49238 40.000 40.250 0.851
402 1.00000 0.77691 -0.49032 40.250 40.500 0.847
403 1.00000 0.78409 -0.48825 40.500 40.750 0.844
404 1.00000 0.79129 -0.48618 40.750 41.000 0.843
405 1.00000 0.79853 -0.48409 41.000 41.250 0.843
406 1.00000 0.80580 -0.48199 41.250 41.500 0.842
407 1.00000 0.81310 -0.47988 41.500 41.750 0.839
408 1.00000 0.82044 -0.47777 41.750 42.000 0.837
409 1.00000 0.82781 -0.47564 42.000 42.250 0.835
410 1.00000 0.83521 -0.47351 42.250 42.500 0.833
411 1.00000 0.84265 -0.47136 42.500 42.750 0.831
412 1.00000 0.85012 -0.46921 42.750 43.000 0.830
413 1.00000 0.85763 -0.46704 43.000 43.250 0.827
414 1.00000 0.86517 -0.46486 43.250 43.500 0.824
415 1.00000 0.87275 -0.46268 43.500 43.750 0.821
416 1.00000 0.88037 -0.46048 43.750 44.000 0.822
417 1.00000 0.88803 -0.45827 44.000 44.250 0.820
418 1.00000 0.89572 -0.45605 44.250 44.500 1.000
419 1.00000 0.90346 -0.45382 44.500 44.750 1.000
420 1.00000 0.91123 -0.45158 44.750 45.000 1.000

_diffrn_measured_fraction_theta_full 0.7749
_diffrn_measured_fraction_theta_max 0.7749
_diffrn_measurement_details      
;
List of Runs (angles in degrees, time in seconds):

  # Type    Start    End  Width  t~exp~   \w     \q     \k     \f   Frames
#--------------------------------------------------------------------------
  1  \w    -60.00  45.00   0.25    0.25    --    0.00   0.00   0.00  420
;
_diffrn_measurement_device       'electron diffractometer'
_diffrn_measurement_device_type  
'XtaLAB Synergy-ED, HyPix-ED, electron source at 200keV'
_diffrn_measurement_method       'continuous rotation electron diffraction'
_diffrn_orient_matrix_type       
'CrysAlisPro convention (1999,Acta A55,543-557)'
_diffrn_orient_matrix_UB_11      0.0011963000
_diffrn_orient_matrix_UB_12      -0.0001472000
_diffrn_orient_matrix_UB_13      -0.0005006000
_diffrn_orient_matrix_UB_21      0.0006715000
_diffrn_orient_matrix_UB_22      0.0009710000
_diffrn_orient_matrix_UB_23      0.0006055000
_diffrn_orient_matrix_UB_31      0.0010781000
_diffrn_orient_matrix_UB_32      -0.0004357000
_diffrn_orient_matrix_UB_33      0.0015087000
_diffrn_oxdiff_ac6_digest_hkl_ed 
;
535be9c1aa9fe2cb8b55e3ed5214888b10db8c
;
_diffrn_oxdiff_digest_creation   
;
CAP 1.171.44.81a, AC 1.5-ac7-012
;
_diffrn_oxdiff_digest_dyn_ed     
;
61d3b0284cdb1d123c4b381dddb3fa4619e15b
;
_diffrn_oxdiff_digest_hkl        
;
43816a02e1d4a8676a3bf6eac5bce2fd01179a
;
_diffrn_oxdiff_digest_hkl_ed     
;
536461602eb0710b8b9d3cdf550e8d455cf9c9
;
_diffrn_oxdiff_digest_od_ed      
;
62dc4bafa9869f3b29a53a9af93c08fc1d0f83
;
_diffrn_radiation_monochromator  none
_diffrn_radiation_probe          electron
_diffrn_radiation_type           electron
_diffrn_radiation_wavelength     0.0251
_diffrn_source                   LaB6
_diffrn_source_type              'JEOL JSM-2300ED, LaB6'
_diffrn_special_details          ?
_reflns_Friedel_coverage         0.0
_reflns_limit_h_max              15
_reflns_limit_h_min              -16
_reflns_limit_k_max              24
_reflns_limit_k_min              0
_reflns_limit_l_max              16
_reflns_limit_l_min              0
_reflns_number_gt                2130
_reflns_number_total             5368
_reflns_threshold_expression     I>=2u(I)
_computing_cell_refinement       'CrysAlisPro 1.171.44.81a (Rigaku OD, 2024)'
_computing_data_collection       
'CrysAlisPro system (CCD 43.118a 64-bit (release 27-03-2024))'
_computing_data_reduction        'CrysAlisPro 1.171.44.81a (Rigaku OD, 2024)'
_computing_molecular_graphics    'Olex2 1.5-ac7-013 (Dolomanov et al., 2009)'
_computing_publication_material  'Olex2 1.5-ac7-013 (Dolomanov et al., 2009)'
_computing_structure_refinement  
'olex2.refine 1.5-ac7-013 (Bourhis et al., 2015)'
_computing_structure_solution    'SHELXT 2018/2 (Sheldrick, 2018)'
_refine_diff_density_max         1.5483
_refine_diff_density_min         -1.1316
_refine_diff_density_rms         0.3140
_refine_ls_d_res_high            0.9501
_refine_ls_d_res_low             12.2042
_refine_ls_extinction_coef       53(10)
_refine_ls_extinction_expression Fc^*^=kFc[1+0.001xFc^2^\l^3^/sin(2\q)]^-1/4^
_refine_ls_goodness_of_fit_ref   1.2327
_refine_ls_hydrogen_treatment    mixed
_refine_ls_matrix_type           full
_refine_ls_number_constraints    53
_refine_ls_number_parameters     658
_refine_ls_number_reflns         5368
_refine_ls_number_restraints     1476
_refine_ls_R_factor_all          0.3032
_refine_ls_R_factor_gt           0.1810
_refine_ls_restrained_S_all      1.0757
_refine_ls_shift/su_max          0.0009
_refine_ls_shift/su_mean         0.0001
_refine_ls_structure_factor_coef Fsqd
_refine_ls_weighting_details     
'w=1/[\s^2^(Fo^2^)+(0.2P)^2^] where P=(Fo^2^+2Fc^2^)/3'
_refine_ls_weighting_scheme      calc
_refine_ls_wR_factor_gt          0.4196
_refine_ls_wR_factor_ref         0.4835
_refine_special_details          
;
An extinction correction parameter (EXTI) was refined to account for dynamical
effects in this kinematical refinement.
A rigid bond restraints (RIGU) was applied globally to allow physically 
meaningful ADPs.
In addition, several restraints (SADI, FLAT, ISOR, SIMU) were used to 
improve the behaviour and shape of ADPs.
All benzene rings were restrained (DFIX 1.39, SADI, FLAT; all with default 
sd) to ensure a geometrically sensible structure.
All hydrogens were placed geometrically and refined using a riding model with 
Uiso fixed to 1.2x of the parent atom for C-H and 1.5x for O-H. X-H bond 
lengths were fixed to X-H distances derived from neutron diffraction 
experiments.
The occupancy of coordinated water was first refined freely and then fixed 
to values according to freely refined values.
;
_olex2_refinement_description    
;
1. Fixed Uiso
 At 1.2 times of:
  All C(H) groups, All C(H,H) groups
 At 1.5 times of:
  All C(H,H,H) groups, All O(H) groups, All O(H,H) groups
2. Restrained distances
 O22-C28 = O21-C27 = O15-C19 = O16-C20
 1.35 with sigma of 0.02
 C41-C40 = C42-C40 = C40-C39 = C32-C31
 1.54 with sigma of 0.02
 C36-C37 = C37-C38 = C38-C33 = C33-C34 = C34-C35 = C35-C36
 1.39 with sigma of 0.01
 C3-C4 = C4-C5 = C5-C7 = C7-C8 = C8-C2 = C2-C3
 1.39 with sigma of 0.01
 C19-C20 = C20-C21 = C21-C23 = C23-C24 = C24-C18 = C18-C19
 1.39 with sigma of 0.01
 C12-C11 = C11-C10 = C10-C16 = C16-C15 = C15-C13 = C13-C12
 1.39 with sigma of 0.01
 C28-C26_$1 = C26-C27 = C27-C28 = C28_$1-C26 = C26-C27 = C27-C28
 1.39 with sigma of 0.01
 C36-C38 \\sim C37-C33 \\sim C38-C34 \\sim C33-C35 \\sim C34-C36 \\sim C35-C37
 with sigma of 0.02
 C3-C5 \\sim C4-C7 \\sim C5-C8 \\sim C7-C2 \\sim C8-C3 \\sim C2-C4
 with sigma of 0.02
 C19-C21 \\sim C20-C23 \\sim C21-C24 \\sim C23-C18 \\sim C24-C19 \\sim C18-C20
 with sigma of 0.02
 C12-C10 \\sim C11-C16 \\sim C10-C15 \\sim C16-C13 \\sim C15-C12 \\sim C13-C11
 with sigma of 0.02
 C28-C27_$1 \\sim C26-C28 \\sim C27_$1-C26 \\sim C28_$1-C27 \\sim C26-C28 \\sim
C27-C26_$1
 with sigma of 0.02
3. Restrained planarity
 C33, C34, C35, C36, C37, C38
 with sigma of 0.1
 C2, C3, C4, C5, C7, C8
 with sigma of 0.1
 C18, C19, C20, C21, C23, C24
 with sigma of 0.1
 C10, C11, C12, C13, C15, C16
 with sigma of 0.1
 C26_$1, C26, C27, C27_$1, C28, C28_$1
 with sigma of 0.1
 C28, O22, H22, O20_$1
 with sigma of 0.1
4. Uiso/Uaniso restraints and constraints
O19 \\sim O20 \\sim O23 \\sim O24 \\sim O25 \\sim C1 \\sim C2 \\sim C3 \\sim C4
\\sim C5 \\sim C6 \\sim C7 \\sim C8 \\sim C9 \\sim C10 \\sim C11 \\sim C12
\\sim C13 \\sim C14 \\sim C15 \\sim C16 \\sim C17 \\sim C18 \\sim C19 \\sim C20
\\sim C21 \\sim C22 \\sim C23 \\sim C24 \\sim C25 \\sim C26 \\sim C27 \\sim C28
\\sim C29 \\sim C31 \\sim C32 \\sim C33 \\sim C34 \\sim C35 \\sim C36 \\sim C37
\\sim C38 \\sim C39 \\sim C40 \\sim C41 \\sim C42 \\sim O21 \\sim O22 \\sim C25
\\sim C26 \\sim C27 \\sim C28: within 2A with sigma of 0.02 and sigma for
terminal atoms of 0.04 within 2A
C33 \\sim C34 \\sim C35 \\sim C36 \\sim C37 \\sim C38: within 2A with sigma of
0.02 and sigma for terminal atoms of 0.04 within 2A
C39 \\sim C40 \\sim C41 \\sim C42: within 2A with sigma of 0.02 and sigma for
terminal atoms of 0.04 within 2A
O6 \\sim C2 \\sim C3 \\sim C4 \\sim C5 \\sim C7 \\sim C8: within 2A with sigma
of 0.02 and sigma for terminal atoms of 0.04 within 2A
O9 \\sim O10 \\sim C9 \\sim C10 \\sim C11 \\sim C12 \\sim C13 \\sim C14 \\sim
C15 \\sim C16: within 2A with sigma of 0.02 and sigma for terminal atoms of
0.04 within 2A
C17 \\sim C18 \\sim C19 \\sim C20 \\sim C21 \\sim C22 \\sim C23 \\sim C24:
within 2A with sigma of 0.02 and sigma for terminal atoms of 0.04 within 2A
C31 \\sim C32 \\sim C33 \\sim C34 \\sim C35 \\sim C36 \\sim C37 \\sim C38 \\sim
C39 \\sim C40 \\sim C41 \\sim C42: within 2A with sigma of 0.04 and sigma for
terminal atoms of 0.08 within 2A
C1 \\sim O1 \\sim O6: within 2A with sigma of 0.01 and sigma for terminal atoms
of 0.02 within 2A
Uanis(Cu4) \\sim Ueq: with sigma of 0.01 and sigma for terminal atoms of 0.02
Uanis(O16) \\sim Ueq: with sigma of 0.05 and sigma for terminal atoms of 0.1
Uanis(C25) \\sim Ueq, Uanis(C26) \\sim Ueq, Uanis(C28) \\sim Ueq, Uanis(C27)
\\sim Ueq, Uanis(O19) \\sim Ueq, Uanis(O20) \\sim Ueq, Uanis(O21) \\sim Ueq,
Uanis(O22) \\sim Ueq: with sigma of 0.02 and sigma for terminal atoms of 0.04
Uanis(C36) \\sim Ueq, Uanis(C37) \\sim Ueq, Uanis(C33) \\sim Ueq, Uanis(C34)
\\sim Ueq, Uanis(C38) \\sim Ueq, Uanis(C35) \\sim Ueq: with sigma of 0.02 and
sigma for terminal atoms of 0.04
Uanis(C42) \\sim Ueq, Uanis(C39) \\sim Ueq, Uanis(C40) \\sim Ueq, Uanis(C41)
\\sim Ueq: with sigma of 0.02 and sigma for terminal atoms of 0.04
Uanis(C27) \\sim Ueq, Uanis(C28) \\sim Ueq: with sigma of 0.01 and sigma for
terminal atoms of 0.02
Uanis(C12) \\sim Ueq, Uanis(C11) \\sim Ueq, Uanis(C16) \\sim Ueq, Uanis(C15)
\\sim Ueq, Uanis(C13) \\sim Ueq, Uanis(C10) \\sim Ueq: with sigma of 0.02 and
sigma for terminal atoms of 0.04
Uanis(C3) \\sim Ueq, Uanis(C4) \\sim Ueq, Uanis(C5) \\sim Ueq, Uanis(C7) \\sim
Ueq, Uanis(C2) \\sim Ueq, Uanis(C8) \\sim Ueq, Uanis(O6) \\sim Ueq: with sigma
of 0.02 and sigma for terminal atoms of 0.04
Uanis(C14) \\sim Ueq, Uanis(C13) \\sim Ueq, Uanis(C12) \\sim Ueq, Uanis(C11)
\\sim Ueq, Uanis(C16) \\sim Ueq, Uanis(C15) \\sim Ueq, Uanis(C10) \\sim Ueq,
Uanis(C9) \\sim Ueq, Uanis(O10) \\sim Ueq, Uanis(O9) \\sim Ueq: with sigma of
0.02 and sigma for terminal atoms of 0.04
Uanis(C19) \\sim Ueq, Uanis(C21) \\sim Ueq, Uanis(C20) \\sim Ueq, Uanis(C23)
\\sim Ueq, Uanis(C24) \\sim Ueq, Uanis(C18) \\sim Ueq, Uanis(C22) \\sim Ueq,
Uanis(C17) \\sim Ueq: with sigma of 0.02 and sigma for terminal atoms of 0.04
Uanis(O9) \\sim Ueq: with sigma of 0.01 and sigma for terminal atoms of 0.02
Uanis(O6) \\sim Ueq: with sigma of 0.01 and sigma for terminal atoms of 0.02
Uanis(Cu3) \\sim Ueq: with sigma of 0.01 and sigma for terminal atoms of 0.1
5. Rigid body (RIGU) restrains
 All non-hydrogen atoms
 with sigma for 1-2 distances of 0.005 and sigma for 1-3 distances of 0.005
6. Others
 Fixed Sof: O25(0.3875) H25a(0.3875) H25b(0.3875) H27(0.5) H28(0.5) O21(0.5)
 H21(0.5) O22(0.5) H22(0.5)
7.a Rotating group:
 O25(H25a,H25b)
7.b Ternary CH refined with riding coordinates:
 C31(H31), C40(H40)
7.c Secondary CH2 refined with riding coordinates:
 C39(H39a,H39b)
7.d Me refined with riding coordinates:
 C41(H41a,H41b,H41c)
7.e Aromatic/amide H refined with riding coordinates:
 C7(H7), C8(H8), C15(H15a), C16(H16a), C23(H23), C24(H24), C27(H27), C28(H28),
 C34(H34), C35(H35), C37(H37), C38(H38)
7.f Idealised Me refined as rotating group:
 C32(H32a,H32b,H32c), C42(H42a,H42b,H42c)
7.g Idealised tetrahedral OH refined as rotating group:
 O15(H15), O16(H16), O21(H21), O22(H22)
;
_atom_sites_solution_primary     dual
loop_
_atom_site_label
_atom_site_type_symbol
_atom_site_fract_x
_atom_site_fract_y
_atom_site_fract_z
_atom_site_U_iso_or_equiv
_atom_site_adp_type
_atom_site_occupancy
_atom_site_refinement_flags_posn
_atom_site_refinement_flags_adp
_atom_site_refinement_flags_occupancy
_atom_site_disorder_group
Cu1 Cu -0.1252(5) 0.4465(3) 0.2206(4) 0.040(2) Uani 1.000000 . U . .
Cu2 Cu 0.0965(5) 0.4782(2) 0.3612(3) 0.0345(19) Uani 1.000000 . U . .
Cu3 Cu 0.2571(5) 0.4777(2) 0.5849(3) 0.0271(18) Uani 1.000000 . U . .
Cu4 Cu 0.7130(5) 0.9119(2) 0.6604(3) 0.036(2) Uani 1.000000 . U . .
Cu5 Cu 0.4935(5) 0.8722(2) 0.5120(4) 0.041(2) Uani 1.000000 . U . .
Cu6 Cu 0.3540(5) 0.8739(2) 0.2825(3) 0.027(2) Uani 1.000000 . U . .
O1 O 0.3481(12) 0.9414(6) 0.2180(9) 0.034(4) Uani 1.000000 . U . .
O2 O 0.4517(12) 0.9070(6) 0.3951(9) 0.035(4) Uani 1.000000 . U . .
O3 O 0.6001(13) 0.9247(6) 0.5507(9) 0.045(4) Uani 1.000000 . U . .
O4 O 0.7507(14) 0.9873(6) 0.6514(10) 0.049(5) Uani 1.000000 . U . .
O5 O 0.7732(13) 1.0612(6) 0.5918(10) 0.051(6) Uani 1.000000 . U . .
O6 O 0.3840(12) 1.0227(5) 0.1809(9) 0.029(4) Uani 1.000000 . U . .
O7 O -0.1926(12) 0.4002(6) 0.2518(9) 0.038(4) Uani 1.000000 . U . .
O8 O -0.0184(12) 0.4419(5) 0.3385(9) 0.032(3) Uani 1.000000 . U . .
O9 O 0.1320(12) 0.4616(5) 0.4853(8) 0.026(3) Uani 1.000000 . U . .
O10 O 0.2294(13) 0.4441(6) 0.6723(9) 0.035(4) Uani 1.000000 . U . .
O11 O 0.1581(14) 0.4021(7) 0.7343(10) 0.051(5) Uani 1.000000 . U . .
O12 O -0.2399(12) 0.3524(5) 0.3357(9) 0.028(4) Uani 1.000000 . U . .
O13 O 0.3534(13) 0.7989(6) 0.3241(10) 0.041(5) Uani 1.000000 . U . .
O14 O 0.4004(15) 0.8156(7) 0.4703(11) 0.060(5) Uani 1.000000 . U . .
O15 O 0.4316(14) 0.7291(6) 0.5781(9) 0.054(7) Uani 1.000000 D U . .
H15 H 0.452(7) 0.765(3) 0.5627(9) 0.081(10) Uiso 1.000000 GR . . .
O16 O 0.3853(12) 0.6272(6) 0.5953(8) 0.040(6) Uani 1.000000 D U . .
H16 H 0.369(7) 0.5869(17) 0.5958(13) 0.061(8) Uiso 1.000000 GR . . .
O17 O 0.2856(12) 0.5361(5) 0.5199(9) 0.032(4) Uani 1.000000 . U . .
O18 O 0.1794(13) 0.5389(6) 0.3758(9) 0.041(5) Uani 1.000000 . U . .
O19 O 0.0822(13) 0.4686(6) 0.2381(9) 0.041(4) Uani 1.000000 . U . .
O20 O -0.0610(14) 0.5017(7) 0.1813(11) 0.044(4) Uani 1.000000 . U . .
O23 O 0.5265(16) 0.8400(7) 0.6267(10) 0.063(5) Uani 1.000000 . U . .
O24 O 0.6788(17) 0.8439(7) 0.7007(11) 0.063(4) Uani 1.000000 . U . .
O25 O 0.767(4) 0.8640(15) 0.577(3) 0.049(9) Uani 0.387500 . U P .
H25a H 0.815(7) 0.852(7) 0.627(3) 0.073(14) Uiso 0.387500 GR . P .
H25b H 0.730(9) 0.835(5) 0.557(11) 0.073(14) Uiso 0.387500 GR . P .
C1 C 0.4018(13) 0.9834(6) 0.2360(10) 0.028(4) Uani 1.000000 . U . .
C2 C 0.4839(9) 0.9886(5) 0.3266(7) 0.027(3) Uani 1.000000 D U . .
C3 C 0.5056(9) 0.9506(5) 0.3976(7) 0.031(3) Uani 1.000000 D U . .
C4 C 0.5852(9) 0.9594(5) 0.4812(7) 0.033(3) Uani 1.000000 D U . .
C5 C 0.6437(10) 1.0057(5) 0.4942(8) 0.034(3) Uani 1.000000 D U . .
C6 C 0.7231(14) 1.0189(7) 0.5853(11) 0.040(5) Uani 1.000000 . U . .
C7 C 0.6208(10) 1.0438(5) 0.4231(7) 0.034(4) Uani 1.000000 D U . .
H7 H 0.6648(10) 1.0805(5) 0.4326(7) 0.041(4) Uiso 1.000000 R . . .
C8 C 0.5421(9) 1.0352(5) 0.3402(7) 0.033(3) Uani 1.000000 D U . .
H8 H 0.5257(9) 1.0650(5) 0.2854(7) 0.039(4) Uiso 1.000000 R . . .
C9 C -0.1770(14) 0.3797(6) 0.3289(10) 0.029(4) Uani 1.000000 . U . .
C10 C -0.0891(9) 0.3930(5) 0.4153(7) 0.031(3) Uani 1.000000 D U . .
C11 C -0.0160(9) 0.4222(5) 0.4141(7) 0.028(3) Uani 1.000000 D U . .
C12 C 0.0659(9) 0.4317(5) 0.4951(7) 0.027(3) Uani 1.000000 D U . .
C13 C 0.0740(9) 0.4123(5) 0.5767(7) 0.030(3) Uani 1.000000 D U . .
C14 C 0.1607(14) 0.4186(6) 0.6617(10) 0.030(3) Uani 1.000000 . U . .
C15 C 0.0018(9) 0.3809(6) 0.5769(7) 0.035(3) Uani 1.000000 D U . .
H15a H 0.0099(9) 0.3631(6) 0.6396(7) 0.042(4) Uiso 1.000000 R . . .
C16 C -0.0802(8) 0.3723(5) 0.4968(7) 0.035(3) Uani 1.000000 D U . .
H16a H -0.1373(8) 0.3495(5) 0.4976(7) 0.042(4) Uiso 1.000000 R . . .
C17 C 0.3593(15) 0.7836(7) 0.4063(12) 0.045(5) Uani 1.000000 . U . .
C18 C 0.3402(11) 0.7247(5) 0.4142(7) 0.039(4) Uani 1.000000 D U . .
C19 C 0.3729(11) 0.7007(5) 0.5003(7) 0.037(4) Uani 1.000000 D U . .
C20 C 0.3429(10) 0.6468(5) 0.5101(7) 0.037(4) Uani 1.000000 D U . .
C21 C 0.2794(11) 0.6165(5) 0.4339(7) 0.035(4) Uani 1.000000 D U . .
C22 C 0.2493(13) 0.5600(6) 0.4481(10) 0.030(4) Uani 1.000000 . U . .
C23 C 0.2471(11) 0.6403(5) 0.3486(7) 0.038(4) Uani 1.000000 D U . .
H23 H 0.1974(11) 0.6171(5) 0.2893(7) 0.046(5) Uiso 1.000000 R . . .
C24 C 0.2778(10) 0.6937(5) 0.3386(7) 0.041(4) Uani 1.000000 D U . .
H24 H 0.2532(10) 0.7114(5) 0.2715(7) 0.049(5) Uiso 1.000000 R . . .
C25 C 0.0114(15) 0.4897(7) 0.1745(12) 0.041(4) Uani 1.000000 . U . .
C26 C 0.0059(8) 0.4957(5) 0.0837(7) 0.042(4) Uani 1.000000 D U . .
C27 C 0.0788(8) 0.4747(5) 0.0722(7) 0.047(4) Uani 1.000000 D U . .
H27 H 0.1391(8) 0.4553(5) 0.1281(7) 0.057(5) Uiso 0.500000 R . P 4
C28 C 0.0724(8) 0.4791(5) -0.0134(8) 0.054(5) Uani 1.000000 D U . .
H28 H 0.1278(8) 0.4630(5) -0.0248(8) 0.065(6) Uiso 0.500000 R . P 4
C29 C 0.5959(19) 0.8294(8) 0.6957(13) 0.068(4) Uani 1.000000 . U . .
C31 C 0.6028(17) 0.7903(8) 0.7674(15) 0.080(5) Uani 1.000000 D U . .
H31 H 0.5410(17) 0.7638(8) 0.7388(15) 0.096(6) Uiso 1.000000 R . . .
C32 C 0.6884(18) 0.7501(9) 0.8048(17) 0.099(7) Uani 1.000000 D U . .
H32a H 0.7511(18) 0.7752(9) 0.833(8) 0.149(10) Uiso 1.000000 GR . . .
H32b H 0.688(5) 0.723(3) 0.856(5) 0.149(10) Uiso 1.000000 GR . . .
H32c H 0.685(5) 0.724(4) 0.7505(19) 0.149(10) Uiso 1.000000 GR . . .
C33 C 0.6023(14) 0.8251(7) 0.8412(10) 0.075(5) Uani 1.000000 D U . .
C34 C 0.5178(13) 0.8394(7) 0.8357(12) 0.089(5) Uani 1.000000 D U . .
H34 H 0.4538(13) 0.8239(7) 0.7795(12) 0.12(5) Uiso 1.000000 R . . .
C35 C 0.5143(14) 0.8734(7) 0.9011(13) 0.103(6) Uani 1.000000 D U . .
H35 H 0.4479(14) 0.8838(7) 0.8966(13) 0.124(7) Uiso 1.000000 R . . .
C36 C 0.5963(16) 0.8942(8) 0.9730(13) 0.104(6) Uani 1.000000 D U . .
C37 C 0.6815(14) 0.8790(7) 0.9799(11) 0.084(5) Uani 1.000000 D U . .
H37 H 0.7455(14) 0.8940(7) 1.0366(11) 0.101(6) Uiso 1.000000 R . . .
C38 C 0.6846(12) 0.8448(6) 0.9140(10) 0.074(5) Uani 1.000000 D U . .
H38 H 0.7509(12) 0.8333(6) 0.9192(10) 0.089(6) Uiso 1.000000 R . . .
C39 C 0.561(3) 0.9369(12) 1.030(2) 0.134(7) Uani 1.000000 D U . .
H39a H 0.555(3) 0.9814(12) 1.008(2) 0.161(8) Uiso 1.000000 R . . .
H39b H 0.496(3) 0.9228(12) 1.025(2) 0.161(8) Uiso 1.000000 R . . .
C40 C 0.642(2) 0.9277(12) 1.1239(18) 0.149(7) Uani 1.000000 D U . .
H40 H 0.709(2) 0.9378(12) 1.1276(18) 0.179(8) Uiso 1.000000 R . . .
C41 C 0.646(3) 0.8736(12) 1.175(2) 0.160(9) Uani 1.000000 D U . .
H41a H 0.708(3) 0.8739(12) 1.240(2) 0.240(13) Uiso 1.000000 R . . .
H41b H 0.586(3) 0.8714(12) 1.184(2) 0.240(13) Uiso 1.000000 R . . .
H41c H 0.648(3) 0.8370(12) 1.137(2) 0.240(13) Uiso 1.000000 R . . .
C42 C 0.617(3) 0.9697(13) 1.180(2) 0.165(9) Uani 1.000000 D U . .
H42a H 0.561(8) 0.952(4) 1.188(10) 0.247(14) Uiso 1.000000 GR . . .
H42b H 0.677(4) 0.976(6) 1.245(5) 0.247(14) Uiso 1.000000 GR . . .
H42c H 0.596(12) 1.010(3) 1.145(6) 0.247(14) Uiso 1.000000 GR . . .
O21 O 0.154(2) 0.4430(12) 0.133(2) 0.050(6) Uani 0.500000 D U P 3
H21 H 0.164(9) 0.449(7) 0.195(3) 0.075(10) Uiso 0.500000 GR . P 3
O22 O 0.1443(19) 0.4542(15) -0.018(3) 0.067(8) Uani 0.500000 D U P 3
H22 H 0.139(2) 0.4614(17) -0.078(3) 0.100(12) Uiso 0.500000 GR . P 3

loop_
_atom_site_aniso_label
_atom_site_aniso_U_11
_atom_site_aniso_U_22
_atom_site_aniso_U_33
_atom_site_aniso_U_12
_atom_site_aniso_U_13
_atom_site_aniso_U_23
Cu1 0.024(4) 0.070(4) 0.012(3) 0.001(3) -0.003(2) 0.011(2)
Cu2 0.034(4) 0.051(3) 0.004(3) -0.007(2) -0.0017(16) 0.0009(17)
Cu3 0.029(4) 0.037(3) 0.006(3) -0.003(2) 0.0004(17) -0.0009(16)
Cu4 0.039(4) 0.038(3) 0.009(3) -0.003(2) -0.0067(18) -0.0042(17)
Cu5 0.049(5) 0.041(3) 0.012(3) -0.008(2) -0.001(2) 0.0019(18)
Cu6 0.025(4) 0.035(3) 0.010(3) -0.001(2) -0.003(2) 0.0019(17)
O1 0.030(7) 0.043(5) 0.016(5) -0.009(3) 0.001(3) 0.002(3)
O2 0.036(7) 0.040(6) 0.011(5) -0.005(3) -0.002(3) 0.000(2)
O3 0.049(6) 0.048(6) 0.011(5) -0.013(3) -0.006(3) 0.000(3)
O4 0.048(10) 0.047(6) 0.017(5) -0.013(4) -0.011(4) -0.003(3)
O5 0.040(10) 0.050(8) 0.024(8) -0.014(5) -0.016(5) 0.005(4)
O6 0.028(8) 0.035(5) 0.010(5) -0.007(3) -0.002(3) 0.002(3)
O7 0.027(7) 0.067(9) 0.008(5) -0.002(4) -0.002(3) 0.005(3)
O8 0.027(5) 0.046(7) 0.011(4) 0.000(3) -0.001(2) 0.003(2)
O9 0.025(5) 0.035(5) 0.007(4) 0.001(2) 0.0000(18) 0.001(2)
O10 0.033(6) 0.055(7) 0.006(5) -0.011(3) -0.000(2) -0.000(3)
O11 0.055(11) 0.073(10) 0.016(6) -0.022(6) 0.009(3) 0.003(4)
O12 0.030(7) 0.031(7) 0.013(7) 0.001(4) 0.003(3) -0.002(4)
O13 0.027(10) 0.054(6) 0.022(5) -0.003(4) -0.004(3) 0.009(3)
O14 0.070(11) 0.063(7) 0.028(6) -0.023(4) 0.008(3) -0.003(3)
O15 0.057(13) 0.062(8) 0.013(6) -0.014(6) -0.007(4) 0.004(3)
O16 0.035(11) 0.056(8) 0.009(5) -0.020(6) -0.006(4) 0.004(3)
O17 0.028(8) 0.042(6) 0.013(5) -0.003(4) 0.000(3) 0.002(3)
O18 0.036(8) 0.059(7) 0.012(5) -0.011(4) -0.001(3) 0.005(3)
O19 0.031(6) 0.068(7) 0.010(4) -0.004(3) -0.000(2) -0.001(3)
O20 0.036(6) 0.070(7) 0.016(6) 0.002(3) 0.005(3) 0.007(3)
O23 0.080(9) 0.062(8) 0.022(5) -0.018(4) 0.005(3) 0.008(3)
O24 0.083(9) 0.058(7) 0.021(7) -0.013(4) 0.004(3) 0.006(4)
O25 0.057(16) 0.043(13) 0.027(14) -0.014(6) 0.006(7) -0.006(6)
C1 0.027(6) 0.035(5) 0.010(5) -0.005(3) -0.002(3) 0.002(2)
C2 0.026(5) 0.032(5) 0.010(4) -0.002(3) -0.003(2) -0.001(2)
C3 0.031(6) 0.035(5) 0.012(4) -0.002(3) -0.001(2) -0.001(2)
C4 0.032(5) 0.038(5) 0.013(4) -0.002(3) -0.002(2) -0.001(2)
C5 0.031(6) 0.040(5) 0.013(4) -0.004(3) -0.003(2) -0.001(2)
C6 0.037(8) 0.041(7) 0.018(5) -0.006(4) -0.005(3) -0.003(3)
C7 0.034(6) 0.038(6) 0.014(5) -0.006(3) -0.002(3) -0.002(2)
C8 0.032(6) 0.035(5) 0.016(5) -0.005(3) -0.000(3) 0.000(3)
C9 0.026(6) 0.039(7) 0.009(4) -0.002(3) 0.000(2) -0.003(3)
C10 0.029(5) 0.042(5) 0.011(4) -0.002(2) 0.0009(19) -0.001(2)
C11 0.025(5) 0.039(6) 0.009(4) -0.001(2) -0.0021(19) 0.001(2)
C12 0.026(5) 0.036(5) 0.007(4) -0.001(2) -0.0006(18) 0.001(2)
C13 0.031(5) 0.040(5) 0.009(4) -0.004(2) 0.0020(19) 0.000(2)
C14 0.031(6) 0.040(7) 0.008(5) -0.006(3) 0.001(2) 0.000(3)
C15 0.031(5) 0.049(6) 0.015(5) -0.007(3) 0.003(2) 0.000(3)
C16 0.031(6) 0.049(6) 0.015(4) -0.004(3) 0.003(2) -0.000(2)
C17 0.044(9) 0.054(5) 0.023(5) -0.010(3) 0.004(3) 0.004(2)
C18 0.036(7) 0.053(5) 0.012(4) -0.007(3) -0.001(3) 0.004(2)
C19 0.030(8) 0.054(5) 0.013(4) -0.007(3) -0.000(3) 0.003(2)
C20 0.032(7) 0.053(5) 0.012(4) -0.007(3) 0.001(3) 0.003(2)
C21 0.030(7) 0.048(5) 0.013(4) -0.005(3) -0.000(2) 0.004(2)
C22 0.026(7) 0.043(5) 0.010(5) -0.003(3) -0.001(3) 0.002(2)
C23 0.039(8) 0.049(6) 0.014(5) -0.005(3) 0.002(3) 0.003(3)
C24 0.040(8) 0.053(6) 0.015(5) -0.008(3) 0.001(3) 0.004(3)
C25 0.030(6) 0.071(7) 0.008(4) -0.002(3) -0.002(2) -0.000(3)
C26 0.035(7) 0.067(8) 0.011(5) -0.001(3) 0.001(3) -0.000(3)
C27 0.042(6) 0.063(6) 0.030(5) 0.003(3) 0.012(2) 0.004(3)
C28 0.053(7) 0.071(7) 0.035(5) 0.009(3) 0.019(3) 0.006(3)
C29 0.085(8) 0.064(7) 0.028(5) -0.015(4) 0.006(3) 0.011(3)
C31 0.109(9) 0.072(7) 0.045(6) -0.001(4) 0.027(3) 0.022(3)
C32 0.140(13) 0.092(10) 0.065(11) 0.022(5) 0.049(5) 0.034(5)
C33 0.085(8) 0.076(7) 0.047(6) -0.006(4) 0.019(3) 0.014(3)
C34 0.093(8) 0.085(8) 0.081(8) -0.003(4) 0.036(3) 0.015(4)
C35 0.106(9) 0.103(9) 0.100(8) -0.003(4) 0.049(3) 0.006(4)
C36 0.108(8) 0.102(8) 0.101(7) -0.004(4) 0.050(3) 0.004(4)
C37 0.096(8) 0.083(8) 0.067(8) -0.010(4) 0.034(3) 0.002(4)
C38 0.082(8) 0.078(8) 0.050(7) -0.004(4) 0.022(3) 0.010(4)
C39 0.146(10) 0.134(9) 0.134(8) -0.004(4) 0.076(4) -0.012(4)
C40 0.155(11) 0.156(10) 0.138(8) -0.002(4) 0.072(4) -0.012(4)
C41 0.170(15) 0.166(10) 0.149(11) 0.001(5) 0.081(5) -0.004(5)
C42 0.177(15) 0.172(11) 0.153(11) 0.001(5) 0.086(5) -0.017(5)
O21 0.039(9) 0.069(10) 0.035(8) 0.004(4) 0.012(3) 0.009(4)
O22 0.067(11) 0.083(12) 0.056(11) 0.013(5) 0.034(5) 0.007(5)

loop_
_geom_bond_atom_site_label_1
_geom_bond_atom_site_label_2
_geom_bond_distance
_geom_bond_site_symmetry_2
_geom_bond_publ_flag
Cu1 O4 2.371(17) 4_475 ?
Cu1 O5 2.009(13) 4_475 ?
Cu1 O7 1.80(2) . ?
Cu1 O8 1.918(12) . ?
Cu1 O20 1.97(2) . ?
Cu2 O8 1.93(2) . ?
Cu2 O9 1.921(16) . ?
Cu2 O18 1.898(19) . ?
Cu2 O19 1.98(2) . ?
Cu3 O6 1.926(14) 4_576 ?
Cu3 O9 1.963(14) . ?
Cu3 O10 1.91(2) . ?
Cu3 O17 1.944(18) . ?
Cu4 O3 1.908(13) . ?
Cu4 O4 1.899(16) . ?
Cu4 O11 2.016(16) 2_656 ?
Cu4 O24 1.92(2) . ?
Cu4 O25 2.29(6) . ?
Cu5 O2 1.927(15) . ?
Cu5 O3 1.974(19) . ?
Cu5 O14 1.883(19) . ?
Cu5 O23 1.894(18) . ?
Cu6 O1 1.892(15) . ?
Cu6 O2 1.959(12) . ?
Cu6 O12 2.033(13) 2 ?
Cu6 O13 1.892(15) . ?
O1 C1 1.26(2) . ?
O2 C3 1.34(2) . ?
O3 C4 1.35(2) . ?
O4 C6 1.23(2) . ?
O5 C6 1.26(2) . ?
O6 C1 1.237(19) . ?
O7 C9 1.29(3) . ?
O8 C11 1.34(2) . ?
O9 C12 1.37(2) . ?
O10 C14 1.21(3) . ?
O11 C14 1.30(3) . ?
O12 C9 1.27(3) . ?
O13 C17 1.39(3) . ?
O14 C17 1.22(2) . ?
O15 H15 0.9830 . ?
O15 C19 1.369(12) . ?
O16 H16 0.9830 . ?
O16 C20 1.338(12) . ?
O17 C22 1.198(19) . ?
O18 C22 1.303(18) . ?
O19 C25 1.24(2) . ?
O20 C25 1.28(3) . ?
O23 C29 1.20(2) . ?
O24 C29 1.36(4) . ?
O25 H25a 0.8696 . ?
O25 H25b 0.8709 . ?
C1 C2 1.476(16) . ?
C2 C3 1.393(8) . ?
C2 C8 1.392(8) . ?
C3 C4 1.401(8) . ?
C4 C5 1.393(8) . ?
C5 C6 1.491(17) . ?
C5 C7 1.392(8) . ?
C7 H7 1.0830 . ?
C7 C8 1.386(8) . ?
C8 H8 1.0830 . ?
C9 C10 1.508(17) . ?
C10 C11 1.388(8) . ?
C10 C16 1.397(8) . ?
C11 C12 1.397(8) . ?
C12 C13 1.393(8) . ?
C13 C14 1.461(17) . ?
C13 C15 1.395(8) . ?
C15 H15a 1.0830 . ?
C15 C16 1.386(8) . ?
C16 H16a 1.0830 . ?
C17 C18 1.432(19) . ?
C18 C19 1.400(8) . ?
C18 C24 1.393(8) . ?
C19 C20 1.393(8) . ?
C20 C21 1.395(8) . ?
C21 C22 1.47(2) . ?
C21 C23 1.387(8) . ?
C23 H23 1.0830 . ?
C23 C24 1.386(8) . ?
C24 H24 1.0830 . ?
C25 C26 1.49(3) . ?
C26 C27 1.392(6) . ?
C26 C28 1.392(6) 3_565 ?
C27 H27 1.0830 . ?
C27 C28 1.398(6) . ?
C27 O21 1.382(15) . ?
C28 H28 1.0830 . ?
C28 O22 1.349(17) . ?
C29 C31 1.48(3) . ?
C31 H31 1.0830 . ?
C31 C32 1.551(16) . ?
C31 C33 1.49(3) . ?
C32 H32a 1.0770 . ?
C32 H32b 1.0770 . ?
C32 H32c 1.0770 . ?
C33 C34 1.385(8) . ?
C33 C38 1.395(8) . ?
C34 H34 1.0830 . ?
C34 C35 1.383(8) . ?
C35 H35 1.0830 . ?
C35 C36 1.395(8) . ?
C36 C37 1.392(8) . ?
C36 C39 1.67(4) . ?
C37 H37 1.0830 . ?
C37 C38 1.390(8) . ?
C38 H38 1.0830 . ?
C39 H39a 1.0910 . ?
C39 H39b 1.0910 . ?
C39 C40 1.513(16) . ?
C40 H40 1.0830 . ?
C40 C41 1.516(16) . ?
C40 C42 1.548(17) . ?
C41 H41a 1.0770 . ?
C41 H41b 1.0770 . ?
C41 H41c 1.0770 . ?
C42 H42a 1.0770 . ?
C42 H42b 1.0770 . ?
C42 H42c 1.0770 . ?
O21 H21 0.9830 . ?
O22 H22 0.9830 . ?

loop_
_geom_angle_atom_site_label_1
_geom_angle_atom_site_label_2
_geom_angle_atom_site_label_3
_geom_angle
_geom_angle_site_symmetry_1
_geom_angle_site_symmetry_3
_geom_angle_publ_flag
O5 Cu1 O4 57.2(6) 4_475 4_475 ?
O7 Cu1 O4 91.9(9) . 4_475 ?
O7 Cu1 O5 87.4(8) . 4_475 ?
O8 Cu1 O4 133.3(7) . 4_475 ?
O8 Cu1 O5 169.4(9) . 4_475 ?
O8 Cu1 O7 92.7(7) . . ?
O20 Cu1 O4 83.0(8) . 4_475 ?
O20 Cu1 O5 89.8(8) . 4_475 ?
O20 Cu1 O7 175.0(9) . . ?
O20 Cu1 O8 90.9(7) . . ?
O9 Cu2 O8 83.2(8) . . ?
O18 Cu2 O8 157.7(8) . . ?
O18 Cu2 O9 100.8(7) . . ?
O19 Cu2 O8 97.5(7) . . ?
O19 Cu2 O9 159.4(7) . . ?
O19 Cu2 O18 86.4(8) . . ?
O9 Cu3 O6 168.4(6) . 4_576 ?
O10 Cu3 O6 85.0(8) . 4_576 ?
O10 Cu3 O9 92.4(8) . . ?
O17 Cu3 O6 91.2(7) . 4_576 ?
O17 Cu3 O9 95.1(6) . . ?
O17 Cu3 O10 159.5(7) . . ?
O4 Cu4 O3 88.8(6) . . ?
O11 Cu4 O3 171.3(11) 2_656 . ?
O11 Cu4 O4 86.1(7) 2_656 . ?
O24 Cu4 O3 99.2(8) . . ?
O24 Cu4 O4 164.0(10) . . ?
O24 Cu4 O11 87.5(8) . 2_656 ?
O25 Cu4 O3 88.0(12) . . ?
O25 Cu4 O4 99.6(14) . . ?
O25 Cu4 O11 86.0(12) . 2_656 ?
O25 Cu4 O24 94.5(14) . . ?
O3 Cu5 O2 84.1(7) . . ?
O14 Cu5 O2 95.1(7) . . ?
O14 Cu5 O3 172.4(11) . . ?
O23 Cu5 O2 175.8(12) . . ?
O23 Cu5 O3 97.9(7) . . ?
O23 Cu5 O14 83.3(8) . . ?
O2 Cu6 O1 91.0(6) . . ?
O12 Cu6 O1 82.9(6) 2 . ?
O12 Cu6 O2 169.9(7) 2 . ?
O13 Cu6 O1 168.2(8) . . ?
O13 Cu6 O2 99.0(6) . . ?
O13 Cu6 O12 88.1(6) . 2 ?
C1 O1 Cu6 132.7(10) . . ?
Cu6 O2 Cu5 123.1(9) . . ?
C3 O2 Cu5 112.7(8) . . ?
C3 O2 Cu6 123.5(11) . . ?
Cu5 O3 Cu4 121.0(8) . . ?
C4 O3 Cu4 128.5(15) . . ?
C4 O3 Cu5 109.1(9) . . ?
Cu4 O4 Cu1 143.5(7) . 4_676 ?
C6 O4 Cu1 84.6(12) . 4_676 ?
C6 O4 Cu4 129.8(11) . . ?
C6 O5 Cu1 101.0(11) . 4_676 ?
C1 O6 Cu3 113.3(13) . 4_575 ?
C9 O7 Cu1 131.9(13) . . ?
Cu2 O8 Cu1 119.9(10) . . ?
C11 O8 Cu1 126.8(14) . . ?
C11 O8 Cu2 112.6(9) . . ?
Cu3 O9 Cu2 122.4(11) . . ?
C12 O9 Cu2 113.1(8) . . ?
C12 O9 Cu3 124.0(10) . . ?
C14 O10 Cu3 129.8(11) . . ?
C14 O11 Cu4 107.3(17) . 2_646 ?
C9 O12 Cu6 101.2(11) . 2_545 ?
C17 O13 Cu6 126.8(13) . . ?
C17 O14 Cu5 140(2) . . ?
C19 O15 H15 109.5 . . ?
C20 O16 H16 109.5 . . ?
C22 O17 Cu3 139.3(15) . . ?
C22 O18 Cu2 131.1(14) . . ?
C25 O19 Cu2 116.6(19) . . ?
C25 O20 Cu1 123.8(15) . . ?
C29 O23 Cu5 138(3) . . ?
C29 O24 Cu4 129.5(16) . . ?
H25a O25 Cu4 89.7 . . ?
H25b O25 Cu4 102.0 . . ?
H25b O25 H25a 104.5 . . ?
O6 C1 O1 121.1(13) . . ?
C2 C1 O1 120.0(13) . . ?
C2 C1 O6 118.8(13) . . ?
C3 C2 C1 124.3(11) . . ?
C8 C2 C1 116.6(10) . . ?
C8 C2 C3 119.1(8) . . ?
C2 C3 O2 124.7(9) . . ?
C4 C3 O2 115.2(10) . . ?
C4 C3 C2 120.0(9) . . ?
C3 C4 O3 118.5(11) . . ?
C5 C4 O3 120.6(10) . . ?
C5 C4 C3 120.7(9) . . ?
C6 C5 C4 121.2(11) . . ?
C7 C5 C4 118.9(9) . . ?
C7 C5 C6 119.6(11) . . ?
O5 C6 O4 117.1(15) . . ?
C5 C6 O4 124.5(15) . . ?
C5 C6 O5 117.6(15) . . ?
H7 C7 C5 119.7(6) . . ?
C8 C7 C5 120.6(9) . . ?
C8 C7 H7 119.7(6) . . ?
C7 C8 C2 120.8(9) . . ?
H8 C8 C2 119.6(5) . . ?
H8 C8 C7 119.6(6) . . ?
O12 C9 O7 120.3(15) . . ?
C10 C9 O7 121.9(18) . . ?
C10 C9 O12 117.4(16) . . ?
C11 C10 C9 121.3(12) . . ?
C16 C10 C9 118.4(13) . . ?
C16 C10 C11 120.2(9) . . ?
C10 C11 O8 123.6(10) . . ?
C12 C11 O8 116.7(12) . . ?
C12 C11 C10 119.8(9) . . ?
[truncated: 4,448,192 more chars]
